# Supplementary material for: Scalable production and complete biophysical characterization of poly(ethylene glycol) surface conjugated liposome encapsulated hemoglobin (PEG-LEH)
Source: PLoS One. 2022 Jul 8;17(7):e0269939. doi: 10.1371/journal.pone.0269939 (PMC9269976; doi:10.1371/journal.pone.0269939)
Supplement: S1 Dataset — (XLSX) [file pone.0269939.s001.xlsx]

## Sheet: LEH Diameter LCT Encapsulation 
Batch	d (nm)	Encap	LCT%	Hb Conc Inside
LEH1	221.7	105	0.25	420
LEH2	247.7	119	0.25	476
LEH3	262.1	139	0.3	463.333
LEH4	227.3	102	0.25	408
LEH5	243.1	105.32	0.225	468.089
LEH6	267.1	116.55	0.225	518
LEH7	257.1	108.47	0.28	387.393
LEH8	285.2	128.17	0.3	427.233
LEH9	262.3	127.7	0.25	510.8
LEH10	237.4	139.25	0.25	557
LEH11	283.1	123.36	0.3	411.2
LEH12	275.9	127.39	0.25	509.56

## Sheet: CO Binding RBCs
Time	Value	Norm	Fit	NormTime	Group
0.002	0.156346	1.08839	Exp	0	RBC
0.0025	0.155118	1.06582	Exp	0.0005	RBC
0.003	0.153025	1.02734	Exp	0.001	RBC
0.0035	0.150661	0.983888	Exp	0.0015	RBC
0.004	0.148475	0.943706	Exp	0.002	RBC
0.0045	0.14618	0.90152	Exp	0.0025	RBC
0.005	0.144033	0.862054	Exp	0.003	RBC
0.0055	0.142125	0.826981	Exp	0.0035	RBC
0.006	0.140204	0.79167	Exp	0.004	RBC
0.0065	0.138203	0.754888	Exp	0.0045	RBC
0.007	0.136234	0.718694	Exp	0.005	RBC
0.0075	0.134702	0.690533	Exp	0.0055	RBC
0.008	0.1333	0.664762	Exp	0.006	RBC
0.0085	0.13189	0.638843	Exp	0.0065	RBC
0.009	0.13056	0.614395	Exp	0.007	RBC
0.0095	0.129174	0.588918	Exp	0.0075	RBC
0.01	0.127891	0.565334	Exp	0.008	RBC
0.0105	0.126591	0.541438	Exp	0.0085	RBC
0.011	0.125412	0.519766	Exp	0.009	RBC
0.0115	0.124319	0.499674	Exp	0.0095	RBC
0.012	0.123315	0.481219	Exp	0.01	RBC
0.0125	0.12231	0.462745	Exp	0.0105	RBC
0.013	0.121443	0.446808	Exp	0.011	RBC
0.0135	0.120654	0.432305	Exp	0.0115	RBC
0.014	0.120001	0.420302	Exp	0.012	RBC
0.0145	0.119309	0.407582	Exp	0.0125	RBC
0.015	0.118403	0.390928	Exp	0.013	RBC
0.0155	0.117566	0.375542	Exp	0.0135	RBC
0.016	0.116781	0.361112	Exp	0.014	RBC
0.0165	0.116136	0.349256	Exp	0.0145	RBC
0.017	0.115483	0.337253	Exp	0.015	RBC
0.0175	0.114816	0.324992	Exp	0.0155	RBC
0.018	0.114059	0.311077	Exp	0.016	RBC
0.0185	0.113366	0.298338	Exp	0.0165	RBC
0.019	0.112833	0.288541	Exp	0.017	RBC
0.0195	0.11238	0.280214	Exp	0.0175	RBC
0.02	0.111945	0.272218	Exp	0.018	RBC
0.0205	0.111628	0.266391	Exp	0.0185	RBC
0.021	0.111282	0.260031	Exp	0.019	RBC
0.0215	0.11097	0.254295	Exp	0.0195	RBC
0.022	0.11068	0.248965	Exp	0.02	RBC
0.0225	0.110383	0.243505	Exp	0.0205	RBC
0.023	0.110045	0.237292	Exp	0.021	RBC
0.0235	0.109704	0.231024	Exp	0.0215	RBC
0.024	0.109335	0.224241	Exp	0.022	RBC
0.0245	0.109111	0.220124	Exp	0.0225	RBC
0.025	0.108929	0.216778	Exp	0.023	RBC
0.0255	0.108709	0.212734	Exp	0.0235	RBC
0.026	0.108453	0.208028	Exp	0.024	RBC
0.0265	0.108165	0.202734	Exp	0.0245	RBC
0.027	0.107869	0.197293	Exp	0.025	RBC
0.0275	0.107703	0.194242	Exp	0.0255	RBC
0.028	0.107478	0.190106	Exp	0.026	RBC
0.0285	0.107394	0.188562	Exp	0.0265	RBC
0.029	0.107176	0.184555	Exp	0.027	RBC
0.0295	0.106848	0.178526	Exp	0.0275	RBC
0.03	0.106624	0.174408	Exp	0.028	RBC
0.0305	0.106543	0.172919	Exp	0.0285	RBC
0.031	0.106377	0.169868	Exp	0.029	RBC
0.0315	0.106256	0.167644	Exp	0.0295	RBC
0.032	0.106151	0.165713	Exp	0.03	RBC
0.0325	0.105969	0.162368	Exp	0.0305	RBC
0.033	0.105933	0.161706	Exp	0.031	RBC
0.0335	0.105853	0.160236	Exp	0.0315	RBC
0.034	0.105705	0.157515	Exp	0.032	RBC
0.0345	0.105642	0.156357	Exp	0.0325	RBC
0.035	0.105486	0.15349	Exp	0.033	RBC
0.0355	0.105372	0.151394	Exp	0.0335	RBC
0.036	0.105306	0.150181	Exp	0.034	RBC
0.0365	0.105224	0.148674	Exp	0.0345	RBC
0.037	0.105086	0.146137	Exp	0.035	RBC
0.0375	0.104957	0.143766	Exp	0.0355	RBC
0.038	0.104836	0.141541	Exp	0.036	RBC
0.0385	0.104689	0.138839	Exp	0.0365	RBC
0.039	0.104636	0.137865	Exp	0.037	RBC
0.0395	0.104566	0.136578	Exp	0.0375	RBC
0.04	0.104485	0.135089	Exp	0.038	RBC
0.0405	0.104422	0.133931	Exp	0.0385	RBC
0.041	0.104418	0.133858	Exp	0.039	RBC
0.0415	0.104351	0.132626	Exp	0.0395	RBC
0.042	0.10426	0.130953	Exp	0.04	RBC
0.0425	0.10421	0.130034	Exp	0.0405	RBC
0.043	0.104081	0.127663	Exp	0.041	RBC
0.0435	0.103962	0.125476	Exp	0.0415	RBC
0.044	0.103914	0.124593	Exp	0.042	RBC
0.0445	0.103766	0.121873	Exp	0.0425	RBC
0.045	0.103771	0.121965	Exp	0.043	RBC
0.0455	0.103721	0.121046	Exp	0.0435	RBC
0.046	0.103622	0.119226	Exp	0.044	RBC
0.0465	0.103653	0.119796	Exp	0.0445	RBC
0.047	0.103552	0.117939	Exp	0.045	RBC
0.0475	0.103498	0.116947	Exp	0.0455	RBC
0.048	0.103487	0.116744	Exp	0.046	RBC
0.0485	0.103391	0.11498	Exp	0.0465	RBC
0.049	0.103253	0.112443	Exp	0.047	RBC
0.0495	0.103114	0.109888	Exp	0.0475	RBC
0.05	0.103014	0.10805	Exp	0.048	RBC
0.0505	0.102857	0.105164	Exp	0.0485	RBC
0.051	0.102755	0.103289	Exp	0.049	RBC
0.0515	0.102657	0.101487	Exp	0.0495	RBC
0.052	0.10251	0.0987853	Exp	0.05	RBC
0.0525	0.102431	0.0973331	Exp	0.0505	RBC
0.053	0.102345	0.0957523	Exp	0.051	RBC
0.0535	0.102293	0.0947964	Exp	0.0515	RBC
0.054	0.102212	0.0933075	Exp	0.052	RBC
0.0545	0.102126	0.0917266	Exp	0.0525	RBC
0.055	0.102057	0.0904583	Exp	0.053	RBC
0.0555	0.101969	0.0888407	Exp	0.0535	RBC
0.056	0.101839	0.0864511	Exp	0.054	RBC
0.0565	0.101707	0.0840247	Exp	0.0545	RBC
0.057	0.101623	0.0824806	Exp	0.055	RBC
0.0575	0.101535	0.080863	Exp	0.0555	RBC
0.058	0.101478	0.0798152	Exp	0.056	RBC
0.0585	0.101405	0.0784733	Exp	0.0565	RBC
0.059	0.101258	0.0757712	Exp	0.057	RBC
0.0595	0.101199	0.0746867	Exp	0.0575	RBC
0.06	0.101079	0.0724809	Exp	0.058	RBC
0.0605	0.101012	0.0712493	Exp	0.0585	RBC
0.061	0.10095	0.0701096	Exp	0.059	RBC
0.0615	0.100887	0.0689516	Exp	0.0595	RBC
0.062	0.100872	0.0686758	Exp	0.06	RBC
0.0625	0.10074	0.0662494	Exp	0.0605	RBC
0.063	0.100662	0.0648156	Exp	0.061	RBC
0.0635	0.1005	0.0618378	Exp	0.0615	RBC
0.064	0.100414	0.060257	Exp	0.062	RBC
0.0645	0.10033	0.0587129	Exp	0.0625	RBC
0.065	0.100198	0.0562865	Exp	0.063	RBC
0.0655	0.100126	0.054963	Exp	0.0635	RBC
0.066	0.100007	0.0527756	Exp	0.064	RBC
0.0665	0.100005	0.0527388	Exp	0.0645	RBC
0.067	0.0998576	0.0500293	Exp	0.065	RBC
0.0675	0.099755	0.0481433	Exp	0.0655	RBC
0.068	0.0997511	0.0480716	Exp	0.066	RBC
0.0685	0.0995851	0.0450203	Exp	0.0665	RBC
0.069	0.0994503	0.0425424	Exp	0.067	RBC
0.0695	0.0994239	0.0420571	Exp	0.0675	RBC
0.07	0.099293	0.0396509	Exp	0.068	RBC
0.0705	0.0991815	0.0376014	Exp	0.0685	RBC
0.071	0.099155	0.0371142	Exp	0.069	RBC
0.0715	0.0990439	0.035072	Exp	0.0695	RBC
0.072	0.0989632	0.0335886	Exp	0.07	RBC
0.0725	0.0988888	0.032221	Exp	0.0705	RBC
0.073	0.0987777	0.0301788	Exp	0.071	RBC
0.0735	0.0987623	0.0298957	Exp	0.0715	RBC
0.074	0.0986913	0.0285906	Exp	0.072	RBC
0.0745	0.0985775	0.0264987	Exp	0.0725	RBC
0.075	0.0985783	0.0265134	Exp	0.073	RBC
0.0755	0.0984594	0.0243278	Exp	0.0735	RBC
0.076	0.0984004	0.0232433	Exp	0.074	RBC
0.0765	0.0983224	0.0218095	Exp	0.0745	RBC
0.077	0.0982526	0.0205265	Exp	0.075	RBC
0.0775	0.098219	0.0199089	Exp	0.0755	RBC
0.078	0.0981338	0.0183427	Exp	0.076	RBC
0.0785	0.0980776	0.0173097	Exp	0.0765	RBC
0.079	0.098056	0.0169126	Exp	0.077	RBC
0.0795	0.0979912	0.0157215	Exp	0.0775	RBC
0.08	0.0979586	0.0151222	Exp	0.078	RBC
0.0805	0.0978723	0.0135359	Exp	0.0785	RBC
0.081	0.0978738	0.0135634	Exp	0.079	RBC
0.0815	0.0978202	0.0125782	Exp	0.0795	RBC
0.082	0.0977376	0.0110598	Exp	0.08	RBC
0.0825	0.0976795	0.00999186	Exp	0.0805	RBC
0.083	0.0976708	0.00983194	Exp	0.081	RBC
0.0835	0.0975397	0.00742208	Exp	0.0815	RBC
0.084	0.0974592	0.00594234	Exp	0.082	RBC
0.0845	0.0973913	0.00469422	Exp	0.0825	RBC
0.085	0.09737	0.00430269	Exp	0.083	RBC
0.0855	0.0972902	0.00283582	Exp	0.0835	RBC
0.086	0.0971708	0.000641026	Exp	0.084	RBC
0.0865	0.097145	0.000166775	Exp	0.0845	RBC
0.087	0.0971384	4.55e-05	Exp	0.085	RBC
0.0875	0.0970889	-0.000864445	Exp	0.0855	RBC
0.088	0.0970628	-0.00134421	Exp	0.086	RBC
0.0885	0.0970443	-0.00168427	Exp	0.0865	RBC
0.089	0.0969886	-0.00270814	Exp	0.087	RBC
0.0895	0.0969273	-0.00383495	Exp	0.0875	RBC
0.09	0.096912	-0.00411619	Exp	0.088	RBC
0.0905	0.0968701	-0.00488639	Exp	0.0885	RBC
0.091	0.09685	-0.00525586	Exp	0.089	RBC
0.0915	0.0968281	-0.00565842	Exp	0.0895	RBC
0.092	0.0967948	-0.00627054	Exp	0.09	RBC
0.0925	0.0967258	-0.00753889	Exp	0.0905	RBC
0.093	0.0967234	-0.007583	Exp	0.091	RBC
0.0935	0.096663	-0.00869326	Exp	0.0915	RBC
0.094	0.0966529	-0.00887892	Exp	0.092	RBC
0.0945	0.0966532	-0.00887341	Exp	0.0925	RBC
0.095	0.0965929	-0.00998183	Exp	0.093	RBC
0.0955	0.0965767	-0.0102796	Exp	0.0935	RBC
0.096	0.0965215	-0.0112943	Exp	0.094	RBC
0.0965	0.0965321	-0.0110994	Exp	0.0945	RBC
0.097	0.0965377	-0.0109965	Exp	0.095	RBC
0.0975	0.0965173	-0.0113715	Exp	0.0955	RBC
0.098	0.0964683	-0.0122722	Exp	0.096	RBC
0.0985	0.0964752	-0.0121454	Exp	0.0965	RBC
0.099	0.0964286	-0.013002	Exp	0.097	RBC
0.0995	0.0964205	-0.0131509	Exp	0.0975	RBC
0.1	0.0964449	-0.0127023	Exp	0.098	RBC
0.1005	0.0964069	-0.0134008	Exp	0.0985	RBC
0.101	0.0963314	-0.0147887	Exp	0.099	RBC
0.1015	0.0963119	-0.0151471	Exp	0.0995	RBC
0.102	0.0963359	-0.014706	Exp	0.1	RBC
0.1025	0.0962627	-0.0160515	Exp	0.1005	RBC
0.103	0.0962896	-0.015557	Exp	0.101	RBC
0.1035	0.0963001	-0.015364	Exp	0.1015	RBC
0.104	0.096285	-0.0156416	Exp	0.102	RBC
0.1045	0.0962577	-0.0161434	Exp	0.1025	RBC
0.105	0.0962349	-0.0165625	Exp	0.103	RBC
0.1055	0.096249	-0.0163033	Exp	0.1035	RBC
0.106	0.0962284	-0.016682	Exp	0.104	RBC
0.1065	0.0962386	-0.0164945	Exp	0.1045	RBC
0.107	0.0962426	-0.016421	Exp	0.105	RBC
0.1075	0.0962437	-0.0164008	Exp	0.1055	RBC
0.108	0.0962542	-0.0162078	Exp	0.106	RBC
0.1085	0.0962452	-0.0163732	Exp	0.1065	RBC
0.109	0.0962891	-0.0155662	Exp	0.107	RBC
0.1095	0.0962622	-0.0160607	Exp	0.1075	RBC
0.11	0.0962222	-0.016796	Exp	0.108	RBC
0.1105	0.0962547	-0.0161986	Exp	0.1085	RBC
0.111	0.0962336	-0.0165864	Exp	0.109	RBC
0.1115	0.0962166	-0.0168989	Exp	0.1095	RBC
0.112	0.0962271	-0.0167059	Exp	0.11	RBC
0.1125	0.096221	-0.016818	Exp	0.1105	RBC
0.113	0.0962077	-0.0170625	Exp	0.111	RBC
0.1135	0.0962126	-0.0169724	Exp	0.1115	RBC
0.114	0.0962312	-0.0166305	Exp	0.112	RBC
0.1145	0.0962742	-0.0158401	Exp	0.1125	RBC
0.115	0.0962769	-0.0157905	Exp	0.113	RBC
0.1155	0.0962557	-0.0161802	Exp	0.1135	RBC
0.116	0.096281	-0.0157151	Exp	0.114	RBC
0.1165	0.0963011	-0.0153456	Exp	0.1145	RBC
0.117	0.0962426	-0.016421	Exp	0.115	RBC
0.1175	0.0962767	-0.0157942	Exp	0.1155	RBC
0.118	0.096272	-0.0158806	Exp	0.116	RBC
0.1185	0.0962094	-0.0170313	Exp	0.1165	RBC
0.119	0.0962899	-0.0155515	Exp	0.117	RBC
0.1195	0.0962912	-0.0155276	Exp	0.1175	RBC
0.12	0.0962743	-0.0158383	Exp	0.118	RBC
0.1205	0.0963045	-0.0152831	Exp	0.1185	RBC
0.121	0.0963067	-0.0152427	Exp	0.119	RBC
0.1215	0.0963355	-0.0147133	Exp	0.1195	RBC
0.122	0.0963287	-0.0148383	Exp	0.12	RBC
0.1225	0.0963317	-0.0147832	Exp	0.1205	RBC
0.123	0.0963351	-0.0147207	Exp	0.121	RBC
0.1235	0.0963544	-0.0143659	Exp	0.1215	RBC
0.124	0.0963728	-0.0140277	Exp	0.122	RBC
0.1245	0.096378	-0.0139321	Exp	0.1225	RBC
0.125	0.0963632	-0.0142041	Exp	0.123	RBC
0.1255	0.0963609	-0.0142464	Exp	0.1235	RBC
0.126	0.0963538	-0.0143769	Exp	0.124	RBC
0.1265	0.0963723	-0.0140369	Exp	0.1245	RBC
0.127	0.0963575	-0.0143089	Exp	0.125	RBC
0.1275	0.0963632	-0.0142041	Exp	0.1255	RBC
0.128	0.096351	-0.0144284	Exp	0.126	RBC
0.1285	0.0964131	-0.0132869	Exp	0.1265	RBC
0.129	0.096443	-0.0127373	Exp	0.127	RBC
0.1295	0.096391	-0.0136931	Exp	0.1275	RBC
0.13	0.0964627	-0.0123751	Exp	0.128	RBC
0.1305	0.0964606	-0.0124137	Exp	0.1285	RBC
0.131	0.09643	-0.0129762	Exp	0.129	RBC
0.1315	0.0964293	-0.0129891	Exp	0.1295	RBC
0.132	0.0964147	-0.0132575	Exp	0.13	RBC
0.1325	0.0964435	-0.0127281	Exp	0.1305	RBC
0.133	0.0964701	-0.0122391	Exp	0.131	RBC
0.1335	0.096458	-0.0124615	Exp	0.1315	RBC
0.134	0.0964494	-0.0126196	Exp	0.132	RBC
0.1345	0.0964642	-0.0123476	Exp	0.1325	RBC
0.135	0.0964474	-0.0126564	Exp	0.133	RBC
0.1355	0.0964017	-0.0134964	Exp	0.1335	RBC
0.136	0.0964311	-0.012956	Exp	0.134	RBC
0.1365	0.0963923	-0.0136692	Exp	0.1345	RBC
0.137	0.0964029	-0.0134744	Exp	0.135	RBC
0.1375	0.0964137	-0.0132759	Exp	0.1355	RBC
0.138	0.0963831	-0.0138383	Exp	0.136	RBC
0.1385	0.0963887	-0.0137354	Exp	0.1365	RBC
0.139	0.0964527	-0.012559	Exp	0.137	RBC
0.1395	0.0964264	-0.0130424	Exp	0.1375	RBC
0.14	0.0964359	-0.0128678	Exp	0.138	RBC
0.1405	0.0964058	-0.0134211	Exp	0.1385	RBC
0.141	0.0964451	-0.0126987	Exp	0.139	RBC
0.1415	0.0964438	-0.0127226	Exp	0.1395	RBC
0.142	0.0964086	-0.0133696	Exp	0.14	RBC
0.1425	0.0964183	-0.0131913	Exp	0.1405	RBC
0.143	0.0964229	-0.0131067	Exp	0.141	RBC
0.1435	0.0963839	-0.0138236	Exp	0.1415	RBC
0.144	0.0963925	-0.0136655	Exp	0.142	RBC
0.1445	0.0963983	-0.0135589	Exp	0.1425	RBC
0.145	0.096407	-0.013399	Exp	0.143	RBC
0.1455	0.0964554	-0.0125093	Exp	0.1435	RBC
0.146	0.0964533	-0.0125479	Exp	0.144	RBC
0.1465	0.0964827	-0.0120075	Exp	0.1445	RBC
0.147	0.0964728	-0.0121895	Exp	0.145	RBC
0.1475	0.0965008	-0.0116748	Exp	0.1455	RBC
0.148	0.0965208	-0.0113072	Exp	0.146	RBC
0.1485	0.0965166	-0.0113844	Exp	0.1465	RBC
0.149	0.0965203	-0.0113163	Exp	0.147	RBC
0.1495	0.0964836	-0.011991	Exp	0.1475	RBC
0.15	0.0965165	-0.0113862	Exp	0.148	RBC
0.1505	0.0965319	-0.0111031	Exp	0.1485	RBC
0.151	0.0965168	-0.0113807	Exp	0.149	RBC
0.1515	0.0965129	-0.0114524	Exp	0.1495	RBC
0.152	0.0965148	-0.0114175	Exp	0.15	RBC
0.1525	0.0964961	-0.0117612	Exp	0.1505	RBC
0.153	0.0964944	-0.0117924	Exp	0.151	RBC
0.1535	0.0964635	-0.0123604	Exp	0.1515	RBC
0.154	0.0965363	-0.0110222	Exp	0.152	RBC
0.1545	0.0965279	-0.0111766	Exp	0.1525	RBC
0.155	0.0965161	-0.0113936	Exp	0.153	RBC
0.1555	0.0965284	-0.0111675	Exp	0.1535	RBC
0.156	0.0965198	-0.0113255	Exp	0.154	RBC
0.1565	0.0965874	-0.0100829	Exp	0.1545	RBC
0.157	0.0965796	-0.0102263	Exp	0.155	RBC
0.1575	0.0965598	-0.0105903	Exp	0.1555	RBC
0.158	0.0965928	-0.00998367	Exp	0.156	RBC
0.1585	0.0965725	-0.0103568	Exp	0.1565	RBC
0.159	0.0965429	-0.0109009	Exp	0.157	RBC
0.1595	0.0965255	-0.0112208	Exp	0.1575	RBC
0.16	0.0965597	-0.0105921	Exp	0.158	RBC
0.1605	0.0965616	-0.0105572	Exp	0.1585	RBC
0.161	0.0964869	-0.0119303	Exp	0.159	RBC
0.1615	0.0965586	-0.0106123	Exp	0.1595	RBC
0.162	0.0965574	-0.0106344	Exp	0.16	RBC
0.1625	0.0965307	-0.0111252	Exp	0.1605	RBC
0.163	0.0966039	-0.00977963	Exp	0.161	RBC
0.1635	0.0965688	-0.0104248	Exp	0.1615	RBC
0.164	0.0965994	-0.00986235	Exp	0.162	RBC
0.1645	0.0966337	-0.00923185	Exp	0.1625	RBC
0.165	0.0966628	-0.00869694	Exp	0.163	RBC
0.1655	0.0966122	-0.00962706	Exp	0.1635	RBC
0.166	0.0966315	-0.00927229	Exp	0.164	RBC
0.1665	0.0966302	-0.00929619	Exp	0.1645	RBC
0.167	0.0966412	-0.00909399	Exp	0.165	RBC
0.1675	0.0966247	-0.00939729	Exp	0.1655	RBC
0.168	0.0966131	-0.00961052	Exp	0.166	RBC
0.1685	0.0965873	-0.0100848	Exp	0.1665	RBC
0.169	0.0965685	-0.0104303	Exp	0.167	RBC
0.1695	0.0966635	-0.00868407	Exp	0.1675	RBC
0.17	0.0966016	-0.00982191	Exp	0.168	RBC
0.1705	0.0966211	-0.00946346	Exp	0.1685	RBC
0.171	0.0966667	-0.00862525	Exp	0.169	RBC
0.1715	0.0966035	-0.00978698	Exp	0.1695	RBC
0.172	0.0966527	-0.0088826	Exp	0.17	RBC
0.1725	0.0966498	-0.0089359	Exp	0.1705	RBC
0.173	0.0966185	-0.00951125	Exp	0.171	RBC
0.1735	0.0966266	-0.00936236	Exp	0.1715	RBC
0.174	0.0966522	-0.00889179	Exp	0.172	RBC
0.1745	0.0966243	-0.00940464	Exp	0.1725	RBC
0.175	0.0966321	-0.00926126	Exp	0.173	RBC
0.1755	0.0965914	-0.0100094	Exp	0.1735	RBC
0.176	0.0966034	-0.00978882	Exp	0.174	RBC
0.1765	0.0966236	-0.00941751	Exp	0.1745	RBC
0.177	0.0966173	-0.00953331	Exp	0.175	RBC
0.1775	0.0966478	-0.00897267	Exp	0.1755	RBC
0.178	0.0966523	-0.00888995	Exp	0.176	RBC
0.1785	0.0966381	-0.00915097	Exp	0.1765	RBC
0.179	0.0966652	-0.00865282	Exp	0.177	RBC
0.1795	0.0966509	-0.00891568	Exp	0.1775	RBC
0.18	0.0966812	-0.00835871	Exp	0.178	RBC
0.1805	0.0966634	-0.00868591	Exp	0.1785	RBC
0.181	0.0966861	-0.00826864	Exp	0.179	RBC
0.1815	0.0967314	-0.00743595	Exp	0.1795	RBC
0.182	0.0967129	-0.00777601	Exp	0.18	RBC
0.1825	0.096682	-0.00834401	Exp	0.1805	RBC
0.183	0.0967303	-0.00745617	Exp	0.181	RBC
0.1835	0.0967199	-0.00764734	Exp	0.1815	RBC
0.184	0.0966892	-0.00821166	Exp	0.182	RBC
0.1845	0.0967703	-0.00672089	Exp	0.1825	RBC
0.185	0.096717	-0.00770064	Exp	0.183	RBC
0.1855	0.0966928	-0.00814548	Exp	0.1835	RBC
0.186	0.0967338	-0.00739183	Exp	0.184	RBC
0.1865	0.0967629	-0.00685692	Exp	0.1845	RBC
0.187	0.0967135	-0.00776498	Exp	0.185	RBC
0.1875	0.0967348	-0.00737345	Exp	0.1855	RBC
0.188	0.0968108	-0.00597643	Exp	0.186	RBC
0.1885	0.096745	-0.00718595	Exp	0.1865	RBC
0.189	0.0967531	-0.00703706	Exp	0.187	RBC
0.1895	0.0967912	-0.00633671	Exp	0.1875	RBC
0.19	0.0967511	-0.00707382	Exp	0.188	RBC
0.1905	0.0967709	-0.00670986	Exp	0.1885	RBC
0.191	0.0967806	-0.00653156	Exp	0.189	RBC
0.1915	0.0967522	-0.00705361	Exp	0.1895	RBC
0.192	0.0967477	-0.00713632	Exp	0.19	RBC
0.1925	0.0967207	-0.00763263	Exp	0.1905	RBC
0.193	0.0967725	-0.00668045	Exp	0.191	RBC
0.1935	0.0967502	-0.00709037	Exp	0.1915	RBC
0.194	0.0967422	-0.00723742	Exp	0.192	RBC
0.1945	0.0967486	-0.00711978	Exp	0.1925	RBC
0.195	0.0967426	-0.00723007	Exp	0.193	RBC
0.1955	0.0967471	-0.00714735	Exp	0.1935	RBC
0.196	0.096781	-0.00652421	Exp	0.194	RBC
0.1965	0.0967707	-0.00671354	Exp	0.1945	RBC
0.197	0.0968016	-0.00614554	Exp	0.195	RBC
0.1975	0.0968135	-0.0059268	Exp	0.1955	RBC
0.198	0.0968086	-0.00601687	Exp	0.196	RBC
0.1985	0.0968244	-0.00572644	Exp	0.1965	RBC
0.199	0.096833	-0.00556835	Exp	0.197	RBC
0.1995	0.0968269	-0.00568048	Exp	0.1975	RBC
0.2	0.0968204	-0.00579996	Exp	0.198	RBC
0.2005	0.0968088	-0.00601319	Exp	0.1985	RBC
0.201	0.0968216	-0.00577791	Exp	0.199	RBC
0.2015	0.096855	-0.00516395	Exp	0.1995	RBC
0.202	0.0968108	-0.00597643	Exp	0.2	RBC
0.2025	0.0968332	-0.00556468	Exp	0.2005	RBC
0.203	0.0968228	-0.00575585	Exp	0.201	RBC
0.2035	0.0968291	-0.00564004	Exp	0.2015	RBC
0.204	0.0968219	-0.00577239	Exp	0.202	RBC
0.2045	0.0968405	-0.00543049	Exp	0.2025	RBC
0.205	0.0968162	-0.00587717	Exp	0.203	RBC
0.2055	0.096788	-0.00639554	Exp	0.2035	RBC
0.206	0.0968834	-0.00464191	Exp	0.204	RBC
0.2065	0.096849	-0.00527425	Exp	0.2045	RBC
0.207	0.0968004	-0.0061676	Exp	0.205	RBC
0.2075	0.0968974	-0.00438456	Exp	0.2055	RBC
0.208	0.0968644	-0.00499116	Exp	0.206	RBC
0.2085	0.0968614	-0.00504631	Exp	0.2065	RBC
0.209	0.0968551	-0.00516212	Exp	0.207	RBC
0.2095	0.0967773	-0.00659222	Exp	0.2075	RBC
0.21	0.096835	-0.00553159	Exp	0.208	RBC
0.2105	0.0968683	-0.00491948	Exp	0.2085	RBC
0.211	0.0967792	-0.0065573	Exp	0.209	RBC
0.2115	0.096817	-0.00586246	Exp	0.2095	RBC
0.212	0.0968201	-0.00580548	Exp	0.21	RBC
0.2125	0.0968803	-0.00469889	Exp	0.2105	RBC
0.213	0.0968445	-0.00535696	Exp	0.211	RBC
0.2135	0.0968998	-0.00434045	Exp	0.2115	RBC
0.214	0.0968727	-0.0048386	Exp	0.212	RBC
0.2145	0.0968756	-0.00478529	Exp	0.2125	RBC
0.215	0.0969431	-0.00354451	Exp	0.213	RBC
0.2155	0.0969016	-0.00430736	Exp	0.2135	RBC
0.216	0.0968679	-0.00492683	Exp	0.214	RBC
0.2165	0.0969327	-0.00373569	Exp	0.2145	RBC
0.217	0.0968774	-0.0047522	Exp	0.215	RBC
0.2175	0.0968423	-0.0053974	Exp	0.2155	RBC
0.218	0.0968936	-0.00445441	Exp	0.216	RBC
0.2185	0.0968716	-0.00485881	Exp	0.2165	RBC
0.219	0.0968877	-0.00456287	Exp	0.217	RBC
0.2195	0.096904	-0.00426324	Exp	0.2175	RBC
0.22	0.0968754	-0.00478896	Exp	0.218	RBC
0.2205	0.0968957	-0.00441581	Exp	0.2185	RBC
0.221	0.0969377	-0.00364378	Exp	0.219	RBC
0.2215	0.096907	-0.0042081	Exp	0.2195	RBC
0.222	0.0969248	-0.0038809	Exp	0.22	RBC
0.2225	0.096941	-0.00358312	Exp	0.2205	RBC
0.223	0.0969419	-0.00356657	Exp	0.221	RBC
0.2235	0.0969097	-0.00415847	Exp	0.2215	RBC
0.224	0.0969089	-0.00417317	Exp	0.222	RBC
0.2245	0.0969051	-0.00424302	Exp	0.2225	RBC
0.225	0.0969199	-0.00397097	Exp	0.223	RBC
0.2255	0.0969183	-0.00400038	Exp	0.2235	RBC
0.226	0.0968884	-0.00455	Exp	0.224	RBC
0.2265	0.0969102	-0.00414928	Exp	0.2245	RBC
0.227	0.0968775	-0.00475036	Exp	0.225	RBC
0.2275	0.0968716	-0.00485881	Exp	0.2255	RBC
0.228	0.0968874	-0.00456838	Exp	0.226	RBC
0.2285	0.0968901	-0.00451875	Exp	0.2265	RBC
0.229	0.0968762	-0.00477426	Exp	0.227	RBC
0.2295	0.0969331	-0.00372833	Exp	0.2275	RBC
0.23	0.0969011	-0.00431655	Exp	0.228	RBC
0.2305	0.0969405	-0.00359231	Exp	0.2285	RBC
0.231	0.0969184	-0.00399855	Exp	0.229	RBC
0.2315	0.096955	-0.00332577	Exp	0.2295	RBC
0.232	0.0969391	-0.00361804	Exp	0.23	RBC
0.2325	0.0969421	-0.0035629	Exp	0.2305	RBC
0.233	0.0969576	-0.00327798	Exp	0.231	RBC
0.2335	0.0968903	-0.00451508	Exp	0.2315	RBC
0.234	0.0969083	-0.0041842	Exp	0.232	RBC
0.2345	0.0969288	-0.00380737	Exp	0.2325	RBC
0.235	0.0969172	-0.0040206	Exp	0.233	RBC
0.2355	0.0968323	-0.00558122	Exp	0.2335	RBC
0.236	0.0969187	-0.00399303	Exp	0.234	RBC
0.2365	0.096949	-0.00343606	Exp	0.2345	RBC
0.237	0.0969115	-0.00412538	Exp	0.235	RBC
0.2375	0.0969381	-0.00363642	Exp	0.2355	RBC
0.238	0.0969645	-0.00315114	Exp	0.236	RBC
0.2385	0.0969487	-0.00344158	Exp	0.2365	RBC
0.239	0.0969641	-0.0031585	Exp	0.237	RBC
0.2395	0.0969991	-0.00251513	Exp	0.2375	RBC
0.24	0.0970061	-0.00238646	Exp	0.238	RBC
0.2405	0.0969589	-0.00325408	Exp	0.2385	RBC
0.241	0.0969637	-0.00316585	Exp	0.239	RBC
0.2415	0.0969466	-0.00348018	Exp	0.2395	RBC
0.242	0.0969278	-0.00382576	Exp	0.24	RBC
0.2425	0.09698	-0.00286623	Exp	0.2405	RBC
0.243	0.0969721	-0.00301144	Exp	0.241	RBC
0.2435	0.0969093	-0.00416582	Exp	0.2415	RBC
0.244	0.0970315	-0.00191956	Exp	0.242	RBC
0.2445	0.0969854	-0.00276696	Exp	0.2425	RBC
0.245	0.0969438	-0.00353165	Exp	0.243	RBC
0.2455	0.0969722	-0.0030096	Exp	0.2435	RBC
0.246	0.0970001	-0.00249675	Exp	0.244	RBC
0.2465	0.097033	-0.00189199	Exp	0.2445	RBC
0.247	0.0970227	-0.00208132	Exp	0.245	RBC
0.2475	0.0970012	-0.00247653	Exp	0.2455	RBC
0.248	0.0970398	-0.00176699	Exp	0.246	RBC
0.2485	0.0970338	-0.00187728	Exp	0.2465	RBC
0.249	0.0970176	-0.00217507	Exp	0.247	RBC
0.2495	0.0970362	-0.00183317	Exp	0.2475	RBC
0.25	0.0970876	-0.000888341	Exp	0.248	RBC
0.2505	0.0970375	-0.00180927	Exp	0.2485	RBC
0.251	0.0970122	-0.00227433	Exp	0.249	RBC
0.2515	0.0970394	-0.00177435	Exp	0.2495	RBC
0.252	0.0970695	-0.00122105	Exp	0.25	RBC
0.2525	0.0970179	-0.00216956	Exp	0.2505	RBC
0.253	0.0970735	-0.00114752	Exp	0.251	RBC
0.2535	0.0970743	-0.00113282	Exp	0.2515	RBC
0.254	0.097064	-0.00132215	Exp	0.252	RBC
0.2545	0.0971032	-0.000601585	Exp	0.2525	RBC
0.255	0.0970945	-0.000761507	Exp	0.253	RBC
0.2555	0.0971081	-0.000511514	Exp	0.2535	RBC
0.256	0.0971284	-0.000138363	Exp	0.254	RBC
0.2565	0.0970962	-0.000730258	Exp	0.2545	RBC
0.257	0.0971046	-0.00057585	Exp	0.255	RBC
0.2575	0.0970819	-0.000993118	Exp	0.2555	RBC
0.258	0.0970749	-0.00112179	Exp	0.256	RBC
0.2585	0.0970542	-0.00150229	Exp	0.2565	RBC
0.259	0.0970472	-0.00163097	Exp	0.257	RBC
0.2595	0.0970218	-0.00209786	Exp	0.2575	RBC
0.26	0.097016	-0.00220448	Exp	0.258	RBC
0.2605	0.0970332	-0.00188831	Exp	0.2585	RBC
0.261	0.0970571	-0.00144899	Exp	0.259	RBC
0.2615	0.0970529	-0.00152619	Exp	0.2595	RBC
0.262	0.0970649	-0.00130561	Exp	0.26	RBC
0.2625	0.0970428	-0.00171185	Exp	0.2605	RBC
0.263	0.0971418	0.000107953	Exp	0.261	RBC
0.2635	0.0970934	-0.000781727	Exp	0.2615	RBC
0.264	0.0971415	0.000102439	Exp	0.262	RBC
0.2645	0.0970864	-0.0009104	Exp	0.2625	RBC
0.265	0.0971382	4.18e-05	Exp	0.263	RBC
0.2655	0.0971559	0.000367137	Exp	0.2635	RBC
0.266	0.09711	-0.000476589	Exp	0.264	RBC
0.2665	0.097099	-0.000678789	Exp	0.2645	RBC
0.267	0.0971403	8.04e-05	Exp	0.265	RBC
0.2675	0.0970667	-0.00127252	Exp	0.2655	RBC
0.268	0.0971255	-0.00019167	Exp	0.266	RBC
0.2685	0.0971177	-0.000335049	Exp	0.2665	RBC
0.269	0.097083	-0.000972898	Exp	0.267	RBC
0.2695	0.0971087	-0.000500485	Exp	0.2675	RBC
0.27	0.0971825	0.000856094	Exp	0.268	RBC
0.2705	0.097126	-0.000182479	Exp	0.2685	RBC
0.271	0.0971435	0.000139202	Exp	0.269	RBC
0.2715	0.0971503	0.000264199	Exp	0.2695	RBC
0.272	0.0971535	0.000323021	Exp	0.27	RBC
0.2725	0.0971705	0.000635512	Exp	0.2705	RBC
0.273	0.0971602	0.000446179	Exp	0.271	RBC
0.2735	0.0971757	0.000731097	Exp	0.2715	RBC
0.274	0.0971793	0.000797272	Exp	0.272	RBC
0.2745	0.0971604	0.000449855	Exp	0.2725	RBC
0.275	0.0971302	-0.000105276	Exp	0.273	RBC
0.2755	0.0971601	0.000444341	Exp	0.2735	RBC
0.276	0.0971541	0.00033405	Exp	0.274	RBC
0.2765	0.0971475	0.00021273	Exp	0.2745	RBC
0.277	0.0971238	-0.000222919	Exp	0.275	RBC
0.2775	0.0971297	-0.000114467	Exp	0.2755	RBC
0.278	0.0971702	0.000629997	Exp	0.276	RBC
0.2785	0.0971716	0.000655732	Exp	0.2765	RBC
0.279	0.0971363	6.85e-06	Exp	0.277	RBC
0.2795	0.0971166	-0.000355269	Exp	0.2775	RBC
0.28	0.0971724	0.000670437	Exp	0.278	RBC
0.2805	0.0972264	0.00166306	Exp	0.2785	RBC
0.281	0.0971969	0.00112079	Exp	0.279	RBC
0.2815	0.0972112	0.00138365	Exp	0.2795	RBC
0.282	0.0971943	0.001073	Exp	0.28	RBC
0.2825	0.0971759	0.000734774	Exp	0.2805	RBC
0.283	0.0972199	0.00154357	Exp	0.281	RBC
0.2835	0.0971794	0.00079911	Exp	0.2815	RBC
0.284	0.0971606	0.000453532	Exp	0.282	RBC
0.2845	0.0971466	0.000196186	Exp	0.2825	RBC
0.285	0.0972077	0.00131932	Exp	0.283	RBC
0.2855	0.0971651	0.00053625	Exp	0.2835	RBC
0.286	0.0971867	0.000933297	Exp	0.284	RBC
0.2865	0.097217	0.00149027	Exp	0.2845	RBC
0.287	0.097142	0.00011163	Exp	0.285	RBC
0.2875	0.097223	0.00160056	Exp	0.2855	RBC
0.288	0.097212	0.00139836	Exp	0.286	RBC
0.2885	0.0971643	0.000521544	Exp	0.2865	RBC
0.289	0.0971882	0.00096087	Exp	0.287	RBC
0.2895	0.0972131	0.00141858	Exp	0.2875	RBC
0.29	0.0971792	0.000795434	Exp	0.288	RBC
0.2905	0.0971651	0.00053625	Exp	0.2885	RBC
0.291	0.0971726	0.000674114	Exp	0.289	RBC
0.2915	0.0971495	0.000249493	Exp	0.2895	RBC
0.292	0.097143	0.000130012	Exp	0.29	RBC
0.2925	0.0971283	-0.000140201	Exp	0.2905	RBC
0.293	0.0971629	0.00049581	Exp	0.291	RBC
0.2935	0.0971701	0.000628159	Exp	0.2915	RBC
0.294	0.0971311	-8.87e-05	Exp	0.292	RBC
0.2945	0.0971678	0.000585881	Exp	0.2925	RBC
0.295	0.0971661	0.000554632	Exp	0.293	RBC
0.2955	0.0971593	0.000429635	Exp	0.2935	RBC
0.296	0.0971591	0.000425959	Exp	0.294	RBC
0.2965	0.0971847	0.000896534	Exp	0.2945	RBC
0.297	0.0971975	0.00113182	Exp	0.295	RBC
0.2975	0.0971683	0.000595072	Exp	0.2955	RBC
0.298	0.0971694	0.000615292	Exp	0.296	RBC
0.2985	0.0972108	0.0013763	Exp	0.2965	RBC
0.299	0.0972149	0.00145166	Exp	0.297	RBC
0.2995	0.097217	0.00149027	Exp	0.2975	RBC
0.3	0.0971745	0.000709039	Exp	0.298	RBC
0.3005	0.0972038	0.00124763	Exp	0.2985	RBC
0.301	0.097218	0.00150865	Exp	0.299	RBC
0.3015	0.0971545	0.000341403	Exp	0.2995	RBC
0.302	0.0971882	0.00096087	Exp	0.3	RBC
0.3025	0.097236	0.00183952	Exp	0.3005	RBC
0.303	0.0971829	0.000863446	Exp	0.301	RBC
0.3035	0.0971758	0.000732935	Exp	0.3015	RBC
0.304	0.0972489	0.00207665	Exp	0.302	RBC
0.3045	0.0972426	0.00196084	Exp	0.3025	RBC
0.305	0.0971979	0.00113917	Exp	0.303	RBC
0.3055	0.0972636	0.00234686	Exp	0.3035	RBC
0.306	0.09726	0.00228069	Exp	0.304	RBC
0.3065	0.0972228	0.00159688	Exp	0.3045	RBC
0.307	0.0972453	0.00201047	Exp	0.305	RBC
0.3075	0.0972157	0.00146637	Exp	0.3055	RBC
0.308	0.0972061	0.00128991	Exp	0.306	RBC
0.3085	0.0971872	0.000942488	Exp	0.3065	RBC
0.309	0.0971918	0.00102705	Exp	0.307	RBC
0.3095	0.0971636	0.000508677	Exp	0.3075	RBC
0.31	0.0971618	0.00047559	Exp	0.308	RBC
0.3105	0.0972155	0.00146269	Exp	0.3085	RBC
0.311	0.0971966	0.00111528	Exp	0.309	RBC
0.3115	0.0972032	0.0012366	Exp	0.3095	RBC
0.312	0.0972285	0.00170166	Exp	0.31	RBC
0.3125	0.0971949	0.00108403	Exp	0.3105	RBC
0.313	0.0972125	0.00140755	Exp	0.311	RBC
0.3135	0.0972269	0.00167225	Exp	0.3115	RBC
0.314	0.0971786	0.000784404	Exp	0.312	RBC
0.3145	0.0972219	0.00158034	Exp	0.3125	RBC
0.315	0.0972494	0.00208584	Exp	0.313	RBC
0.3155	0.0972089	0.00134137	Exp	0.3135	RBC
0.316	0.0972155	0.00146269	Exp	0.314	RBC
0.3165	0.0972226	0.00159321	Exp	0.3145	RBC
0.317	0.0972088	0.00133954	Exp	0.315	RBC
0.3175	0.097204	0.0012513	Exp	0.3155	RBC
0.318	0.0972034	0.00124027	Exp	0.316	RBC
0.3185	0.0971687	0.000602424	Exp	0.3165	RBC
0.319	0.0972637	0.0023487	Exp	0.317	RBC
0.3195	0.0972223	0.00158769	Exp	0.3175	RBC
0.32	0.0972041	0.00125314	Exp	0.318	RBC
0.3205	0.0972468	0.00203805	Exp	0.3185	RBC
0.321	0.0972469	0.00203988	Exp	0.319	RBC
0.3215	0.0972496	0.00208951	Exp	0.3195	RBC
0.322	0.0972504	0.00210422	Exp	0.32	RBC
0.3225	0.0972439	0.00198474	Exp	0.3205	RBC
0.323	0.097231	0.00174761	Exp	0.321	RBC
0.3235	0.097259	0.0022623	Exp	0.3215	RBC
0.324	0.0972226	0.00159321	Exp	0.322	RBC
0.3245	0.097227	0.00167409	Exp	0.3225	RBC
0.325	0.0972436	0.00197922	Exp	0.323	RBC
0.3255	0.0972149	0.00145166	Exp	0.3235	RBC
0.326	0.0971976	0.00113366	Exp	0.324	RBC
0.3265	0.0971652	0.000538088	Exp	0.3245	RBC
0.327	0.0971848	0.000898372	Exp	0.325	RBC
0.3275	0.0972057	0.00128255	Exp	0.3255	RBC
0.328	0.0971905	0.00100315	Exp	0.326	RBC
0.3285	0.0971772	0.00075867	Exp	0.3265	RBC
0.329	0.0972175	0.00149946	Exp	0.327	RBC
0.3295	0.0972222	0.00158585	Exp	0.3275	RBC
0.33	0.0972256	0.00164835	Exp	0.328	RBC
0.3305	0.0972048	0.00126601	Exp	0.3285	RBC
0.331	0.0972657	0.00238546	Exp	0.329	RBC
0.3315	0.0972335	0.00179357	Exp	0.3295	RBC
0.332	0.0972208	0.00156012	Exp	0.33	RBC
0.3325	0.0971809	0.000826683	Exp	0.3305	RBC
0.333	0.0971829	0.000863446	Exp	0.331	RBC
0.3335	0.0972252	0.001641	Exp	0.3315	RBC
0.334	0.097196	0.00110425	Exp	0.332	RBC
0.3345	0.0971661	0.000554632	Exp	0.3325	RBC
0.335	0.0971998	0.0011741	Exp	0.333	RBC
0.3355	0.0972079	0.00132299	Exp	0.3335	RBC
0.336	0.0972099	0.00135976	Exp	0.334	RBC
0.3365	0.0972491	0.00208032	Exp	0.3345	RBC
0.337	0.0972299	0.00172739	Exp	0.335	RBC
0.3375	0.0972093	0.00134873	Exp	0.3355	RBC
0.338	0.0972802	0.002652	Exp	0.336	RBC
0.3385	0.0972258	0.00165203	Exp	0.3365	RBC
0.339	0.0972312	0.00175129	Exp	0.337	RBC
0.3395	0.0972579	0.00224208	Exp	0.3375	RBC
0.34	0.0972703	0.00247002	Exp	0.338	RBC
0.3405	0.0971813	0.000834035	Exp	0.3385	RBC
0.341	0.0972254	0.00164467	Exp	0.339	RBC
0.3415	0.0972241	0.00162078	Exp	0.3395	RBC
0.342	0.097219	0.00152703	Exp	0.34	RBC
0.3425	0.0971938	0.00106381	Exp	0.3405	RBC
0.343	0.0972138	0.00143144	Exp	0.341	RBC
0.3435	0.0971922	0.0010344	Exp	0.3415	RBC
0.344	0.0972094	0.00135056	Exp	0.342	RBC
0.3445	0.0972104	0.00136895	Exp	0.3425	RBC
0.345	0.0971944	0.00107484	Exp	0.343	RBC
0.3455	0.0972005	0.00118697	Exp	0.3435	RBC
0.346	0.0972331	0.00178621	Exp	0.344	RBC
0.3465	0.0972336	0.0017954	Exp	0.3445	RBC
0.347	0.0972444	0.00199393	Exp	0.345	RBC
0.3475	0.0972076	0.00131748	Exp	0.3455	RBC
0.348	0.0972416	0.00194246	Exp	0.346	RBC
0.3485	0.0972596	0.00227333	Exp	0.3465	RBC
0.349	0.0972116	0.00139101	Exp	0.347	RBC
0.3495	0.0972172	0.00149394	Exp	0.3475	RBC
0.35	0.0972262	0.00165938	Exp	0.348	RBC
0.3505	0.0971958	0.00110057	Exp	0.3485	RBC
0.351	0.097196	0.00110425	Exp	0.349	RBC
0.3515	0.0971981	0.00114285	Exp	0.3495	RBC
0.352	0.0971912	0.00101602	Exp	0.35	RBC
0.3525	0.0971929	0.00104726	Exp	0.3505	RBC
0.353	0.0972402	0.00191672	Exp	0.351	RBC
0.3535	0.0972381	0.00187812	Exp	0.3515	RBC
0.354	0.0972247	0.00163181	Exp	0.352	RBC
0.3545	0.0972543	0.00217591	Exp	0.3525	RBC
0.355	0.0972461	0.00202518	Exp	0.353	RBC
0.3555	0.0972551	0.00219061	Exp	0.3535	RBC
0.356	0.0972651	0.00237443	Exp	0.354	RBC
0.3565	0.0972435	0.00197738	Exp	0.3545	RBC
0.357	0.0972211	0.00156563	Exp	0.355	RBC
0.3575	0.0972286	0.0017035	Exp	0.3555	RBC
0.358	0.0972254	0.00164467	Exp	0.356	RBC
0.3585	0.0971517	0.000289933	Exp	0.3565	RBC
0.359	0.0972345	0.00181195	Exp	0.357	RBC
0.3595	0.0972096	0.00135424	Exp	0.3575	RBC
0.36	0.0971677	0.000584043	Exp	0.358	RBC
0.3605	0.0972254	0.00164467	Exp	0.3585	RBC
0.361	0.0972036	0.00124395	Exp	0.359	RBC
0.3615	0.0971663	0.000558308	Exp	0.3595	RBC
0.362	0.0972263	0.00166122	Exp	0.36	RBC
0.3625	0.0972458	0.00201966	Exp	0.3605	RBC
0.363	0.0972128	0.00141306	Exp	0.361	RBC
0.3635	0.0972267	0.00166857	Exp	0.3615	RBC
0.364	0.0972006	0.00118881	Exp	0.362	RBC
0.3645	0.0972159	0.00147005	Exp	0.3625	RBC
0.365	0.09722	0.00154541	Exp	0.363	RBC
0.3655	0.0971767	0.000749479	Exp	0.3635	RBC
0.366	0.0972074	0.0013138	Exp	0.364	RBC
0.3665	0.0971961	0.00110609	Exp	0.3645	RBC
0.367	0.0971777	0.000767861	Exp	0.365	RBC
0.3675	0.0972021	0.00121638	Exp	0.3655	RBC
0.368	0.0971481	0.000223759	Exp	0.366	RBC
0.3685	0.0971705	0.000635512	Exp	0.3665	RBC
0.369	0.0972017	0.00120903	Exp	0.367	RBC
0.3695	0.097194	0.00106748	Exp	0.3675	RBC
0.37	0.0972095	0.0013524	Exp	0.368	RBC
0.3705	0.0972385	0.00188548	Exp	0.3685	RBC
0.371	0.0972016	0.00120719	Exp	0.369	RBC
0.3715	0.0972136	0.00142777	Exp	0.3695	RBC
0.372	0.097228	0.00169247	Exp	0.37	RBC
0.3725	0.0972397	0.00190753	Exp	0.3705	RBC
0.373	0.0972303	0.00173474	Exp	0.371	RBC
0.3735	0.0972216	0.00157482	Exp	0.3715	RBC
0.374	0.0971997	0.00117226	Exp	0.372	RBC
0.3745	0.0972286	0.0017035	Exp	0.3725	RBC
0.375	0.0971804	0.000817492	Exp	0.373	RBC
0.3755	0.0971982	0.00114469	Exp	0.3735	RBC
0.376	0.0972105	0.00137079	Exp	0.374	RBC
0.3765	0.0971502	0.000262361	Exp	0.3745	RBC
0.377	0.0971483	0.000227435	Exp	0.375	RBC
0.3775	0.0972024	0.00122189	Exp	0.3755	RBC
0.378	0.0971483	0.000227435	Exp	0.376	RBC
0.3785	0.0971805	0.00081933	Exp	0.3765	RBC
0.379	0.0971983	0.00114653	Exp	0.377	RBC
0.3795	0.0972463	0.00202885	Exp	0.3775	RBC
0.38	0.0971847	0.000896534	Exp	0.378	RBC
0.3805	0.0972109	0.00137814	Exp	0.3785	RBC
0.381	0.097214	0.00143512	Exp	0.379	RBC
0.3815	0.0971975	0.00113182	Exp	0.3795	RBC
0.382	0.0972157	0.00146637	Exp	0.38	RBC
0.3825	0.0972017	0.00120903	Exp	0.3805	RBC
0.383	0.0972045	0.00126049	Exp	0.381	RBC
0.3835	0.0971696	0.000618968	Exp	0.3815	RBC
0.384	0.0971627	0.000492133	Exp	0.382	RBC
0.3845	0.0972059	0.00128623	Exp	0.3825	RBC
0.385	0.0972034	0.00124027	Exp	0.383	RBC
0.3855	0.0972027	0.00122741	Exp	0.3835	RBC
0.386	0.0971844	0.000891019	Exp	0.384	RBC
0.3865	0.0972206	0.00155644	Exp	0.3845	RBC
0.387	0.0972109	0.00137814	Exp	0.385	RBC
0.3875	0.097184	0.000883666	Exp	0.3855	RBC
0.388	0.0972402	0.00191672	Exp	0.386	RBC
0.3885	0.0972505	0.00210606	Exp	0.3865	RBC
0.389	0.0971707	0.000639188	Exp	0.387	RBC
0.3895	0.0972163	0.0014774	Exp	0.3875	RBC
0.39	0.0972366	0.00185055	Exp	0.388	RBC
0.3905	0.097191	0.00101234	Exp	0.3885	RBC
0.391	0.0972259	0.00165387	Exp	0.389	RBC
0.3915	0.09722	0.00154541	Exp	0.3895	RBC
0.392	0.0971848	0.000898372	Exp	0.39	RBC
0.3925	0.097213	0.00141674	Exp	0.3905	RBC
0.393	0.0971959	0.00110241	Exp	0.391	RBC
0.3935	0.0971193	-0.000305638	Exp	0.3915	RBC
0.394	0.0972062	0.00129174	Exp	0.392	RBC
0.3945	0.0972088	0.00133954	Exp	0.3925	RBC
0.395	0.0971534	0.000321183	Exp	0.393	RBC
0.3955	0.0972193	0.00153254	Exp	0.3935	RBC
0.396	0.0972134	0.00142409	Exp	0.394	RBC
0.3965	0.0972136	0.00142777	Exp	0.3945	RBC
0.397	0.0972268	0.00167041	Exp	0.395	RBC
0.3975	0.0972399	0.00191121	Exp	0.3955	RBC
0.398	0.0971847	0.000896534	Exp	0.396	RBC
0.3985	0.0971942	0.00107116	Exp	0.3965	RBC
0.399	0.0972006	0.00118881	Exp	0.397	RBC
0.3995	0.0972084	0.00133218	Exp	0.3975	RBC
0.4	0.0971854	0.000909401	Exp	0.398	RBC
0.4005	0.0971675	0.000580366	Exp	0.3985	RBC
0.401	0.0971835	0.000874475	Exp	0.399	RBC
0.4015	0.0971738	0.000696172	Exp	0.3995	RBC
0.402	0.0971811	0.000830359	Exp	0.4	RBC
0.4025	0.0971979	0.00113917	Exp	0.4005	RBC
0.403	0.0972142	0.0014388	Exp	0.401	RBC
0.4035	0.0971968	0.00111895	Exp	0.4015	RBC
0.404	0.0972361	0.00184136	Exp	0.402	RBC
0.4045	0.0972325	0.00177519	Exp	0.4025	RBC
0.405	0.0971782	0.000777052	Exp	0.403	RBC
0.4055	0.0972441	0.00198841	Exp	0.4035	RBC
0.406	0.0972381	0.00187812	Exp	0.404	RBC
0.4065	0.0971684	0.00059691	Exp	0.4045	RBC
0.407	0.0971835	0.000874475	Exp	0.405	RBC
0.4075	0.0972196	0.00153806	Exp	0.4055	RBC
0.408	0.0971781	0.000775214	Exp	0.406	RBC
0.4085	0.0971812	0.000832197	Exp	0.4065	RBC
0.409	0.0971968	0.00111895	Exp	0.407	RBC
0.4095	0.0971804	0.000817492	Exp	0.4075	RBC
0.41	0.0971937	0.00106197	Exp	0.408	RBC
0.4105	0.0972031	0.00123476	Exp	0.4085	RBC
0.411	0.0971891	0.000977414	Exp	0.409	RBC
0.4115	0.097203	0.00123292	Exp	0.4095	RBC
0.412	0.0972278	0.00168879	Exp	0.41	RBC
0.4125	0.0971925	0.00103991	Exp	0.4105	RBC
0.413	0.0972018	0.00121086	Exp	0.411	RBC
0.4135	0.097206	0.00128807	Exp	0.4115	RBC
0.414	0.0971882	0.00096087	Exp	0.412	RBC
0.4145	0.0971547	0.000345079	Exp	0.4125	RBC
0.415	0.0972448	0.00200128	Exp	0.413	RBC
0.4155	0.0971787	0.000786243	Exp	0.4135	RBC
0.416	0.0971948	0.00108219	Exp	0.414	RBC
0.4165	0.0971627	0.000492133	Exp	0.4145	RBC
0.417	0.0971983	0.00114653	Exp	0.415	RBC
0.4175	0.0971724	0.000670437	Exp	0.4155	RBC
0.418	0.0971796	0.000802786	Exp	0.416	RBC
0.4185	0.0971706	0.00063735	Exp	0.4165	RBC
0.419	0.0972027	0.00122741	Exp	0.417	RBC
0.4195	0.0972292	0.00171452	Exp	0.4175	RBC
0.42	0.0972079	0.00132299	Exp	0.418	RBC
0.4205	0.0971851	0.000903886	Exp	0.4185	RBC
0.421	0.0971819	0.000845065	Exp	0.419	RBC
0.4215	0.097233	0.00178438	Exp	0.4195	RBC
0.422	0.0972437	0.00198106	Exp	0.42	RBC
0.4225	0.0971743	0.000705363	Exp	0.4205	RBC
0.423	0.0972106	0.00137262	Exp	0.421	RBC
0.4235	0.097195	0.00108587	Exp	0.4215	RBC
0.424	0.0971627	0.000492133	Exp	0.422	RBC
0.4245	0.0971785	0.000782566	Exp	0.4225	RBC
0.425	0.0971726	0.000674114	Exp	0.423	RBC
0.4255	0.0971603	0.000448017	Exp	0.4235	RBC
0.426	0.0971616	0.000471913	Exp	0.424	RBC
0.4265	0.0971479	0.000220083	Exp	0.4245	RBC
0.427	0.0971802	0.000813815	Exp	0.425	RBC
0.4275	0.0972021	0.00121638	Exp	0.4255	RBC
0.428	0.09719	0.000993957	Exp	0.426	RBC
0.4285	0.0971905	0.00100315	Exp	0.4265	RBC
0.429	0.0972007	0.00119064	Exp	0.427	RBC
0.4295	0.0972262	0.00165938	Exp	0.4275	RBC
0.43	0.0971774	0.000762346	Exp	0.428	RBC
0.4305	0.0971733	0.000686981	Exp	0.4285	RBC
0.431	0.097212	0.00139836	Exp	0.429	RBC
0.4315	0.0971684	0.00059691	Exp	0.4295	RBC
0.432	0.0971758	0.000732935	Exp	0.43	RBC
0.4325	0.0971595	0.000433312	Exp	0.4305	RBC
0.433	0.0971387	5.1e-05	Exp	0.431	RBC
0.4335	0.0971539	0.000330373	Exp	0.4315	RBC
0.434	0.0971668	0.000567499	Exp	0.432	RBC
0.4345	0.0971487	0.000234788	Exp	0.4325	RBC
0.435	0.0972093	0.00134873	Exp	0.433	RBC
0.4355	0.097182	0.000846903	Exp	0.4335	RBC
0.436	0.0972038	0.00124763	Exp	0.434	RBC
0.4365	0.0971829	0.000863446	Exp	0.4345	RBC
0.437	0.0972034	0.00124027	Exp	0.435	RBC
0.4375	0.097215	0.0014535	Exp	0.4355	RBC
0.438	0.0972168	0.00148659	Exp	0.436	RBC
0.4385	0.0972313	0.00175313	Exp	0.4365	RBC
0.439	0.0972047	0.00126417	Exp	0.437	RBC
0.4395	0.0972377	0.00187077	Exp	0.4375	RBC
0.44	0.0972126	0.00140939	Exp	0.438	RBC
0.4405	0.097169	0.000607939	Exp	0.4385	RBC
0.441	0.0971962	0.00110793	Exp	0.439	RBC
0.4415	0.0971762	0.000740288	Exp	0.4395	RBC
0.442	0.097148	0.000221921	Exp	0.44	RBC
0.4425	0.0971938	0.00106381	Exp	0.4405	RBC
0.443	0.0971638	0.000512354	Exp	0.441	RBC
0.4435	0.0971458	0.000181481	Exp	0.4415	RBC
0.444	0.097191	0.00101234	Exp	0.442	RBC
0.4445	0.0971675	0.000580366	Exp	0.4425	RBC
0.445	0.0971799	0.000808301	Exp	0.443	RBC
0.4455	0.0972194	0.00153438	Exp	0.4435	RBC
0.446	0.0971778	0.000769699	Exp	0.444	RBC
0.4465	0.0972244	0.00162629	Exp	0.4445	RBC
0.447	0.0972094	0.00135056	Exp	0.445	RBC
0.4475	0.097206	0.00128807	Exp	0.4455	RBC
0.448	0.0972091	0.00134505	Exp	0.446	RBC
0.4485	0.0971903	0.000999472	Exp	0.4465	RBC
0.449	0.0971764	0.000743964	Exp	0.447	RBC
0.4495	0.09717	0.000626321	Exp	0.4475	RBC
0.45	0.097172	0.000663084	Exp	0.448	RBC
0.4505	0.0971706	0.00063735	Exp	0.4485	RBC
0.451	0.0971231	-0.000235787	Exp	0.449	RBC
0.4515	0.097177	0.000754994	Exp	0.4495	RBC
0.452	0.097171	0.000644703	Exp	0.45	RBC
0.4525	0.0971695	0.00061713	Exp	0.4505	RBC
0.453	0.0971943	0.001073	Exp	0.451	RBC
0.4535	0.0971917	0.00102521	Exp	0.4515	RBC
0.454	0.0972098	0.00135792	Exp	0.452	RBC
0.4545	0.097204	0.0012513	Exp	0.4525	RBC
0.455	0.0972029	0.00123108	Exp	0.453	RBC
0.4555	0.0971879	0.000955355	Exp	0.4535	RBC
0.456	0.0971779	0.000771537	Exp	0.454	RBC
0.4565	0.0972199	0.00154357	Exp	0.4545	RBC
0.457	0.0971593	0.000429635	Exp	0.455	RBC
0.4575	0.0971716	0.000655732	Exp	0.4555	RBC
0.458	0.0971745	0.000709039	Exp	0.456	RBC
0.4585	0.0971614	0.000468237	Exp	0.4565	RBC
0.459	0.0971569	0.000385519	Exp	0.457	RBC
0.4595	0.0971858	0.000916754	Exp	0.4575	RBC
0.46	0.0971276	-0.000153069	Exp	0.458	RBC
0.4605	0.0971606	0.000453532	Exp	0.4585	RBC
0.461	0.0971546	0.000343241	Exp	0.459	RBC
0.4615	0.0972105	0.00137079	Exp	0.4595	RBC
0.462	0.0971732	0.000685143	Exp	0.46	RBC
0.4625	0.0972106	0.00137262	Exp	0.4605	RBC
0.463	0.0972067	0.00130093	Exp	0.461	RBC
0.4635	0.0972031	0.00123476	Exp	0.4615	RBC
0.464	0.0971499	0.000256846	Exp	0.462	RBC
0.4645	0.0971766	0.000747641	Exp	0.4625	RBC
0.465	0.0971966	0.00111528	Exp	0.463	RBC
0.4655	0.0971338	-3.91e-05	Exp	0.4635	RBC
0.466	0.0971429	0.000128173	Exp	0.464	RBC
0.4665	0.0971424	0.000118982	Exp	0.4645	RBC
0.467	0.0971106	-0.00046556	Exp	0.465	RBC
0.4675	0.0971196	-0.000300123	Exp	0.4655	RBC
0.468	0.0971313	-8.51e-05	Exp	0.466	RBC
0.4685	0.0971494	0.000247655	Exp	0.4665	RBC
0.469	0.0970987	-0.000684303	Exp	0.467	RBC
0.4695	0.097146	0.000185157	Exp	0.4675	RBC
0.47	0.0971791	0.000793595	Exp	0.468	RBC
0.4705	0.097165	0.000534412	Exp	0.4685	RBC
0.471	0.0971777	0.000767861	Exp	0.469	RBC
0.4715	0.097156	0.000368975	Exp	0.4695	RBC
0.472	0.0971621	0.000481104	Exp	0.47	RBC
0.4725	0.0971746	0.000710877	Exp	0.4705	RBC
0.473	0.097117	-0.000347916	Exp	0.471	RBC
0.4735	0.0971625	0.000488457	Exp	0.4715	RBC
0.474	0.0971421	0.000113468	Exp	0.472	RBC
0.4745	0.0971186	-0.000318505	Exp	0.4725	RBC
0.475	0.0971628	0.000493972	Exp	0.473	RBC
0.4755	0.0971629	0.00049581	Exp	0.4735	RBC
0.476	0.097127	-0.000164098	Exp	0.474	RBC
0.4765	0.0971583	0.000411253	Exp	0.4745	RBC
0.477	0.0971542	0.000335888	Exp	0.475	RBC
0.4775	0.0971679	0.000587719	Exp	0.4755	RBC
0.478	0.0971669	0.000569337	Exp	0.476	RBC
0.4785	0.0971786	0.000784404	Exp	0.4765	RBC
0.479	0.0971596	0.00043515	Exp	0.477	RBC
0.4795	0.0971629	0.00049581	Exp	0.4775	RBC
0.48	0.0971687	0.000602424	Exp	0.478	RBC
0.4805	0.0971162	-0.000362621	Exp	0.4785	RBC
0.481	0.0971306	-9.79e-05	Exp	0.479	RBC
0.4815	0.0971672	0.000574852	Exp	0.4795	RBC
0.482	0.097102	-0.000623643	Exp	0.48	RBC
0.4825	0.0970944	-0.000763345	Exp	0.4805	RBC
0.483	0.0971021	-0.000621805	Exp	0.481	RBC
0.4835	0.0971261	-0.000180641	Exp	0.4815	RBC
0.484	0.0971146	-0.000392032	Exp	0.482	RBC
0.4845	0.0970677	-0.00125414	Exp	0.4825	RBC
0.485	0.0971216	-0.000263359	Exp	0.483	RBC
0.4855	0.0971312	-8.69e-05	Exp	0.4835	RBC
0.486	0.0970779	-0.00106664	Exp	0.484	RBC
0.4865	0.0971502	0.000262361	Exp	0.4845	RBC
0.487	0.0971363	6.85e-06	Exp	0.485	RBC
0.4875	0.0971131	-0.000419605	Exp	0.4855	RBC
0.488	0.0971498	0.000255008	Exp	0.486	RBC
0.4885	0.0971642	0.000519706	Exp	0.4865	RBC
0.489	0.0971166	-0.000355269	Exp	0.487	RBC
0.4895	0.0971441	0.000150232	Exp	0.4875	RBC
0.49	0.0971672	0.000574852	Exp	0.488	RBC
0.4905	0.0971255	-0.00019167	Exp	0.4885	RBC
0.491	0.0971186	-0.000318505	Exp	0.489	RBC
0.4915	0.0971136	-0.000410414	Exp	0.4895	RBC
0.492	0.0970857	-0.000923267	Exp	0.49	RBC
0.4925	0.0971195	-0.000301961	Exp	0.4905	RBC
0.493	0.0971175	-0.000338725	Exp	0.491	RBC
0.4935	0.0970734	-0.00114936	Exp	0.4915	RBC
0.494	0.0971295	-0.000118143	Exp	0.492	RBC
0.4945	0.0971419	0.000109792	Exp	0.4925	RBC
0.495	0.0971174	-0.000340563	Exp	0.493	RBC
0.4955	0.0971529	0.000311992	Exp	0.4935	RBC
0.496	0.0971301	-0.000107114	Exp	0.494	RBC
0.4965	0.0971403	8.04e-05	Exp	0.4945	RBC
0.497	0.0971335	-4.46e-05	Exp	0.495	RBC
0.4975	0.0971191	-0.000309314	Exp	0.4955	RBC
0.498	0.0971291	-0.000125496	Exp	0.496	RBC
0.4985	0.0971048	-0.000572174	Exp	0.4965	RBC
0.499	0.0971181	-0.000327696	Exp	0.497	RBC
0.4995	0.0971037	-0.000592394	Exp	0.4975	RBC
0.5	0.0971038	-0.000590556	Exp	0.498	RBC
0.002	0.151537	1	Fit	0	RBC
0.0025	0.149854	0.969061	Fit	0.0005	RBC
0.003	0.148223	0.93908	Fit	0.001	RBC
0.0035	0.146643	0.910026	Fit	0.0015	RBC
0.004	0.145111	0.88187	Fit	0.002	RBC
0.0045	0.143627	0.854586	Fit	0.0025	RBC
0.005	0.142188	0.828146	Fit	0.003	RBC
0.0055	0.140795	0.802525	Fit	0.0035	RBC
0.006	0.139444	0.777695	Fit	0.004	RBC
0.0065	0.138135	0.753634	Fit	0.0045	RBC
0.007	0.136866	0.730318	Fit	0.005	RBC
0.0075	0.135637	0.707723	Fit	0.0055	RBC
0.008	0.134446	0.685826	Fit	0.006	RBC
0.0085	0.133292	0.664608	Fit	0.0065	RBC
0.009	0.132173	0.644046	Fit	0.007	RBC
0.0095	0.131089	0.62412	Fit	0.0075	RBC
0.01	0.130039	0.60481	Fit	0.008	RBC
0.0105	0.129021	0.586098	Fit	0.0085	RBC
0.011	0.128034	0.567965	Fit	0.009	RBC
0.0115	0.127078	0.550393	Fit	0.0095	RBC
0.012	0.126152	0.533364	Fit	0.01	RBC
0.0125	0.125254	0.516862	Fit	0.0105	RBC
0.013	0.124384	0.500871	Fit	0.011	RBC
0.0135	0.123541	0.485375	Fit	0.0115	RBC
0.014	0.122724	0.470358	Fit	0.012	RBC
0.0145	0.121932	0.455806	Fit	0.0125	RBC
0.015	0.121165	0.441704	Fit	0.013	RBC
0.0155	0.120422	0.428038	Fit	0.0135	RBC
0.016	0.119701	0.414795	Fit	0.014	RBC
0.0165	0.119003	0.401961	Fit	0.0145	RBC
0.017	0.118327	0.389525	Fit	0.015	RBC
0.0175	0.117671	0.377474	Fit	0.0155	RBC
0.018	0.117036	0.365795	Fit	0.016	RBC
0.0185	0.11642	0.354478	Fit	0.0165	RBC
0.019	0.115823	0.343511	Fit	0.017	RBC
0.0195	0.115245	0.332883	Fit	0.0175	RBC
0.02	0.114685	0.322584	Fit	0.018	RBC
0.0205	0.114142	0.312604	Fit	0.0185	RBC
0.021	0.113616	0.302932	Fit	0.019	RBC
0.0215	0.113106	0.29356	Fit	0.0195	RBC
0.022	0.112612	0.284477	Fit	0.02	RBC
0.0225	0.112133	0.275676	Fit	0.0205	RBC
0.023	0.111669	0.267147	Fit	0.021	RBC
0.0235	0.111219	0.258882	Fit	0.0215	RBC
0.024	0.110784	0.250872	Fit	0.022	RBC
0.0245	0.110362	0.24311	Fit	0.0225	RBC
0.025	0.109952	0.235589	Fit	0.023	RBC
0.0255	0.109556	0.2283	Fit	0.0235	RBC
0.026	0.109172	0.221237	Fit	0.024	RBC
0.0265	0.108799	0.214392	Fit	0.0245	RBC
0.027	0.108438	0.207759	Fit	0.025	RBC
0.0275	0.108089	0.201331	Fit	0.0255	RBC
0.028	0.10775	0.195102	Fit	0.026	RBC
0.0285	0.107421	0.189066	Fit	0.0265	RBC
0.029	0.107103	0.183216	Fit	0.027	RBC
0.0295	0.106795	0.177548	Fit	0.0275	RBC
0.03	0.106496	0.172055	Fit	0.028	RBC
0.0305	0.106206	0.166732	Fit	0.0285	RBC
0.031	0.105926	0.161573	Fit	0.029	RBC
0.0315	0.105654	0.156574	Fit	0.0295	RBC
0.032	0.10539	0.15173	Fit	0.03	RBC
0.0325	0.105135	0.147036	Fit	0.0305	RBC
0.033	0.104887	0.142486	Fit	0.031	RBC
0.0335	0.104648	0.138078	Fit	0.0315	RBC
0.034	0.104415	0.133806	Fit	0.032	RBC
0.0345	0.10419	0.129666	Fit	0.0325	RBC
0.035	0.103972	0.125655	Fit	0.033	RBC
0.0355	0.10376	0.121767	Fit	0.0335	RBC
0.036	0.103555	0.118	Fit	0.034	RBC
0.0365	0.103357	0.114349	Fit	0.0345	RBC
0.037	0.103164	0.110811	Fit	0.035	RBC
0.0375	0.102978	0.107383	Fit	0.0355	RBC
0.038	0.102797	0.10406	Fit	0.036	RBC
0.0385	0.102622	0.100841	Fit	0.0365	RBC
0.039	0.102452	0.097721	Fit	0.037	RBC
0.0395	0.102288	0.0946976	Fit	0.0375	RBC
0.04	0.102128	0.0917678	Fit	0.038	RBC
0.0405	0.101974	0.0889286	Fit	0.0385	RBC
0.041	0.101824	0.0861772	Fit	0.039	RBC
0.0415	0.101679	0.083511	Fit	0.0395	RBC
0.042	0.101538	0.0809273	Fit	0.04	RBC
0.0425	0.101402	0.0784235	Fit	0.0405	RBC
0.043	0.10127	0.0759972	Fit	0.041	RBC
0.0435	0.101142	0.0736459	Fit	0.0415	RBC
0.044	0.101018	0.0713674	Fit	0.042	RBC
0.0445	0.100898	0.0691594	Fit	0.0425	RBC
0.045	0.100782	0.0670196	Fit	0.043	RBC
0.0455	0.100669	0.0649461	Fit	0.0435	RBC
0.046	0.10056	0.0629368	Fit	0.044	RBC
0.0465	0.100454	0.0609896	Fit	0.0445	RBC
0.047	0.100351	0.0591026	Fit	0.045	RBC
0.0475	0.100252	0.0572741	Fit	0.0455	RBC
0.048	0.100155	0.0555021	Fit	0.046	RBC
0.0485	0.100062	0.0537849	Fit	0.0465	RBC
0.049	0.0999714	0.0521209	Fit	0.047	RBC
0.0495	0.0998837	0.0505083	Fit	0.0475	RBC
0.05	0.0997986	0.0489456	Fit	0.048	RBC
0.0505	0.0997163	0.0474313	Fit	0.0485	RBC
0.051	0.0996364	0.0459638	Fit	0.049	RBC
0.0515	0.0995591	0.0445418	Fit	0.0495	RBC
0.052	0.0994841	0.0431637	Fit	0.05	RBC
0.0525	0.0994115	0.0418283	Fit	0.0505	RBC
0.053	0.099341	0.0405342	Fit	0.051	RBC
0.0535	0.0992728	0.0392801	Fit	0.0515	RBC
0.054	0.0992067	0.0380648	Fit	0.052	RBC
0.0545	0.0991426	0.0368871	Fit	0.0525	RBC
0.055	0.0990806	0.0357459	Fit	0.053	RBC
0.0555	0.0990204	0.0346399	Fit	0.0535	RBC
0.056	0.0989621	0.0335682	Fit	0.054	RBC
0.0565	0.0989056	0.0325297	Fit	0.0545	RBC
0.057	0.0988508	0.0315232	Fit	0.055	RBC
0.0575	0.0987978	0.0305479	Fit	0.0555	RBC
0.058	0.0987464	0.0296028	Fit	0.056	RBC
0.0585	0.0986965	0.0286869	Fit	0.0565	RBC
0.059	0.0986483	0.0277994	Fit	0.057	RBC
0.0595	0.0986015	0.0269393	Fit	0.0575	RBC
0.06	0.0985561	0.0261058	Fit	0.058	RBC
0.0605	0.0985122	0.0252982	Fit	0.0585	RBC
0.061	0.0984696	0.0245155	Fit	0.059	RBC
0.0615	0.0984283	0.023757	Fit	0.0595	RBC
0.062	0.0983884	0.023022	Fit	0.06	RBC
0.0625	0.0983496	0.0223097	Fit	0.0605	RBC
0.063	0.0983121	0.0216195	Fit	0.061	RBC
0.0635	0.0982757	0.0209506	Fit	0.0615	RBC
0.064	0.0982404	0.0203024	Fit	0.062	RBC
0.0645	0.0982062	0.0196743	Fit	0.0625	RBC
0.065	0.0981731	0.0190656	Fit	0.063	RBC
0.0655	0.098141	0.0184757	Fit	0.0635	RBC
0.066	0.0981099	0.0179041	Fit	0.064	RBC
0.0665	0.0980798	0.0173501	Fit	0.0645	RBC
0.067	0.0980506	0.0168134	Fit	0.065	RBC
0.0675	0.0980223	0.0162932	Fit	0.0655	RBC
0.068	0.0979949	0.0157891	Fit	0.066	RBC
0.0685	0.0979683	0.0153006	Fit	0.0665	RBC
0.069	0.0979426	0.0148272	Fit	0.067	RBC
0.0695	0.0979176	0.0143685	Fit	0.0675	RBC
0.07	0.0978934	0.0139239	Fit	0.068	RBC
0.0705	0.09787	0.0134931	Fit	0.0685	RBC
0.071	0.0978473	0.0130757	Fit	0.069	RBC
0.0715	0.0978253	0.0126711	Fit	0.0695	RBC
0.072	0.0978039	0.0122791	Fit	0.07	RBC
0.0725	0.0977833	0.0118992	Fit	0.0705	RBC
0.073	0.0977632	0.011531	Fit	0.071	RBC
0.0735	0.0977438	0.0111743	Fit	0.0715	RBC
0.074	0.097725	0.0108286	Fit	0.072	RBC
0.0745	0.0977068	0.0104935	Fit	0.0725	RBC
0.075	0.0976891	0.0101689	Fit	0.073	RBC
0.0755	0.097672	0.00985427	Fit	0.0735	RBC
0.076	0.0976554	0.00954939	Fit	0.074	RBC
0.0765	0.0976394	0.00925394	Fit	0.0745	RBC
0.077	0.0976238	0.00896764	Fit	0.075	RBC
0.0775	0.0976087	0.00869019	Fit	0.0755	RBC
0.078	0.0975941	0.00842133	Fit	0.076	RBC
0.0785	0.0975799	0.00816078	Fit	0.0765	RBC
0.079	0.0975662	0.00790829	Fit	0.077	RBC
0.0795	0.0975528	0.00766362	Fit	0.0775	RBC
0.08	0.0975399	0.00742652	Fit	0.078	RBC
0.0805	0.0975274	0.00719675	Fit	0.0785	RBC
0.081	0.0975153	0.00697409	Fit	0.079	RBC
0.0815	0.0975036	0.00675832	Fit	0.0795	RBC
0.082	0.0974922	0.00654923	Fit	0.08	RBC
0.0825	0.0974812	0.0063466	Fit	0.0805	RBC
0.083	0.0974705	0.00615024	Fit	0.081	RBC
0.0835	0.0974602	0.00595996	Fit	0.0815	RBC
0.084	0.0974501	0.00577557	Fit	0.082	RBC
0.0845	0.0974404	0.00559688	Fit	0.0825	RBC
0.085	0.097431	0.00542372	Fit	0.083	RBC
0.0855	0.0974219	0.00525591	Fit	0.0835	RBC
0.086	0.097413	0.0050933	Fit	0.084	RBC
0.0865	0.0974044	0.00493572	Fit	0.0845	RBC
0.087	0.0973961	0.00478302	Fit	0.085	RBC
0.0875	0.0973881	0.00463504	Fit	0.0855	RBC
0.088	0.0973803	0.00449163	Fit	0.086	RBC
0.0885	0.0973727	0.00435267	Fit	0.0865	RBC
0.089	0.0973654	0.004218	Fit	0.087	RBC
0.0895	0.0973583	0.0040875	Fit	0.0875	RBC
0.09	0.0973514	0.00396104	Fit	0.088	RBC
0.0905	0.0973447	0.00383849	Fit	0.0885	RBC
0.091	0.0973383	0.00371973	Fit	0.089	RBC
0.0915	0.097332	0.00360465	Fit	0.0895	RBC
0.092	0.097326	0.00349312	Fit	0.09	RBC
0.0925	0.0973201	0.00338505	Fit	0.0905	RBC
0.093	0.0973144	0.00328032	Fit	0.091	RBC
0.0935	0.0973089	0.00317883	Fit	0.0915	RBC
0.094	0.0973035	0.00308048	Fit	0.092	RBC
0.0945	0.0972983	0.00298517	Fit	0.0925	RBC
0.095	0.0972933	0.00289282	Fit	0.093	RBC
0.0955	0.0972884	0.00280332	Fit	0.0935	RBC
0.096	0.0972837	0.00271659	Fit	0.094	RBC
0.0965	0.0972791	0.00263254	Fit	0.0945	RBC
0.097	0.0972747	0.00255109	Fit	0.095	RBC
0.0975	0.0972704	0.00247216	Fit	0.0955	RBC
0.098	0.0972663	0.00239567	Fit	0.096	RBC
0.0985	0.0972622	0.00232156	Fit	0.0965	RBC
0.099	0.0972583	0.00224973	Fit	0.097	RBC
0.0995	0.0972545	0.00218013	Fit	0.0975	RBC
0.1	0.0972509	0.00211268	Fit	0.098	RBC
0.1005	0.0972473	0.00204731	Fit	0.0985	RBC
0.101	0.0972439	0.00198397	Fit	0.099	RBC
0.1015	0.0972405	0.00192259	Fit	0.0995	RBC
0.102	0.0972373	0.00186311	Fit	0.1	RBC
0.1025	0.0972341	0.00180546	Fit	0.1005	RBC
0.103	0.0972311	0.0017496	Fit	0.101	RBC
0.1035	0.0972282	0.00169547	Fit	0.1015	RBC
0.104	0.0972253	0.00164302	Fit	0.102	RBC
0.1045	0.0972225	0.00159219	Fit	0.1025	RBC
0.105	0.0972199	0.00154292	Fit	0.103	RBC
0.1055	0.0972173	0.00149519	Fit	0.1035	RBC
0.106	0.0972148	0.00144893	Fit	0.104	RBC
0.1065	0.0972123	0.0014041	Fit	0.1045	RBC
0.107	0.0972099	0.00136066	Fit	0.105	RBC
0.1075	0.0972077	0.00131856	Fit	0.1055	RBC
0.108	0.0972054	0.00127777	Fit	0.106	RBC
0.1085	0.0972033	0.00123824	Fit	0.1065	RBC
0.109	0.0972012	0.00119992	Fit	0.107	RBC
0.1095	0.0971992	0.0011628	Fit	0.1075	RBC
0.11	0.0971972	0.00112682	Fit	0.108	RBC
0.1105	0.0971953	0.00109196	Fit	0.1085	RBC
0.111	0.0971935	0.00105818	Fit	0.109	RBC
0.1115	0.0971917	0.00102544	Fit	0.1095	RBC
0.112	0.09719	0.000993714	Fit	0.11	RBC
0.1125	0.0971883	0.000962969	Fit	0.1105	RBC
0.113	0.0971867	0.000933176	Fit	0.111	RBC
0.1135	0.0971851	0.000904305	Fit	0.1115	RBC
0.114	0.0971836	0.000876327	Fit	0.112	RBC
0.1145	0.0971821	0.000849214	Fit	0.1125	RBC
0.115	0.0971807	0.00082294	Fit	0.113	RBC
0.1155	0.0971793	0.00079748	Fit	0.1135	RBC
0.116	0.097178	0.000772806	Fit	0.114	RBC
0.1165	0.0971767	0.000748897	Fit	0.1145	RBC
0.117	0.0971754	0.000725727	Fit	0.115	RBC
0.1175	0.0971742	0.000703274	Fit	0.1155	RBC
0.118	0.097173	0.000681515	Fit	0.116	RBC
0.1185	0.0971719	0.00066043	Fit	0.1165	RBC
0.119	0.0971707	0.000639997	Fit	0.117	RBC
0.1195	0.0971697	0.000620196	Fit	0.1175	RBC
0.12	0.0971686	0.000601008	Fit	0.118	RBC
0.1205	0.0971676	0.000582413	Fit	0.1185	RBC
0.121	0.0971666	0.000564394	Fit	0.119	RBC
0.1215	0.0971657	0.000546933	Fit	0.1195	RBC
0.122	0.0971648	0.000530011	Fit	0.12	RBC
0.1225	0.0971639	0.000513613	Fit	0.1205	RBC
0.123	0.097163	0.000497723	Fit	0.121	RBC
0.1235	0.0971622	0.000482324	Fit	0.1215	RBC
0.124	0.0971614	0.000467401	Fit	0.122	RBC
0.1245	0.0971606	0.00045294	Fit	0.1225	RBC
0.125	0.0971598	0.000438927	Fit	0.123	RBC
0.1255	0.0971591	0.000425347	Fit	0.1235	RBC
0.126	0.0971584	0.000412187	Fit	0.124	RBC
0.1265	0.0971577	0.000399435	Fit	0.1245	RBC
0.127	0.097157	0.000387077	Fit	0.125	RBC
0.1275	0.0971563	0.000375101	Fit	0.1255	RBC
0.128	0.0971557	0.000363496	Fit	0.126	RBC
0.1285	0.0971551	0.00035225	Fit	0.1265	RBC
0.129	0.0971545	0.000341351	Fit	0.127	RBC
0.1295	0.0971539	0.00033079	Fit	0.1275	RBC
0.13	0.0971534	0.000320556	Fit	0.128	RBC
0.1305	0.0971528	0.000310638	Fit	0.1285	RBC
0.131	0.0971523	0.000301028	Fit	0.129	RBC
0.1315	0.0971518	0.000291714	Fit	0.1295	RBC
0.132	0.0971513	0.000282689	Fit	0.13	RBC
0.1325	0.0971508	0.000273943	Fit	0.1305	RBC
0.133	0.0971504	0.000265467	Fit	0.131	RBC
0.1335	0.0971499	0.000257254	Fit	0.1315	RBC
0.134	0.0971495	0.000249295	Fit	0.132	RBC
0.1345	0.0971491	0.000241582	Fit	0.1325	RBC
0.135	0.0971487	0.000234108	Fit	0.133	RBC
0.1355	0.0971483	0.000226865	Fit	0.1335	RBC
0.136	0.0971479	0.000219846	Fit	0.134	RBC
0.1365	0.0971475	0.000213044	Fit	0.1345	RBC
0.137	0.0971472	0.000206453	Fit	0.135	RBC
0.1375	0.0971468	0.000200065	Fit	0.1355	RBC
0.138	0.0971465	0.000193876	Fit	0.136	RBC
0.1385	0.0971461	0.000187877	Fit	0.1365	RBC
0.139	0.0971458	0.000182065	Fit	0.137	RBC
0.1395	0.0971455	0.000176432	Fit	0.1375	RBC
0.14	0.0971452	0.000170973	Fit	0.138	RBC
0.1405	0.0971449	0.000165683	Fit	0.1385	RBC
0.141	0.0971447	0.000160557	Fit	0.139	RBC
0.1415	0.0971444	0.00015559	Fit	0.1395	RBC
0.142	0.0971441	0.000150776	Fit	0.14	RBC
0.1425	0.0971439	0.000146111	Fit	0.1405	RBC
0.143	0.0971436	0.000141591	Fit	0.141	RBC
0.1435	0.0971434	0.00013721	Fit	0.1415	RBC
0.144	0.0971432	0.000132965	Fit	0.142	RBC
0.1445	0.0971429	0.000128851	Fit	0.1425	RBC
0.145	0.0971427	0.000124865	Fit	0.143	RBC
0.1455	0.0971425	0.000121002	Fit	0.1435	RBC
0.146	0.0971423	0.000117258	Fit	0.144	RBC
0.1465	0.0971421	0.00011363	Fit	0.1445	RBC
0.147	0.0971419	0.000110114	Fit	0.145	RBC
0.1475	0.0971417	0.000106708	Fit	0.1455	RBC
0.148	0.0971416	0.000103406	Fit	0.146	RBC
0.1485	0.0971414	0.000100207	Fit	0.1465	RBC
0.149	0.0971412	9.71e-05	Fit	0.147	RBC
0.1495	0.097141	9.41e-05	Fit	0.1475	RBC
0.15	0.0971409	9.12e-05	Fit	0.148	RBC
0.1505	0.0971407	8.84e-05	Fit	0.1485	RBC
0.151	0.0971406	8.56e-05	Fit	0.149	RBC
0.1515	0.0971404	8.3e-05	Fit	0.1495	RBC
0.152	0.0971403	8.04e-05	Fit	0.15	RBC
0.1525	0.0971402	7.79e-05	Fit	0.1505	RBC
0.153	0.09714	7.55e-05	Fit	0.151	RBC
0.1535	0.0971399	7.32e-05	Fit	0.1515	RBC
0.154	0.0971398	7.09e-05	Fit	0.152	RBC
0.1545	0.0971397	6.87e-05	Fit	0.1525	RBC
0.155	0.0971396	6.66e-05	Fit	0.153	RBC
0.1555	0.0971394	6.45e-05	Fit	0.1535	RBC
0.156	0.0971393	6.25e-05	Fit	0.154	RBC
0.1565	0.0971392	6.06e-05	Fit	0.1545	RBC
0.157	0.0971391	5.87e-05	Fit	0.155	RBC
0.1575	0.097139	5.69e-05	Fit	0.1555	RBC
0.158	0.0971389	5.52e-05	Fit	0.156	RBC
0.1585	0.0971388	5.34e-05	Fit	0.1565	RBC
0.159	0.0971387	5.18e-05	Fit	0.157	RBC
0.1595	0.0971387	5.02e-05	Fit	0.1575	RBC
0.16	0.0971386	4.86e-05	Fit	0.158	RBC
0.1605	0.0971385	4.71e-05	Fit	0.1585	RBC
0.161	0.0971384	4.57e-05	Fit	0.159	RBC
0.1615	0.0971383	4.43e-05	Fit	0.1595	RBC
0.162	0.0971383	4.29e-05	Fit	0.16	RBC
0.1625	0.0971382	4.16e-05	Fit	0.1605	RBC
0.163	0.0971381	4.03e-05	Fit	0.161	RBC
0.1635	0.0971381	3.9e-05	Fit	0.1615	RBC
0.164	0.097138	3.78e-05	Fit	0.162	RBC
0.1645	0.0971379	3.67e-05	Fit	0.1625	RBC
0.165	0.0971379	3.55e-05	Fit	0.163	RBC
0.1655	0.0971378	3.44e-05	Fit	0.1635	RBC
0.166	0.0971377	3.34e-05	Fit	0.164	RBC
0.1665	0.0971377	3.23e-05	Fit	0.1645	RBC
0.167	0.0971376	3.13e-05	Fit	0.165	RBC
0.1675	0.0971376	3.04e-05	Fit	0.1655	RBC
0.168	0.0971375	2.94e-05	Fit	0.166	RBC
0.1685	0.0971375	2.85e-05	Fit	0.1665	RBC
0.169	0.0971374	2.76e-05	Fit	0.167	RBC
0.1695	0.0971374	2.68e-05	Fit	0.1675	RBC
0.17	0.0971373	2.59e-05	Fit	0.168	RBC
0.1705	0.0971373	2.51e-05	Fit	0.1685	RBC
0.171	0.0971373	2.44e-05	Fit	0.169	RBC
0.1715	0.0971372	2.36e-05	Fit	0.1695	RBC
0.172	0.0971372	2.29e-05	Fit	0.17	RBC
0.1725	0.0971371	2.22e-05	Fit	0.1705	RBC
0.173	0.0971371	2.15e-05	Fit	0.171	RBC
0.1735	0.0971371	2.08e-05	Fit	0.1715	RBC
0.174	0.097137	2.02e-05	Fit	0.172	RBC
0.1745	0.097137	1.96e-05	Fit	0.1725	RBC
0.175	0.097137	1.89e-05	Fit	0.173	RBC
0.1755	0.0971369	1.84e-05	Fit	0.1735	RBC
0.176	0.0971369	1.78e-05	Fit	0.174	RBC
0.1765	0.0971369	1.72e-05	Fit	0.1745	RBC
0.177	0.0971368	1.67e-05	Fit	0.175	RBC
0.1775	0.0971368	1.62e-05	Fit	0.1755	RBC
0.178	0.0971368	1.57e-05	Fit	0.176	RBC
0.1785	0.0971368	1.52e-05	Fit	0.1765	RBC
0.179	0.0971367	1.47e-05	Fit	0.177	RBC
0.1795	0.0971367	1.43e-05	Fit	0.1775	RBC
0.18	0.0971367	1.38e-05	Fit	0.178	RBC
0.1805	0.0971367	1.34e-05	Fit	0.1785	RBC
0.181	0.0971366	1.3e-05	Fit	0.179	RBC
0.1815	0.0971366	1.26e-05	Fit	0.1795	RBC
0.182	0.0971366	1.22e-05	Fit	0.18	RBC
0.1825	0.0971366	1.18e-05	Fit	0.1805	RBC
0.183	0.0971366	1.15e-05	Fit	0.181	RBC
0.1835	0.0971365	1.11e-05	Fit	0.1815	RBC
0.184	0.0971365	1.08e-05	Fit	0.182	RBC
0.1845	0.0971365	1.04e-05	Fit	0.1825	RBC
0.185	0.0971365	1.01e-05	Fit	0.183	RBC
0.1855	0.0971365	9.79e-06	Fit	0.1835	RBC
0.186	0.0971364	9.49e-06	Fit	0.184	RBC
0.1865	0.0971364	9.2e-06	Fit	0.1845	RBC
0.187	0.0971364	8.91e-06	Fit	0.185	RBC
0.1875	0.0971364	8.64e-06	Fit	0.1855	RBC
0.188	0.0971364	8.37e-06	Fit	0.186	RBC
0.1885	0.0971364	8.11e-06	Fit	0.1865	RBC
0.189	0.0971364	7.86e-06	Fit	0.187	RBC
0.1895	0.0971363	7.62e-06	Fit	0.1875	RBC
0.19	0.0971363	7.38e-06	Fit	0.188	RBC
0.1905	0.0971363	7.15e-06	Fit	0.1885	RBC
0.191	0.0971363	6.93e-06	Fit	0.189	RBC
0.1915	0.0971363	6.72e-06	Fit	0.1895	RBC
0.192	0.0971363	6.51e-06	Fit	0.19	RBC
0.1925	0.0971363	6.31e-06	Fit	0.1905	RBC
0.193	0.0971363	6.11e-06	Fit	0.191	RBC
0.1935	0.0971362	5.92e-06	Fit	0.1915	RBC
0.194	0.0971362	5.74e-06	Fit	0.192	RBC
0.1945	0.0971362	5.56e-06	Fit	0.1925	RBC
0.195	0.0971362	5.39e-06	Fit	0.193	RBC
0.1955	0.0971362	5.22e-06	Fit	0.1935	RBC
0.196	0.0971362	5.06e-06	Fit	0.194	RBC
0.1965	0.0971362	4.9e-06	Fit	0.1945	RBC
0.197	0.0971362	4.75e-06	Fit	0.195	RBC
0.1975	0.0971362	4.61e-06	Fit	0.1955	RBC
0.198	0.0971362	4.46e-06	Fit	0.196	RBC
0.1985	0.0971362	4.33e-06	Fit	0.1965	RBC
0.199	0.0971362	4.19e-06	Fit	0.197	RBC
0.1995	0.0971361	4.06e-06	Fit	0.1975	RBC
0.2	0.0971361	3.94e-06	Fit	0.198	RBC
0.2005	0.0971361	3.81e-06	Fit	0.1985	RBC
0.201	0.0971361	3.7e-06	Fit	0.199	RBC
0.2015	0.0971361	3.58e-06	Fit	0.1995	RBC
0.202	0.0971361	3.47e-06	Fit	0.2	RBC
0.2025	0.0971361	3.36e-06	Fit	0.2005	RBC
0.203	0.0971361	3.26e-06	Fit	0.201	RBC
0.2035	0.0971361	3.16e-06	Fit	0.2015	RBC
0.204	0.0971361	3.06e-06	Fit	0.202	RBC
0.2045	0.0971361	2.97e-06	Fit	0.2025	RBC
0.205	0.0971361	2.87e-06	Fit	0.203	RBC
0.2055	0.0971361	2.79e-06	Fit	0.2035	RBC
0.206	0.0971361	2.7e-06	Fit	0.204	RBC
0.2065	0.0971361	2.62e-06	Fit	0.2045	RBC
0.207	0.0971361	2.54e-06	Fit	0.205	RBC
0.2075	0.0971361	2.46e-06	Fit	0.2055	RBC
0.208	0.0971361	2.38e-06	Fit	0.206	RBC
0.2085	0.0971361	2.31e-06	Fit	0.2065	RBC
0.209	0.097136	2.24e-06	Fit	0.207	RBC
0.2095	0.097136	2.17e-06	Fit	0.2075	RBC
0.21	0.097136	2.1e-06	Fit	0.208	RBC
0.2105	0.097136	2.03e-06	Fit	0.2085	RBC
0.211	0.097136	1.97e-06	Fit	0.209	RBC
0.2115	0.097136	1.91e-06	Fit	0.2095	RBC
0.212	0.097136	1.85e-06	Fit	0.21	RBC
0.2125	0.097136	1.79e-06	Fit	0.2105	RBC
0.213	0.097136	1.74e-06	Fit	0.211	RBC
0.2135	0.097136	1.68e-06	Fit	0.2115	RBC
0.214	0.097136	1.63e-06	Fit	0.212	RBC
0.2145	0.097136	1.58e-06	Fit	0.2125	RBC
0.215	0.097136	1.53e-06	Fit	0.213	RBC
0.2155	0.097136	1.49e-06	Fit	0.2135	RBC
0.216	0.097136	1.44e-06	Fit	0.214	RBC
0.2165	0.097136	1.4e-06	Fit	0.2145	RBC
0.217	0.097136	1.35e-06	Fit	0.215	RBC
0.2175	0.097136	1.31e-06	Fit	0.2155	RBC
0.218	0.097136	1.27e-06	Fit	0.216	RBC
0.2185	0.097136	1.23e-06	Fit	0.2165	RBC
0.219	0.097136	1.19e-06	Fit	0.217	RBC
0.2195	0.097136	1.16e-06	Fit	0.2175	RBC
0.22	0.097136	1.12e-06	Fit	0.218	RBC
0.2205	0.097136	1.09e-06	Fit	0.2185	RBC
0.221	0.097136	1.05e-06	Fit	0.219	RBC
0.2215	0.097136	1.02e-06	Fit	0.2195	RBC
0.222	0.097136	9.87e-07	Fit	0.22	RBC
0.2225	0.097136	9.57e-07	Fit	0.2205	RBC
0.223	0.097136	9.27e-07	Fit	0.221	RBC
0.2235	0.097136	8.99e-07	Fit	0.2215	RBC
0.224	0.097136	8.71e-07	Fit	0.222	RBC
0.2245	0.097136	8.44e-07	Fit	0.2225	RBC
0.225	0.097136	8.18e-07	Fit	0.223	RBC
0.2255	0.097136	7.92e-07	Fit	0.2235	RBC
0.226	0.097136	7.68e-07	Fit	0.224	RBC
0.2265	0.097136	7.44e-07	Fit	0.2245	RBC
0.227	0.097136	7.21e-07	Fit	0.225	RBC
0.2275	0.097136	6.99e-07	Fit	0.2255	RBC
0.228	0.097136	6.77e-07	Fit	0.226	RBC
0.2285	0.097136	6.56e-07	Fit	0.2265	RBC
0.229	0.097136	6.36e-07	Fit	0.227	RBC
0.2295	0.097136	6.16e-07	Fit	0.2275	RBC
0.23	0.097136	5.97e-07	Fit	0.228	RBC
0.2305	0.097136	5.79e-07	Fit	0.2285	RBC
0.231	0.097136	5.61e-07	Fit	0.229	RBC
0.2315	0.097136	5.43e-07	Fit	0.2295	RBC
0.232	0.097136	5.27e-07	Fit	0.23	RBC
0.2325	0.097136	5.1e-07	Fit	0.2305	RBC
0.233	0.097136	4.95e-07	Fit	0.231	RBC
0.2335	0.097136	4.79e-07	Fit	0.2315	RBC
0.234	0.097136	4.64e-07	Fit	0.232	RBC
0.2345	0.097136	4.5e-07	Fit	0.2325	RBC
0.235	0.097136	4.36e-07	Fit	0.233	RBC
0.2355	0.0971359	4.23e-07	Fit	0.2335	RBC
0.236	0.0971359	4.1e-07	Fit	0.234	RBC
0.2365	0.0971359	3.97e-07	Fit	0.2345	RBC
0.237	0.0971359	3.85e-07	Fit	0.235	RBC
0.2375	0.0971359	3.73e-07	Fit	0.2355	RBC
0.238	0.0971359	3.61e-07	Fit	0.236	RBC
0.2385	0.0971359	3.5e-07	Fit	0.2365	RBC
0.239	0.0971359	3.39e-07	Fit	0.237	RBC
0.2395	0.0971359	3.29e-07	Fit	0.2375	RBC
0.24	0.0971359	3.19e-07	Fit	0.238	RBC
0.2405	0.0971359	3.09e-07	Fit	0.2385	RBC
0.241	0.0971359	2.99e-07	Fit	0.239	RBC
0.2415	0.0971359	2.9e-07	Fit	0.2395	RBC
0.242	0.0971359	2.81e-07	Fit	0.24	RBC
0.2425	0.0971359	2.72e-07	Fit	0.2405	RBC
0.243	0.0971359	2.64e-07	Fit	0.241	RBC
0.2435	0.0971359	2.56e-07	Fit	0.2415	RBC
0.244	0.0971359	2.48e-07	Fit	0.242	RBC
0.2445	0.0971359	2.4e-07	Fit	0.2425	RBC
0.245	0.0971359	2.33e-07	Fit	0.243	RBC
0.2455	0.0971359	2.25e-07	Fit	0.2435	RBC
0.246	0.0971359	2.18e-07	Fit	0.244	RBC
0.2465	0.0971359	2.12e-07	Fit	0.2445	RBC
0.247	0.0971359	2.05e-07	Fit	0.245	RBC
0.2475	0.0971359	1.99e-07	Fit	0.2455	RBC
0.248	0.0971359	1.93e-07	Fit	0.246	RBC
0.2485	0.0971359	1.87e-07	Fit	0.2465	RBC
0.249	0.0971359	1.81e-07	Fit	0.247	RBC
0.2495	0.0971359	1.75e-07	Fit	0.2475	RBC
0.25	0.0971359	1.7e-07	Fit	0.248	RBC
0.2505	0.0971359	1.65e-07	Fit	0.2485	RBC
0.251	0.0971359	1.6e-07	Fit	0.249	RBC
0.2515	0.0971359	1.55e-07	Fit	0.2495	RBC
0.252	0.0971359	1.5e-07	Fit	0.25	RBC
0.2525	0.0971359	1.45e-07	Fit	0.2505	RBC
0.253	0.0971359	1.41e-07	Fit	0.251	RBC
0.2535	0.0971359	1.36e-07	Fit	0.2515	RBC
0.254	0.0971359	1.32e-07	Fit	0.252	RBC
0.2545	0.0971359	1.28e-07	Fit	0.2525	RBC
0.255	0.0971359	1.24e-07	Fit	0.253	RBC
0.2555	0.0971359	1.2e-07	Fit	0.2535	RBC
0.256	0.0971359	1.17e-07	Fit	0.254	RBC
0.2565	0.0971359	1.13e-07	Fit	0.2545	RBC
0.257	0.0971359	1.09e-07	Fit	0.255	RBC
0.2575	0.0971359	1.06e-07	Fit	0.2555	RBC
0.258	0.0971359	1.03e-07	Fit	0.256	RBC
0.2585	0.0971359	9.96e-08	Fit	0.2565	RBC
0.259	0.0971359	9.65e-08	Fit	0.257	RBC
0.2595	0.0971359	9.35e-08	Fit	0.2575	RBC
0.26	0.0971359	9.06e-08	Fit	0.258	RBC
0.2605	0.0971359	8.78e-08	Fit	0.2585	RBC
0.261	0.0971359	8.51e-08	Fit	0.259	RBC
0.2615	0.0971359	8.25e-08	Fit	0.2595	RBC
0.262	0.0971359	7.99e-08	Fit	0.26	RBC
0.2625	0.0971359	7.74e-08	Fit	0.2605	RBC
0.263	0.0971359	7.5e-08	Fit	0.261	RBC
0.2635	0.0971359	7.27e-08	Fit	0.2615	RBC
0.264	0.0971359	7.05e-08	Fit	0.262	RBC
0.2645	0.0971359	6.83e-08	Fit	0.2625	RBC
0.265	0.0971359	6.62e-08	Fit	0.263	RBC
0.2655	0.0971359	6.41e-08	Fit	0.2635	RBC
0.266	0.0971359	6.21e-08	Fit	0.264	RBC
0.2665	0.0971359	6.02e-08	Fit	0.2645	RBC
0.267	0.0971359	5.84e-08	Fit	0.265	RBC
0.2675	0.0971359	5.66e-08	Fit	0.2655	RBC
0.268	0.0971359	5.48e-08	Fit	0.266	RBC
0.2685	0.0971359	5.31e-08	Fit	0.2665	RBC
0.269	0.0971359	5.15e-08	Fit	0.267	RBC
0.2695	0.0971359	4.99e-08	Fit	0.2675	RBC
0.27	0.0971359	4.83e-08	Fit	0.268	RBC
0.2705	0.0971359	4.68e-08	Fit	0.2685	RBC
0.271	0.0971359	4.54e-08	Fit	0.269	RBC
0.2715	0.0971359	4.4e-08	Fit	0.2695	RBC
0.272	0.0971359	4.26e-08	Fit	0.27	RBC
0.2725	0.0971359	4.13e-08	Fit	0.2705	RBC
0.273	0.0971359	4e-08	Fit	0.271	RBC
0.2735	0.0971359	3.88e-08	Fit	0.2715	RBC
0.274	0.0971359	3.76e-08	Fit	0.272	RBC
0.2745	0.0971359	3.64e-08	Fit	0.2725	RBC
0.275	0.0971359	3.53e-08	Fit	0.273	RBC
0.2755	0.0971359	3.42e-08	Fit	0.2735	RBC
0.276	0.0971359	3.31e-08	Fit	0.274	RBC
0.2765	0.0971359	3.21e-08	Fit	0.2745	RBC
0.277	0.0971359	3.11e-08	Fit	0.275	RBC
0.2775	0.0971359	3.02e-08	Fit	0.2755	RBC
0.278	0.0971359	2.92e-08	Fit	0.276	RBC
0.2785	0.0971359	2.83e-08	Fit	0.2765	RBC
0.279	0.0971359	2.75e-08	Fit	0.277	RBC
0.2795	0.0971359	2.66e-08	Fit	0.2775	RBC
0.28	0.0971359	2.58e-08	Fit	0.278	RBC
0.2805	0.0971359	2.5e-08	Fit	0.2785	RBC
0.281	0.0971359	2.42e-08	Fit	0.279	RBC
0.2815	0.0971359	2.35e-08	Fit	0.2795	RBC
0.282	0.0971359	2.27e-08	Fit	0.28	RBC
0.2825	0.0971359	2.2e-08	Fit	0.2805	RBC
0.283	0.0971359	2.13e-08	Fit	0.281	RBC
0.2835	0.0971359	2.07e-08	Fit	0.2815	RBC
0.284	0.0971359	2e-08	Fit	0.282	RBC
0.2845	0.0971359	1.94e-08	Fit	0.2825	RBC
0.285	0.0971359	1.88e-08	Fit	0.283	RBC
0.2855	0.0971359	1.82e-08	Fit	0.2835	RBC
0.286	0.0971359	1.77e-08	Fit	0.284	RBC
0.2865	0.0971359	1.71e-08	Fit	0.2845	RBC
0.287	0.0971359	1.66e-08	Fit	0.285	RBC
0.2875	0.0971359	1.61e-08	Fit	0.2855	RBC
0.288	0.0971359	1.56e-08	Fit	0.286	RBC
0.2885	0.0971359	1.51e-08	Fit	0.2865	RBC
0.289	0.0971359	1.46e-08	Fit	0.287	RBC
0.2895	0.0971359	1.42e-08	Fit	0.2875	RBC
0.29	0.0971359	1.37e-08	Fit	0.288	RBC
0.2905	0.0971359	1.33e-08	Fit	0.2885	RBC
0.291	0.0971359	1.29e-08	Fit	0.289	RBC
0.2915	0.0971359	1.25e-08	Fit	0.2895	RBC
0.292	0.0971359	1.21e-08	Fit	0.29	RBC
0.2925	0.0971359	1.18e-08	Fit	0.2905	RBC
0.293	0.0971359	1.14e-08	Fit	0.291	RBC
0.2935	0.0971359	1.1e-08	Fit	0.2915	RBC
0.294	0.0971359	1.07e-08	Fit	0.292	RBC
0.2945	0.0971359	1.04e-08	Fit	0.2925	RBC
0.295	0.0971359	1e-08	Fit	0.293	RBC
0.2955	0.0971359	9.73e-09	Fit	0.2935	RBC
0.296	0.0971359	9.43e-09	Fit	0.294	RBC
0.2965	0.0971359	9.14e-09	Fit	0.2945	RBC
0.297	0.0971359	8.86e-09	Fit	0.295	RBC
0.2975	0.0971359	8.58e-09	Fit	0.2955	RBC
0.298	0.0971359	8.32e-09	Fit	0.296	RBC
0.2985	0.0971359	8.06e-09	Fit	0.2965	RBC
0.299	0.0971359	7.81e-09	Fit	0.297	RBC
0.2995	0.0971359	7.57e-09	Fit	0.2975	RBC
0.3	0.0971359	7.33e-09	Fit	0.298	RBC
0.3005	0.0971359	7.11e-09	Fit	0.2985	RBC
0.301	0.0971359	6.89e-09	Fit	0.299	RBC
0.3015	0.0971359	6.67e-09	Fit	0.2995	RBC
0.302	0.0971359	6.47e-09	Fit	0.3	RBC
0.3025	0.0971359	6.27e-09	Fit	0.3005	RBC
0.303	0.0971359	6.07e-09	Fit	0.301	RBC
0.3035	0.0971359	5.89e-09	Fit	0.3015	RBC
0.304	0.0971359	5.7e-09	Fit	0.302	RBC
0.3045	0.0971359	5.53e-09	Fit	0.3025	RBC
0.305	0.0971359	5.36e-09	Fit	0.303	RBC
0.3055	0.0971359	5.19e-09	Fit	0.3035	RBC
0.306	0.0971359	5.03e-09	Fit	0.304	RBC
0.3065	0.0971359	4.87e-09	Fit	0.3045	RBC
0.307	0.0971359	4.72e-09	Fit	0.305	RBC
0.3075	0.0971359	4.58e-09	Fit	0.3055	RBC
0.308	0.0971359	4.44e-09	Fit	0.306	RBC
0.3085	0.0971359	4.3e-09	Fit	0.3065	RBC
0.309	0.0971359	4.17e-09	Fit	0.307	RBC
0.3095	0.0971359	4.04e-09	Fit	0.3075	RBC
0.31	0.0971359	3.91e-09	Fit	0.308	RBC
0.3105	0.0971359	3.79e-09	Fit	0.3085	RBC
0.311	0.0971359	3.67e-09	Fit	0.309	RBC
0.3115	0.0971359	3.56e-09	Fit	0.3095	RBC
0.312	0.0971359	3.45e-09	Fit	0.31	RBC
0.3125	0.0971359	3.34e-09	Fit	0.3105	RBC
0.313	0.0971359	3.24e-09	Fit	0.311	RBC
0.3135	0.0971359	3.14e-09	Fit	0.3115	RBC
0.314	0.0971359	3.04e-09	Fit	0.312	RBC
0.3145	0.0971359	2.95e-09	Fit	0.3125	RBC
0.315	0.0971359	2.86e-09	Fit	0.313	RBC
0.3155	0.0971359	2.77e-09	Fit	0.3135	RBC
0.316	0.0971359	2.68e-09	Fit	0.314	RBC
0.3165	0.0971359	2.6e-09	Fit	0.3145	RBC
0.317	0.0971359	2.52e-09	Fit	0.315	RBC
0.3175	0.0971359	2.44e-09	Fit	0.3155	RBC
0.318	0.0971359	2.37e-09	Fit	0.316	RBC
0.3185	0.0971359	2.29e-09	Fit	0.3165	RBC
0.319	0.0971359	2.22e-09	Fit	0.317	RBC
0.3195	0.0971359	2.15e-09	Fit	0.3175	RBC
0.32	0.0971359	2.09e-09	Fit	0.318	RBC
0.3205	0.0971359	2.02e-09	Fit	0.3185	RBC
0.321	0.0971359	1.96e-09	Fit	0.319	RBC
0.3215	0.0971359	1.9e-09	Fit	0.3195	RBC
0.322	0.0971359	1.84e-09	Fit	0.32	RBC
0.3225	0.0971359	1.78e-09	Fit	0.3205	RBC
0.323	0.0971359	1.73e-09	Fit	0.321	RBC
0.3235	0.0971359	1.67e-09	Fit	0.3215	RBC
0.324	0.0971359	1.62e-09	Fit	0.322	RBC
0.3245	0.0971359	1.57e-09	Fit	0.3225	RBC
0.325	0.0971359	1.52e-09	Fit	0.323	RBC
0.3255	0.0971359	1.48e-09	Fit	0.3235	RBC
0.326	0.0971359	1.43e-09	Fit	0.324	RBC
0.3265	0.0971359	1.39e-09	Fit	0.3245	RBC
0.327	0.0971359	1.34e-09	Fit	0.325	RBC
0.3275	0.0971359	1.3e-09	Fit	0.3255	RBC
0.328	0.0971359	1.26e-09	Fit	0.326	RBC
0.3285	0.0971359	1.22e-09	Fit	0.3265	RBC
0.329	0.0971359	1.18e-09	Fit	0.327	RBC
0.3295	0.0971359	1.15e-09	Fit	0.3275	RBC
0.33	0.0971359	1.11e-09	Fit	0.328	RBC
0.3305	0.0971359	1.08e-09	Fit	0.3285	RBC
0.331	0.0971359	1.04e-09	Fit	0.329	RBC
0.3315	0.0971359	1.01e-09	Fit	0.3295	RBC
0.332	0.0971359	9.81e-10	Fit	0.33	RBC
0.3325	0.0971359	9.51e-10	Fit	0.3305	RBC
0.333	0.0971359	9.21e-10	Fit	0.331	RBC
0.3335	0.0971359	8.93e-10	Fit	0.3315	RBC
0.334	0.0971359	8.65e-10	Fit	0.332	RBC
0.3345	0.0971359	8.39e-10	Fit	0.3325	RBC
0.335	0.0971359	8.13e-10	Fit	0.333	RBC
0.3355	0.0971359	7.87e-10	Fit	0.3335	RBC
0.336	0.0971359	7.63e-10	Fit	0.334	RBC
0.3365	0.0971359	7.39e-10	Fit	0.3345	RBC
0.337	0.0971359	7.17e-10	Fit	0.335	RBC
0.3375	0.0971359	6.94e-10	Fit	0.3355	RBC
0.338	0.0971359	6.73e-10	Fit	0.336	RBC
0.3385	0.0971359	6.52e-10	Fit	0.3365	RBC
0.339	0.0971359	6.32e-10	Fit	0.337	RBC
0.3395	0.0971359	6.12e-10	Fit	0.3375	RBC
0.34	0.0971359	5.93e-10	Fit	0.338	RBC
0.3405	0.0971359	5.75e-10	Fit	0.3385	RBC
0.341	0.0971359	5.57e-10	Fit	0.339	RBC
0.3415	0.0971359	5.4e-10	Fit	0.3395	RBC
0.342	0.0971359	5.23e-10	Fit	0.34	RBC
0.3425	0.0971359	5.07e-10	Fit	0.3405	RBC
0.343	0.0971359	4.91e-10	Fit	0.341	RBC
0.3435	0.0971359	4.76e-10	Fit	0.3415	RBC
0.344	0.0971359	4.62e-10	Fit	0.342	RBC
0.3445	0.0971359	4.47e-10	Fit	0.3425	RBC
0.345	0.0971359	4.33e-10	Fit	0.343	RBC
0.3455	0.0971359	4.2e-10	Fit	0.3435	RBC
0.346	0.0971359	4.07e-10	Fit	0.344	RBC
0.3465	0.0971359	3.94e-10	Fit	0.3445	RBC
0.347	0.0971359	3.82e-10	Fit	0.345	RBC
0.3475	0.0971359	3.7e-10	Fit	0.3455	RBC
0.348	0.0971359	3.59e-10	Fit	0.346	RBC
0.3485	0.0971359	3.48e-10	Fit	0.3465	RBC
0.349	0.0971359	3.37e-10	Fit	0.347	RBC
0.3495	0.0971359	3.27e-10	Fit	0.3475	RBC
0.35	0.0971359	3.17e-10	Fit	0.348	RBC
0.3505	0.0971359	3.07e-10	Fit	0.3485	RBC
0.351	0.0971359	2.97e-10	Fit	0.349	RBC
0.3515	0.0971359	2.88e-10	Fit	0.3495	RBC
0.352	0.0971359	2.79e-10	Fit	0.35	RBC
0.3525	0.0971359	2.7e-10	Fit	0.3505	RBC
0.353	0.0971359	2.62e-10	Fit	0.351	RBC
0.3535	0.0971359	2.54e-10	Fit	0.3515	RBC
0.354	0.0971359	2.46e-10	Fit	0.352	RBC
0.3545	0.0971359	2.39e-10	Fit	0.3525	RBC
0.355	0.0971359	2.31e-10	Fit	0.353	RBC
0.3555	0.0971359	2.24e-10	Fit	0.3535	RBC
0.356	0.0971359	2.17e-10	Fit	0.354	RBC
0.3565	0.0971359	2.1e-10	Fit	0.3545	RBC
0.357	0.0971359	2.04e-10	Fit	0.355	RBC
0.3575	0.0971359	1.98e-10	Fit	0.3555	RBC
0.358	0.0971359	1.91e-10	Fit	0.356	RBC
0.3585	0.0971359	1.85e-10	Fit	0.3565	RBC
0.359	0.0971359	1.8e-10	Fit	0.357	RBC
0.3595	0.0971359	1.74e-10	Fit	0.3575	RBC
0.36	0.0971359	1.69e-10	Fit	0.358	RBC
0.3605	0.0971359	1.64e-10	Fit	0.3585	RBC
0.361	0.0971359	1.59e-10	Fit	0.359	RBC
0.3615	0.0971359	1.54e-10	Fit	0.3595	RBC
0.362	0.0971359	1.49e-10	Fit	0.36	RBC
0.3625	0.0971359	1.44e-10	Fit	0.3605	RBC
0.363	0.0971359	1.4e-10	Fit	0.361	RBC
0.3635	0.0971359	1.35e-10	Fit	0.3615	RBC
0.364	0.0971359	1.31e-10	Fit	0.362	RBC
0.3645	0.0971359	1.27e-10	Fit	0.3625	RBC
0.365	0.0971359	1.23e-10	Fit	0.363	RBC
0.3655	0.0971359	1.19e-10	Fit	0.3635	RBC
0.366	0.0971359	1.16e-10	Fit	0.364	RBC
0.3665	0.0971359	1.12e-10	Fit	0.3645	RBC
0.367	0.0971359	1.09e-10	Fit	0.365	RBC
0.3675	0.0971359	1.05e-10	Fit	0.3655	RBC
0.368	0.0971359	1.02e-10	Fit	0.366	RBC
0.3685	0.0971359	9.89e-11	Fit	0.3665	RBC
0.369	0.0971359	9.59e-11	Fit	0.367	RBC
0.3695	0.0971359	9.29e-11	Fit	0.3675	RBC
0.37	0.0971359	9e-11	Fit	0.368	RBC
0.3705	0.0971359	8.72e-11	Fit	0.3685	RBC
0.371	0.0971359	8.45e-11	Fit	0.369	RBC
0.3715	0.0971359	8.19e-11	Fit	0.3695	RBC
0.372	0.0971359	7.94e-11	Fit	0.37	RBC
0.3725	0.0971359	7.69e-11	Fit	0.3705	RBC
0.373	0.0971359	7.45e-11	Fit	0.371	RBC
0.3735	0.0971359	7.22e-11	Fit	0.3715	RBC
0.374	0.0971359	7e-11	Fit	0.372	RBC
0.3745	0.0971359	6.78e-11	Fit	0.3725	RBC
0.375	0.0971359	6.57e-11	Fit	0.373	RBC
0.3755	0.0971359	6.37e-11	Fit	0.3735	RBC
0.376	0.0971359	6.17e-11	Fit	0.374	RBC
0.3765	0.0971359	5.98e-11	Fit	0.3745	RBC
0.377	0.0971359	5.8e-11	Fit	0.375	RBC
0.3775	0.0971359	5.62e-11	Fit	0.3755	RBC
0.378	0.0971359	5.44e-11	Fit	0.376	RBC
0.3785	0.0971359	5.27e-11	Fit	0.3765	RBC
0.379	0.0971359	5.11e-11	Fit	0.377	RBC
0.3795	0.0971359	4.95e-11	Fit	0.3775	RBC
0.38	0.0971359	4.8e-11	Fit	0.378	RBC
0.3805	0.0971359	4.65e-11	Fit	0.3785	RBC
0.381	0.0971359	4.51e-11	Fit	0.379	RBC
0.3815	0.0971359	4.37e-11	Fit	0.3795	RBC
0.382	0.0971359	4.23e-11	Fit	0.38	RBC
0.3825	0.0971359	4.1e-11	Fit	0.3805	RBC
0.383	0.0971359	3.97e-11	Fit	0.381	RBC
0.3835	0.0971359	3.85e-11	Fit	0.3815	RBC
0.384	0.0971359	3.73e-11	Fit	0.382	RBC
0.3845	0.0971359	3.62e-11	Fit	0.3825	RBC
0.385	0.0971359	3.5e-11	Fit	0.383	RBC
0.3855	0.0971359	3.4e-11	Fit	0.3835	RBC
0.386	0.0971359	3.29e-11	Fit	0.384	RBC
0.3865	0.0971359	3.19e-11	Fit	0.3845	RBC
0.387	0.0971359	3.09e-11	Fit	0.385	RBC
0.3875	0.0971359	2.99e-11	Fit	0.3855	RBC
0.388	0.0971359	2.9e-11	Fit	0.386	RBC
0.3885	0.0971359	2.81e-11	Fit	0.3865	RBC
0.389	0.0971359	2.72e-11	Fit	0.387	RBC
0.3895	0.0971359	2.64e-11	Fit	0.3875	RBC
0.39	0.0971359	2.56e-11	Fit	0.388	RBC
0.3905	0.0971359	2.48e-11	Fit	0.3885	RBC
0.391	0.0971359	2.4e-11	Fit	0.389	RBC
0.3915	0.0971359	2.33e-11	Fit	0.3895	RBC
0.392	0.0971359	2.26e-11	Fit	0.39	RBC
0.3925	0.0971359	2.19e-11	Fit	0.3905	RBC
0.393	0.0971359	2.12e-11	Fit	0.391	RBC
0.3935	0.0971359	2.05e-11	Fit	0.3915	RBC
0.394	0.0971359	1.99e-11	Fit	0.392	RBC
0.3945	0.0971359	1.93e-11	Fit	0.3925	RBC
0.395	0.0971359	1.87e-11	Fit	0.393	RBC
0.3955	0.0971359	1.81e-11	Fit	0.3935	RBC
0.396	0.0971359	1.75e-11	Fit	0.394	RBC
0.3965	0.0971359	1.7e-11	Fit	0.3945	RBC
0.397	0.0971359	1.65e-11	Fit	0.395	RBC
0.3975	0.0971359	1.6e-11	Fit	0.3955	RBC
0.398	0.0971359	1.55e-11	Fit	0.396	RBC
0.3985	0.0971359	1.5e-11	Fit	0.3965	RBC
0.399	0.0971359	1.45e-11	Fit	0.397	RBC
0.3995	0.0971359	1.41e-11	Fit	0.3975	RBC
0.4	0.0971359	1.36e-11	Fit	0.398	RBC
0.4005	0.0971359	1.32e-11	Fit	0.3985	RBC
0.401	0.0971359	1.28e-11	Fit	0.399	RBC
0.4015	0.0971359	1.24e-11	Fit	0.3995	RBC
0.402	0.0971359	1.2e-11	Fit	0.4	RBC
0.4025	0.0971359	1.16e-11	Fit	0.4005	RBC
0.403	0.0971359	1.13e-11	Fit	0.401	RBC
0.4035	0.0971359	1.09e-11	Fit	0.4015	RBC
0.404	0.0971359	1.06e-11	Fit	0.402	RBC
0.4045	0.0971359	1.03e-11	Fit	0.4025	RBC
0.405	0.0971359	9.94e-12	Fit	0.403	RBC
0.4055	0.0971359	9.64e-12	Fit	0.4035	RBC
0.406	0.0971359	9.34e-12	Fit	0.404	RBC
0.4065	0.0971359	9.05e-12	Fit	0.4045	RBC
0.407	0.0971359	8.77e-12	Fit	0.405	RBC
0.4075	0.0971359	8.49e-12	Fit	0.4055	RBC
0.408	0.0971359	8.23e-12	Fit	0.406	RBC
0.4085	0.0971359	7.97e-12	Fit	0.4065	RBC
0.409	0.0971359	7.73e-12	Fit	0.407	RBC
0.4095	0.0971359	7.49e-12	Fit	0.4075	RBC
0.41	0.0971359	7.25e-12	Fit	0.408	RBC
0.4105	0.0971359	7.03e-12	Fit	0.4085	RBC
0.411	0.0971359	6.81e-12	Fit	0.409	RBC
0.4115	0.0971359	6.6e-12	Fit	0.4095	RBC
0.412	0.0971359	6.39e-12	Fit	0.41	RBC
0.4125	0.0971359	6.19e-12	Fit	0.4105	RBC
0.413	0.0971359	6e-12	Fit	0.411	RBC
0.4135	0.0971359	5.81e-12	Fit	0.4115	RBC
0.414	0.0971359	5.63e-12	Fit	0.412	RBC
0.4145	0.0971359	5.46e-12	Fit	0.4125	RBC
0.415	0.0971359	5.29e-12	Fit	0.413	RBC
0.4155	0.0971359	5.12e-12	Fit	0.4135	RBC
0.416	0.0971359	4.96e-12	Fit	0.414	RBC
0.4165	0.0971359	4.81e-12	Fit	0.4145	RBC
0.417	0.0971359	4.66e-12	Fit	0.415	RBC
0.4175	0.0971359	4.51e-12	Fit	0.4155	RBC
0.418	0.0971359	4.37e-12	Fit	0.416	RBC
0.4185	0.0971359	4.24e-12	Fit	0.4165	RBC
0.419	0.0971359	4.11e-12	Fit	0.417	RBC
0.4195	0.0971359	3.98e-12	Fit	0.4175	RBC
0.42	0.0971359	3.85e-12	Fit	0.418	RBC
0.4205	0.0971359	3.73e-12	Fit	0.4185	RBC
0.421	0.0971359	3.62e-12	Fit	0.419	RBC
0.4215	0.0971359	3.5e-12	Fit	0.4195	RBC
0.422	0.0971359	3.4e-12	Fit	0.42	RBC
0.4225	0.0971359	3.29e-12	Fit	0.4205	RBC
0.423	0.0971359	3.19e-12	Fit	0.421	RBC
0.4235	0.0971359	3.09e-12	Fit	0.4215	RBC
0.424	0.0971359	2.99e-12	Fit	0.422	RBC
0.4245	0.0971359	2.9e-12	Fit	0.4225	RBC
0.425	0.0971359	2.81e-12	Fit	0.423	RBC
0.4255	0.0971359	2.72e-12	Fit	0.4235	RBC
0.426	0.0971359	2.63e-12	Fit	0.424	RBC
0.4265	0.0971359	2.55e-12	Fit	0.4245	RBC
0.427	0.0971359	2.47e-12	Fit	0.425	RBC
0.4275	0.0971359	2.39e-12	Fit	0.4255	RBC
0.428	0.0971359	2.32e-12	Fit	0.426	RBC
0.4285	0.0971359	2.24e-12	Fit	0.4265	RBC
0.429	0.0971359	2.17e-12	Fit	0.427	RBC
0.4295	0.0971359	2.11e-12	Fit	0.4275	RBC
0.43	0.0971359	2.04e-12	Fit	0.428	RBC
0.4305	0.0971359	1.98e-12	Fit	0.4285	RBC
0.431	0.0971359	1.91e-12	Fit	0.429	RBC
0.4315	0.0971359	1.85e-12	Fit	0.4295	RBC
0.432	0.0971359	1.79e-12	Fit	0.43	RBC
0.4325	0.0971359	1.74e-12	Fit	0.4305	RBC
0.433	0.0971359	1.68e-12	Fit	0.431	RBC
0.4335	0.0971359	1.63e-12	Fit	0.4315	RBC
0.434	0.0971359	1.58e-12	Fit	0.432	RBC
0.4345	0.0971359	1.53e-12	Fit	0.4325	RBC
0.435	0.0971359	1.48e-12	Fit	0.433	RBC
0.4355	0.0971359	1.43e-12	Fit	0.4335	RBC
0.436	0.0971359	1.39e-12	Fit	0.434	RBC
0.4365	0.0971359	1.34e-12	Fit	0.4345	RBC
0.437	0.0971359	1.3e-12	Fit	0.435	RBC
0.4375	0.0971359	1.26e-12	Fit	0.4355	RBC
0.438	0.0971359	1.22e-12	Fit	0.436	RBC
0.4385	0.0971359	1.18e-12	Fit	0.4365	RBC
0.439	0.0971359	1.14e-12	Fit	0.437	RBC
0.4395	0.0971359	1.11e-12	Fit	0.4375	RBC
0.44	0.0971359	1.07e-12	Fit	0.438	RBC
0.4405	0.0971359	1.04e-12	Fit	0.4385	RBC
0.441	0.0971359	1.01e-12	Fit	0.439	RBC
0.4415	0.0971359	9.72e-13	Fit	0.4395	RBC
0.442	0.0971359	9.41e-13	Fit	0.44	RBC
0.4425	0.0971359	9.12e-13	Fit	0.4405	RBC
0.443	0.0971359	8.82e-13	Fit	0.441	RBC
0.4435	0.0971359	8.55e-13	Fit	0.4415	RBC
0.444	0.0971359	8.27e-13	Fit	0.442	RBC
0.4445	0.0971359	7.99e-13	Fit	0.4425	RBC
0.445	0.0971359	7.74e-13	Fit	0.443	RBC
0.4455	0.0971359	7.5e-13	Fit	0.4435	RBC
0.446	0.0971359	7.24e-13	Fit	0.444	RBC
0.4465	0.0971359	7.02e-13	Fit	0.4445	RBC
0.447	0.0971359	6.78e-13	Fit	0.445	RBC
0.4475	0.0971359	6.56e-13	Fit	0.4455	RBC
0.448	0.0971359	6.36e-13	Fit	0.446	RBC
0.4485	0.0971359	6.14e-13	Fit	0.4465	RBC
0.449	0.0971359	5.95e-13	Fit	0.447	RBC
0.4495	0.0971359	5.75e-13	Fit	0.4475	RBC
0.45	0.0971359	5.57e-13	Fit	0.448	RBC
0.4505	0.0971359	5.39e-13	Fit	0.4485	RBC
0.451	0.0971359	5.2e-13	Fit	0.449	RBC
0.4515	0.0971359	5.04e-13	Fit	0.4495	RBC
0.452	0.0971359	4.87e-13	Fit	0.45	RBC
0.4525	0.0971359	4.7e-13	Fit	0.4505	RBC
0.453	0.0971359	4.56e-13	Fit	0.451	RBC
0.4535	0.0971359	4.39e-13	Fit	0.4515	RBC
0.454	0.0971359	4.24e-13	Fit	0.452	RBC
0.4545	0.0971359	4.12e-13	Fit	0.4525	RBC
0.455	0.0971359	3.97e-13	Fit	0.453	RBC
0.4555	0.0971359	3.84e-13	Fit	0.4535	RBC
0.456	0.0971359	3.71e-13	Fit	0.454	RBC
0.4565	0.0971359	3.58e-13	Fit	0.4545	RBC
0.457	0.0971359	3.45e-13	Fit	0.455	RBC
0.4575	0.0971359	3.34e-13	Fit	0.4555	RBC
0.458	0.0971359	3.23e-13	Fit	0.456	RBC
0.4585	0.0971359	3.12e-13	Fit	0.4565	RBC
0.459	0.0971359	3.01e-13	Fit	0.457	RBC
0.4595	0.0971359	2.9e-13	Fit	0.4575	RBC
0.46	0.0971359	2.81e-13	Fit	0.458	RBC
0.4605	0.0971359	2.72e-13	Fit	0.4585	RBC
0.461	0.0971359	2.63e-13	Fit	0.459	RBC
0.4615	0.0971359	2.54e-13	Fit	0.4595	RBC
0.462	0.0971359	2.44e-13	Fit	0.46	RBC
0.4625	0.0971359	2.35e-13	Fit	0.4605	RBC
0.463	0.0971359	2.28e-13	Fit	0.461	RBC
0.4635	0.0971359	2.19e-13	Fit	0.4615	RBC
0.464	0.0971359	2.11e-13	Fit	0.462	RBC
0.4645	0.0971359	2.04e-13	Fit	0.4625	RBC
0.465	0.0971359	1.97e-13	Fit	0.463	RBC
0.4655	0.0971359	1.89e-13	Fit	0.4635	RBC
0.466	0.0971359	1.82e-13	Fit	0.464	RBC
0.4665	0.0971359	1.76e-13	Fit	0.4645	RBC
0.467	0.0971359	1.69e-13	Fit	0.465	RBC
0.4675	0.0971359	1.64e-13	Fit	0.4655	RBC
0.468	0.0971359	1.56e-13	Fit	0.466	RBC
0.4685	0.0971359	1.51e-13	Fit	0.4665	RBC
0.469	0.0971359	1.45e-13	Fit	0.467	RBC
0.4695	0.0971359	1.4e-13	Fit	0.4675	RBC
0.47	0.0971359	1.34e-13	Fit	0.468	RBC
0.4705	0.0971359	1.29e-13	Fit	0.4685	RBC
0.471	0.0971359	1.25e-13	Fit	0.469	RBC
0.4715	0.0971359	1.19e-13	Fit	0.4695	RBC
0.472	0.0971359	1.14e-13	Fit	0.47	RBC
0.4725	0.0971359	1.1e-13	Fit	0.4705	RBC
0.473	0.0971359	1.05e-13	Fit	0.471	RBC
0.4735	0.0971359	1.01e-13	Fit	0.4715	RBC
0.474	0.0971359	9.72e-14	Fit	0.472	RBC
0.4745	0.0971359	9.36e-14	Fit	0.4725	RBC
0.475	0.0971359	8.8e-14	Fit	0.473	RBC
0.4755	0.0971359	8.44e-14	Fit	0.4735	RBC
0.476	0.0971359	8.09e-14	Fit	0.474	RBC
0.4765	0.0971359	7.7e-14	Fit	0.4745	RBC
0.477	0.0971359	7.53e-14	Fit	0.475	RBC
0.4775	0.0971359	7.17e-14	Fit	0.4755	RBC
0.478	0.0971359	6.79e-14	Fit	0.476	RBC
0.4785	0.0971359	6.43e-14	Fit	0.4765	RBC
0.479	0.0971359	6.25e-14	Fit	0.477	RBC
0.4795	0.0971359	5.87e-14	Fit	0.4775	RBC
0.48	0.0971359	5.69e-14	Fit	0.478	RBC
0.4805	0.0971359	5.31e-14	Fit	0.4785	RBC
0.481	0.0971359	5.13e-14	Fit	0.479	RBC
0.4815	0.0971359	4.77e-14	Fit	0.4795	RBC
0.482	0.0971359	4.59e-14	Fit	0.48	RBC
0.4825	0.0971359	4.21e-14	Fit	0.4805	RBC
0.483	0.0971359	4.03e-14	Fit	0.481	RBC
0.4835	0.0971359	3.85e-14	Fit	0.4815	RBC
0.484	0.0971359	3.67e-14	Fit	0.482	RBC
0.4845	0.0971359	3.29e-14	Fit	0.4825	RBC
0.485	0.0971359	3.11e-14	Fit	0.483	RBC
0.4855	0.0971359	2.93e-14	Fit	0.4835	RBC
0.486	0.0971359	2.76e-14	Fit	0.484	RBC
0.4865	0.0971359	2.55e-14	Fit	0.4845	RBC
0.487	0.0971359	2.37e-14	Fit	0.485	RBC
0.4875	0.0971359	2.19e-14	Fit	0.4855	RBC
0.488	0.0971359	2.02e-14	Fit	0.486	RBC
0.4885	0.0971359	1.84e-14	Fit	0.4865	RBC
0.489	0.0971359	1.63e-14	Fit	0.487	RBC
0.4895	0.0971359	1.63e-14	Fit	0.4875	RBC
0.49	0.0971359	1.45e-14	Fit	0.488	RBC
0.4905	0.0971359	1.28e-14	Fit	0.4885	RBC
0.491	0.0971359	1.1e-14	Fit	0.489	RBC
0.4915	0.0971359	9.18e-15	Fit	0.4895	RBC
0.492	0.0971359	9.18e-15	Fit	0.49	RBC
0.4925	0.0971359	7.14e-15	Fit	0.4905	RBC
0.493	0.0971359	5.36e-15	Fit	0.491	RBC
0.4935	0.0971359	5.36e-15	Fit	0.4915	RBC
0.494	0.0971359	3.57e-15	Fit	0.492	RBC
0.4945	0.0971359	1.79e-15	Fit	0.4925	RBC
0.495	0.0971359	1.79e-15	Fit	0.493	RBC
0.4955	0.0971359	0	Fit	0.4935	RBC
0.496	0.0971359	0	Fit	0.494	RBC

## Sheet: CO Binding Hbs
Time	Value	Norm	Fit	NormTime	Group
0.002	0.231285	0.941459	Exp	0	Hb
0.00225	0.229771	0.933135	Exp	0.00025	Hb
0.0025	0.228015	0.923479	Exp	0.0005	Hb
0.00275	0.225738	0.910959	Exp	0.00075	Hb
0.003	0.222957	0.895668	Exp	0.001	Hb
0.00325	0.219912	0.878925	Exp	0.00125	Hb
0.0035	0.216673	0.861115	Exp	0.0015	Hb
0.00375	0.213452	0.843404	Exp	0.00175	Hb
0.004	0.210239	0.825737	Exp	0.002	Hb
0.00425	0.2071	0.808477	Exp	0.00225	Hb
0.0045	0.204076	0.79185	Exp	0.0025	Hb
0.00475	0.201369	0.776965	Exp	0.00275	Hb
0.005	0.198719	0.762394	Exp	0.003	Hb
0.00525	0.196218	0.748642	Exp	0.00325	Hb
0.0055	0.193847	0.735605	Exp	0.0035	Hb
0.00575	0.191438	0.722359	Exp	0.00375	Hb
0.006	0.189003	0.70897	Exp	0.004	Hb
0.00625	0.186456	0.694965	Exp	0.00425	Hb
0.0065	0.18377	0.680196	Exp	0.0045	Hb
0.00675	0.181306	0.666648	Exp	0.00475	Hb
0.007	0.178762	0.652659	Exp	0.005	Hb
0.00725	0.176243	0.638809	Exp	0.00525	Hb
0.0075	0.173796	0.625354	Exp	0.0055	Hb
0.00775	0.171351	0.61191	Exp	0.00575	Hb
0.008	0.169066	0.599345	Exp	0.006	Hb
0.00825	0.166746	0.586589	Exp	0.00625	Hb
0.0085	0.164367	0.573508	Exp	0.0065	Hb
0.00875	0.162101	0.561048	Exp	0.00675	Hb
0.009	0.159854	0.548693	Exp	0.007	Hb
0.00925	0.157725	0.536986	Exp	0.00725	Hb
0.0095	0.15553	0.524917	Exp	0.0075	Hb
0.00975	0.153422	0.513326	Exp	0.00775	Hb
0.01	0.151437	0.502412	Exp	0.008	Hb
0.01025	0.149252	0.490397	Exp	0.00825	Hb
0.0105	0.147338	0.479873	Exp	0.0085	Hb
0.01075	0.145379	0.469101	Exp	0.00875	Hb
0.011	0.143411	0.45828	Exp	0.009	Hb
0.01125	0.141474	0.44763	Exp	0.00925	Hb
0.0115	0.139471	0.436616	Exp	0.0095	Hb
0.01175	0.137654	0.426625	Exp	0.00975	Hb
0.012	0.135861	0.416766	Exp	0.01	Hb
0.01225	0.134151	0.407364	Exp	0.01025	Hb
0.0125	0.132452	0.398022	Exp	0.0105	Hb
0.01275	0.130759	0.388713	Exp	0.01075	Hb
0.013	0.129145	0.379838	Exp	0.011	Hb
0.01325	0.127551	0.371073	Exp	0.01125	Hb
0.0135	0.125947	0.362254	Exp	0.0115	Hb
0.01375	0.124482	0.354198	Exp	0.01175	Hb
0.014	0.122966	0.345863	Exp	0.012	Hb
0.01425	0.121481	0.337697	Exp	0.01225	Hb
0.0145	0.11996	0.329334	Exp	0.0125	Hb
0.01475	0.118513	0.321378	Exp	0.01275	Hb
0.015	0.117096	0.313586	Exp	0.013	Hb
0.01525	0.115631	0.305531	Exp	0.01325	Hb
0.0155	0.114272	0.298058	Exp	0.0135	Hb
0.01575	0.112907	0.290553	Exp	0.01375	Hb
0.016	0.111527	0.282965	Exp	0.014	Hb
0.01625	0.110163	0.275465	Exp	0.01425	Hb
0.0165	0.108982	0.268971	Exp	0.0145	Hb
0.01675	0.107821	0.262587	Exp	0.01475	Hb
0.017	0.106668	0.256247	Exp	0.015	Hb
0.01725	0.105522	0.249946	Exp	0.01525	Hb
0.0175	0.104344	0.243469	Exp	0.0155	Hb
0.01775	0.103243	0.237415	Exp	0.01575	Hb
0.018	0.102179	0.231564	Exp	0.016	Hb
0.01825	0.101121	0.225747	Exp	0.01625	Hb
0.0185	0.10007	0.219968	Exp	0.0165	Hb
0.01875	0.0990579	0.214403	Exp	0.01675	Hb
0.019	0.0981146	0.209216	Exp	0.017	Hb
0.01925	0.0971366	0.203838	Exp	0.01725	Hb
0.0195	0.0961956	0.198664	Exp	0.0175	Hb
0.01975	0.0952903	0.193686	Exp	0.01775	Hb
0.02	0.0944263	0.188936	Exp	0.018	Hb
0.02025	0.0936093	0.184443	Exp	0.01825	Hb
0.0205	0.0928615	0.180332	Exp	0.0185	Hb
0.02075	0.0920782	0.176025	Exp	0.01875	Hb
0.021	0.0912607	0.17153	Exp	0.019	Hb
0.02125	0.0904573	0.167112	Exp	0.01925	Hb
0.0215	0.0897696	0.163331	Exp	0.0195	Hb
0.02175	0.0890286	0.159256	Exp	0.01975	Hb
0.022	0.088268	0.155074	Exp	0.02	Hb
0.02225	0.0875361	0.15105	Exp	0.02025	Hb
0.0225	0.0868301	0.147168	Exp	0.0205	Hb
0.02275	0.0861598	0.143482	Exp	0.02075	Hb
0.023	0.0855545	0.140154	Exp	0.021	Hb
0.02325	0.0848887	0.136493	Exp	0.02125	Hb
0.0235	0.0842328	0.132886	Exp	0.0215	Hb
0.02375	0.0835633	0.129205	Exp	0.02175	Hb
0.024	0.0829914	0.12606	Exp	0.022	Hb
0.02425	0.0824979	0.123347	Exp	0.02225	Hb
0.0245	0.0818889	0.119998	Exp	0.0225	Hb
0.02475	0.0813722	0.117157	Exp	0.02275	Hb
0.025	0.0808013	0.114018	Exp	0.023	Hb
0.02525	0.0802652	0.11107	Exp	0.02325	Hb
0.0255	0.0797116	0.108026	Exp	0.0235	Hb
0.02575	0.0792271	0.105362	Exp	0.02375	Hb
0.026	0.0787601	0.102794	Exp	0.024	Hb
0.02625	0.0782889	0.100203	Exp	0.02425	Hb
0.0265	0.0778177	0.0976126	Exp	0.0245	Hb
0.02675	0.0772646	0.0945713	Exp	0.02475	Hb
0.027	0.0768151	0.0920997	Exp	0.025	Hb
0.02725	0.076471	0.0902077	Exp	0.02525	Hb
0.0275	0.0760654	0.0879775	Exp	0.0255	Hb
0.02775	0.0756269	0.0855664	Exp	0.02575	Hb
0.028	0.0752142	0.0832971	Exp	0.026	Hb
0.02825	0.0748812	0.0814661	Exp	0.02625	Hb
0.0285	0.0745365	0.0795707	Exp	0.0265	Hb
0.02875	0.0741777	0.0775979	Exp	0.02675	Hb
0.029	0.073627	0.0745698	Exp	0.027	Hb
0.02925	0.0732043	0.0722456	Exp	0.02725	Hb
0.0295	0.0728109	0.0700825	Exp	0.0275	Hb
0.02975	0.0725115	0.0684362	Exp	0.02775	Hb
0.03	0.0721476	0.0664353	Exp	0.028	Hb
0.03025	0.0717819	0.0644245	Exp	0.02825	Hb
0.0305	0.0714635	0.0626737	Exp	0.0285	Hb
0.03075	0.0711768	0.0610973	Exp	0.02875	Hb
0.031	0.0709795	0.0600124	Exp	0.029	Hb
0.03125	0.0706621	0.0582672	Exp	0.02925	Hb
0.0315	0.0703696	0.0566589	Exp	0.0295	Hb
0.03175	0.0701248	0.0553128	Exp	0.02975	Hb
0.032	0.0699035	0.054096	Exp	0.03	Hb
0.03225	0.0696555	0.0527323	Exp	0.03025	Hb
0.0325	0.069473	0.0517289	Exp	0.0305	Hb
0.03275	0.0692168	0.0503201	Exp	0.03075	Hb
0.033	0.0690145	0.0492078	Exp	0.031	Hb
0.03325	0.0687541	0.047776	Exp	0.03125	Hb
0.0335	0.0685573	0.0466938	Exp	0.0315	Hb
0.03375	0.0683233	0.0454072	Exp	0.03175	Hb
0.034	0.0681447	0.0444251	Exp	0.032	Hb
0.03425	0.067936	0.0432776	Exp	0.03225	Hb
0.0345	0.0677766	0.0424011	Exp	0.0325	Hb
0.03475	0.0676244	0.0415642	Exp	0.03275	Hb
0.035	0.0674016	0.0403392	Exp	0.033	Hb
0.03525	0.0672215	0.0393489	Exp	0.03325	Hb
0.0355	0.0669832	0.0380386	Exp	0.0335	Hb
0.03575	0.0668104	0.0370884	Exp	0.03375	Hb
0.036	0.0665766	0.0358029	Exp	0.034	Hb
0.03625	0.0663972	0.0348164	Exp	0.03425	Hb
0.0365	0.0663338	0.0344678	Exp	0.0345	Hb
0.03675	0.0661641	0.0335347	Exp	0.03475	Hb
0.037	0.0659668	0.0324499	Exp	0.035	Hb
0.03725	0.0658231	0.0316597	Exp	0.03525	Hb
0.0375	0.0656996	0.0309806	Exp	0.0355	Hb
0.03775	0.065571	0.0302735	Exp	0.03575	Hb
0.038	0.0653941	0.0293008	Exp	0.036	Hb
0.03825	0.0652478	0.0284964	Exp	0.03625	Hb
0.0385	0.0651223	0.0278063	Exp	0.0365	Hb
0.03875	0.0650485	0.0274005	Exp	0.03675	Hb
0.039	0.0650149	0.0272158	Exp	0.037	Hb
0.03925	0.0648845	0.0264988	Exp	0.03725	Hb
0.0395	0.0647818	0.0259341	Exp	0.0375	Hb
0.03975	0.0646726	0.0253336	Exp	0.03775	Hb
0.04	0.0646039	0.0249559	Exp	0.038	Hb
0.04025	0.0645504	0.0246617	Exp	0.03825	Hb
0.0405	0.0644307	0.0240035	Exp	0.0385	Hb
0.04075	0.0643099	0.0233393	Exp	0.03875	Hb
0.041	0.0641664	0.0225503	Exp	0.039	Hb
0.04125	0.0640595	0.0219625	Exp	0.03925	Hb
0.0415	0.0640212	0.0217519	Exp	0.0395	Hb
0.04175	0.0639264	0.0212306	Exp	0.03975	Hb
0.042	0.0638315	0.0207088	Exp	0.04	Hb
0.04225	0.0637971	0.0205197	Exp	0.04025	Hb
0.0425	0.063717	0.0200792	Exp	0.0405	Hb
0.04275	0.063626	0.0195789	Exp	0.04075	Hb
0.043	0.0635135	0.0189603	Exp	0.041	Hb
0.04325	0.063406	0.0183692	Exp	0.04125	Hb
0.0435	0.0633053	0.0178155	Exp	0.0415	Hb
0.04375	0.0631784	0.0171177	Exp	0.04175	Hb
0.044	0.06313	0.0168516	Exp	0.042	Hb
0.04425	0.0630888	0.016625	Exp	0.04225	Hb
0.0445	0.0630085	0.0161835	Exp	0.0425	Hb
0.04475	0.0628991	0.015582	Exp	0.04275	Hb
0.045	0.0628963	0.0155666	Exp	0.043	Hb
0.04525	0.0628379	0.0152455	Exp	0.04325	Hb
0.0455	0.0627362	0.0146863	Exp	0.0435	Hb
0.04575	0.0627354	0.0146819	Exp	0.04375	Hb
0.046	0.0626887	0.0144251	Exp	0.044	Hb
0.04625	0.0625887	0.0138752	Exp	0.04425	Hb
0.0465	0.0625495	0.0136597	Exp	0.0445	Hb
0.04675	0.0625076	0.0134293	Exp	0.04475	Hb
0.047	0.0624375	0.0130438	Exp	0.045	Hb
0.04725	0.0623669	0.0126556	Exp	0.04525	Hb
0.0475	0.0623037	0.0123081	Exp	0.0455	Hb
0.04775	0.0623447	0.0125336	Exp	0.04575	Hb
0.048	0.0623342	0.0124758	Exp	0.046	Hb
0.04825	0.0622981	0.0122773	Exp	0.04625	Hb
0.0485	0.0622112	0.0117995	Exp	0.0465	Hb
0.04875	0.0621017	0.0111974	Exp	0.04675	Hb
0.049	0.0620575	0.0109544	Exp	0.047	Hb
0.04925	0.0620668	0.0110055	Exp	0.04725	Hb
0.0495	0.0620055	0.0106685	Exp	0.0475	Hb
0.04975	0.0619772	0.0105129	Exp	0.04775	Hb
0.05	0.0619059	0.0101208	Exp	0.048	Hb
0.05025	0.0618767	0.00996026	Exp	0.04825	Hb
0.0505	0.0618148	0.0096199	Exp	0.0485	Hb
0.05075	0.0618252	0.00967709	Exp	0.04875	Hb
0.051	0.0618081	0.00958306	Exp	0.049	Hb
0.05125	0.0618254	0.00967819	Exp	0.04925	Hb
0.0515	0.0617609	0.00932353	Exp	0.0495	Hb
0.05175	0.0616556	0.00874453	Exp	0.04975	Hb
0.052	0.0616226	0.00856308	Exp	0.05	Hb
0.05225	0.0616319	0.00861422	Exp	0.05025	Hb
0.0525	0.0616534	0.00873244	Exp	0.0505	Hb
0.05275	0.0616521	0.00872529	Exp	0.05075	Hb
0.053	0.0616106	0.0084971	Exp	0.051	Hb
0.05325	0.0615356	0.00808471	Exp	0.05125	Hb
0.0535	0.0614694	0.0077207	Exp	0.0515	Hb
0.05375	0.0614189	0.00744303	Exp	0.05175	Hb
0.054	0.0614231	0.00746612	Exp	0.052	Hb
0.05425	0.061514	0.00796594	Exp	0.05225	Hb
0.0545	0.0614572	0.00765362	Exp	0.0525	Hb
0.05475	0.0614098	0.00739299	Exp	0.05275	Hb
0.055	0.0613641	0.00714171	Exp	0.053	Hb
0.05525	0.061358	0.00710817	Exp	0.05325	Hb
0.0555	0.0613435	0.00702844	Exp	0.0535	Hb
0.05575	0.0613572	0.00710377	Exp	0.05375	Hb
0.056	0.0613553	0.00709332	Exp	0.054	Hb
0.05625	0.061284	0.00670127	Exp	0.05425	Hb
0.0565	0.0612887	0.00672712	Exp	0.0545	Hb
0.05675	0.0612943	0.00675791	Exp	0.05475	Hb
0.057	0.0612576	0.00655611	Exp	0.055	Hb
0.05725	0.061182	0.00614042	Exp	0.05525	Hb
0.0575	0.0611661	0.006053	Exp	0.0555	Hb
0.05775	0.0611573	0.00600461	Exp	0.05575	Hb
0.058	0.0611589	0.00601341	Exp	0.056	Hb
0.05825	0.061147	0.00594797	Exp	0.05625	Hb
0.0585	0.0611154	0.00577422	Exp	0.0565	Hb
0.05875	0.0610878	0.00562246	Exp	0.05675	Hb
0.059	0.0611191	0.00579456	Exp	0.057	Hb
0.05925	0.0611294	0.0058512	Exp	0.05725	Hb
0.0595	0.0611155	0.00577477	Exp	0.0575	Hb
0.05975	0.0610881	0.00562411	Exp	0.05775	Hb
0.06	0.0610598	0.0054685	Exp	0.058	Hb
0.06025	0.0610894	0.00563126	Exp	0.05825	Hb
0.0605	0.0610284	0.00529585	Exp	0.0585	Hb
0.06075	0.0610619	0.00548005	Exp	0.05875	Hb
0.061	0.0610574	0.0054553	Exp	0.059	Hb
0.06125	0.0610423	0.00537228	Exp	0.05925	Hb
0.0615	0.0610551	0.00544266	Exp	0.0595	Hb
0.06175	0.0609742	0.00499783	Exp	0.05975	Hb
0.062	0.060941	0.00481527	Exp	0.06	Hb
0.06225	0.0609045	0.00461458	Exp	0.06025	Hb
0.0625	0.0609628	0.00493514	Exp	0.0605	Hb
0.06275	0.0609317	0.00476414	Exp	0.06075	Hb
0.063	0.0607969	0.00402293	Exp	0.061	Hb
0.06325	0.0607859	0.00396245	Exp	0.06125	Hb
0.0635	0.0608198	0.00414885	Exp	0.0615	Hb
0.06375	0.0608266	0.00418624	Exp	0.06175	Hb
0.064	0.0608527	0.00432975	Exp	0.062	Hb
0.06425	0.0608083	0.00408562	Exp	0.06225	Hb
0.0645	0.0607653	0.00384918	Exp	0.0625	Hb
0.06475	0.0607389	0.00370402	Exp	0.06275	Hb
0.065	0.0607178	0.003588	Exp	0.063	Hb
0.06525	0.0607452	0.00373866	Exp	0.06325	Hb
0.0655	0.0607612	0.00382664	Exp	0.0635	Hb
0.06575	0.0607506	0.00376835	Exp	0.06375	Hb
0.066	0.0607604	0.00382224	Exp	0.064	Hb
0.06625	0.060787	0.0039685	Exp	0.06425	Hb
0.0665	0.0608106	0.00409826	Exp	0.0645	Hb
0.06675	0.0608116	0.00410376	Exp	0.06475	Hb
0.067	0.0608399	0.00425937	Exp	0.065	Hb
0.06725	0.0607875	0.00397125	Exp	0.06525	Hb
0.0675	0.0607296	0.00365288	Exp	0.0655	Hb
0.06775	0.0607603	0.00382169	Exp	0.06575	Hb
0.068	0.060699	0.00348462	Exp	0.066	Hb
0.06825	0.0607252	0.00362869	Exp	0.06625	Hb
0.0685	0.0607193	0.00359625	Exp	0.0665	Hb
0.06875	0.0606572	0.00325479	Exp	0.06675	Hb
0.069	0.0606013	0.00294742	Exp	0.067	Hb
0.06925	0.0606013	0.00294742	Exp	0.06725	Hb
0.0695	0.0606345	0.00312997	Exp	0.0675	Hb
0.06975	0.0606189	0.00304419	Exp	0.06775	Hb
0.07	0.0605514	0.00267304	Exp	0.068	Hb
0.07025	0.0604747	0.0022513	Exp	0.06825	Hb
0.0705	0.0604686	0.00221776	Exp	0.0685	Hb
0.07075	0.060478	0.00226945	Exp	0.06875	Hb
0.071	0.0605355	0.00258561	Exp	0.069	Hb
0.07125	0.0604965	0.00237117	Exp	0.06925	Hb
0.0715	0.0604639	0.00219192	Exp	0.0695	Hb
0.07175	0.060435	0.00203301	Exp	0.06975	Hb
0.072	0.0604135	0.00191479	Exp	0.07	Hb
0.07225	0.0604806	0.00228374	Exp	0.07025	Hb
0.0725	0.0604934	0.00235412	Exp	0.0705	Hb
0.07275	0.0605046	0.00241571	Exp	0.07075	Hb
0.073	0.0604548	0.00214188	Exp	0.071	Hb
0.07325	0.0604962	0.00236952	Exp	0.07125	Hb
0.0735	0.060555	0.00269284	Exp	0.0715	Hb
0.07375	0.0605914	0.00289298	Exp	0.07175	Hb
0.074	0.0605363	0.00259001	Exp	0.072	Hb
0.07425	0.0604492	0.00211109	Exp	0.07225	Hb
0.0745	0.0604488	0.00210889	Exp	0.0725	Hb
0.07475	0.0604885	0.00232718	Exp	0.07275	Hb
0.075	0.0605342	0.00257846	Exp	0.073	Hb
0.07525	0.0605515	0.00267359	Exp	0.07325	Hb
0.0755	0.0605373	0.00259551	Exp	0.0735	Hb
0.07575	0.0604756	0.00225625	Exp	0.07375	Hb
0.076	0.0604948	0.00236182	Exp	0.074	Hb
0.07625	0.0604663	0.00220511	Exp	0.07425	Hb
0.0765	0.0604411	0.00206655	Exp	0.0745	Hb
0.07675	0.0604824	0.00229364	Exp	0.07475	Hb
0.077	0.0604969	0.00237337	Exp	0.075	Hb
0.07725	0.0604232	0.00196813	Exp	0.07525	Hb
0.0775	0.0604044	0.00186475	Exp	0.0755	Hb
0.07775	0.060382	0.00174159	Exp	0.07575	Hb
0.078	0.0603762	0.0017097	Exp	0.076	Hb
0.07825	0.0604411	0.00206655	Exp	0.07625	Hb
0.0785	0.0604246	0.00197582	Exp	0.0765	Hb
0.07875	0.0603947	0.00181142	Exp	0.07675	Hb
0.079	0.0604292	0.00200112	Exp	0.077	Hb
0.07925	0.0604	0.00184056	Exp	0.07725	Hb
0.0795	0.0604326	0.00201981	Exp	0.0775	Hb
0.07975	0.0603944	0.00180977	Exp	0.07775	Hb
0.08	0.0604079	0.001884	Exp	0.078	Hb
0.08025	0.0603981	0.00183011	Exp	0.07825	Hb
0.0805	0.0604259	0.00198297	Exp	0.0785	Hb
0.08075	0.0604164	0.00193074	Exp	0.07875	Hb
0.081	0.0603356	0.00148645	Exp	0.079	Hb
0.08125	0.0603409	0.0015156	Exp	0.07925	Hb
0.0815	0.0603761	0.00170915	Exp	0.0795	Hb
0.08175	0.0604761	0.002259	Exp	0.07975	Hb
0.082	0.0604819	0.00229089	Exp	0.08	Hb
0.08225	0.0604088	0.00188895	Exp	0.08025	Hb
0.0825	0.0603864	0.00176578	Exp	0.0805	Hb
0.08275	0.0604191	0.00194558	Exp	0.08075	Hb
0.083	0.0603722	0.0016877	Exp	0.081	Hb
0.08325	0.0603477	0.00155299	Exp	0.08125	Hb
0.0835	0.0603519	0.00157608	Exp	0.0815	Hb
0.08375	0.060361	0.00162612	Exp	0.08175	Hb
0.084	0.0603591	0.00161567	Exp	0.082	Hb
0.08425	0.0603335	0.00147491	Exp	0.08225	Hb
0.0845	0.0603883	0.00177623	Exp	0.0825	Hb
0.08475	0.0603624	0.00163382	Exp	0.08275	Hb
0.085	0.0603369	0.0014936	Exp	0.083	Hb
0.08525	0.0603458	0.00154254	Exp	0.08325	Hb
0.0855	0.06029	0.00123572	Exp	0.0835	Hb
0.08575	0.0603204	0.00140288	Exp	0.08375	Hb
0.086	0.0603888	0.00177898	Exp	0.084	Hb
0.08625	0.06039	0.00178557	Exp	0.08425	Hb
0.0865	0.0604357	0.00203686	Exp	0.0845	Hb
0.08675	0.0604507	0.00211934	Exp	0.08475	Hb
0.087	0.0604352	0.00203411	Exp	0.085	Hb
0.08725	0.060407	0.00187905	Exp	0.08525	Hb
0.0875	0.0603947	0.00181142	Exp	0.0855	Hb
0.08775	0.0603897	0.00178393	Exp	0.08575	Hb
0.088	0.0603698	0.0016745	Exp	0.086	Hb
0.08825	0.0603797	0.00172894	Exp	0.08625	Hb
0.0885	0.0603624	0.00163382	Exp	0.0865	Hb
0.08875	0.0603496	0.00156343	Exp	0.08675	Hb
0.089	0.0603393	0.0015068	Exp	0.087	Hb
0.08925	0.0603311	0.00146171	Exp	0.08725	Hb
0.0895	0.0604183	0.00194118	Exp	0.0875	Hb
0.08975	0.060388	0.00177458	Exp	0.08775	Hb
0.09	0.0603435	0.00152989	Exp	0.088	Hb
0.09025	0.060337	0.00149415	Exp	0.08825	Hb
0.0905	0.0603673	0.00166076	Exp	0.0885	Hb
0.09075	0.0603864	0.00176578	Exp	0.08875	Hb
0.091	0.0603918	0.00179547	Exp	0.089	Hb
0.09125	0.0604002	0.00184166	Exp	0.08925	Hb
0.0915	0.0604014	0.00184826	Exp	0.0895	Hb
0.09175	0.0604219	0.00196098	Exp	0.08975	Hb
0.092	0.0604425	0.00207425	Exp	0.09	Hb
0.09225	0.0604105	0.00189829	Exp	0.09025	Hb
0.0925	0.0603715	0.00168385	Exp	0.0905	Hb
0.09275	0.0603348	0.00148205	Exp	0.09075	Hb
0.093	0.0603585	0.00161237	Exp	0.091	Hb
0.09325	0.0604794	0.00227714	Exp	0.09125	Hb
0.0935	0.0605069	0.00242836	Exp	0.0915	Hb
0.09375	0.0604299	0.00200497	Exp	0.09175	Hb
0.094	0.0603421	0.00152219	Exp	0.092	Hb
0.09425	0.0603738	0.0016965	Exp	0.09225	Hb
0.0945	0.0603808	0.00173499	Exp	0.0925	Hb
0.09475	0.060409	0.00189005	Exp	0.09275	Hb
0.095	0.060403	0.00185706	Exp	0.093	Hb
0.09525	0.0603832	0.00174818	Exp	0.09325	Hb
0.0955	0.0603094	0.00134239	Exp	0.0935	Hb
0.09575	0.0602697	0.0011241	Exp	0.09375	Hb
0.096	0.0603105	0.00134844	Exp	0.094	Hb
0.09625	0.0603782	0.00172069	Exp	0.09425	Hb
0.0965	0.0603561	0.00159917	Exp	0.0945	Hb
0.09675	0.0603078	0.00133359	Exp	0.09475	Hb
0.097	0.060258	0.00105977	Exp	0.095	Hb
0.09725	0.0602991	0.00128576	Exp	0.09525	Hb
0.0975	0.0603668	0.00165801	Exp	0.0955	Hb
0.09775	0.0603871	0.00176963	Exp	0.09575	Hb
0.098	0.0603659	0.00165306	Exp	0.096	Hb
0.09825	0.0602802	0.00118183	Exp	0.09625	Hb
0.0985	0.0602861	0.00121428	Exp	0.0965	Hb
0.09875	0.0604233	0.00196868	Exp	0.09675	Hb
0.099	0.0603587	0.00161347	Exp	0.097	Hb
0.09925	0.0603157	0.00137703	Exp	0.09725	Hb
0.0995	0.0603397	0.001509	Exp	0.0975	Hb
0.09975	0.0603523	0.00157828	Exp	0.09775	Hb
0.1	0.0603537	0.00158598	Exp	0.098	Hb
0.10025	0.0604226	0.00196483	Exp	0.09825	Hb
0.1005	0.06041	0.00189555	Exp	0.0985	Hb
0.10075	0.0604049	0.0018675	Exp	0.09875	Hb
0.101	0.0603643	0.00164426	Exp	0.099	Hb
0.10125	0.0603255	0.00143092	Exp	0.09925	Hb
0.1015	0.0603867	0.00176743	Exp	0.0995	Hb
0.10175	0.0603946	0.00181087	Exp	0.09975	Hb
0.102	0.0603367	0.0014925	Exp	0.1	Hb
0.10225	0.0602522	0.00102787	Exp	0.10025	Hb
0.1025	0.060279	0.00117524	Exp	0.1005	Hb
0.10275	0.0602935	0.00125497	Exp	0.10075	Hb
0.103	0.0602898	0.00123462	Exp	0.101	Hb
0.10325	0.0603052	0.0013193	Exp	0.10125	Hb
0.1035	0.0602432	0.000978388	Exp	0.1015	Hb
0.10375	0.060262	0.00108176	Exp	0.10175	Hb
0.104	0.0602597	0.00106911	Exp	0.102	Hb
0.10425	0.0603033	0.00130885	Exp	0.10225	Hb
0.1045	0.0603024	0.0013039	Exp	0.1025	Hb
0.10475	0.0603341	0.00147821	Exp	0.10275	Hb
0.105	0.0603003	0.00129236	Exp	0.103	Hb
0.10525	0.0603299	0.00145511	Exp	0.10325	Hb
0.1055	0.0603	0.00129071	Exp	0.1035	Hb
0.10575	0.0603199	0.00140013	Exp	0.10375	Hb
0.106	0.0603124	0.00135889	Exp	0.104	Hb
0.10625	0.0603052	0.0013193	Exp	0.10425	Hb
0.1065	0.0603475	0.00155189	Exp	0.1045	Hb
0.10675	0.0603694	0.00167231	Exp	0.10475	Hb
0.107	0.0602961	0.00126926	Exp	0.105	Hb
0.10725	0.0602931	0.00125277	Exp	0.10525	Hb
0.1075	0.0603379	0.0014991	Exp	0.1055	Hb
0.10775	0.0604359	0.00203796	Exp	0.10575	Hb
0.108	0.0603919	0.00179602	Exp	0.106	Hb
0.10825	0.060353	0.00158213	Exp	0.10625	Hb
0.1085	0.0603397	0.001509	Exp	0.1065	Hb
0.10875	0.0603017	0.00130005	Exp	0.10675	Hb
0.109	0.0603071	0.00132975	Exp	0.107	Hb
0.10925	0.0603743	0.00169925	Exp	0.10725	Hb
0.1095	0.0603689	0.00166956	Exp	0.1075	Hb
0.10975	0.0603505	0.00156838	Exp	0.10775	Hb
0.11	0.0602473	0.00100093	Exp	0.108	Hb
0.11025	0.0602291	0.000900859	Exp	0.10825	Hb
0.1105	0.0603187	0.00139353	Exp	0.1085	Hb
0.11075	0.0603755	0.00170585	Exp	0.10875	Hb
0.111	0.0604031	0.00185761	Exp	0.109	Hb
0.11125	0.06039	0.00178557	Exp	0.10925	Hb
0.1115	0.0603185	0.00139243	Exp	0.1095	Hb
0.11175	0.0602888	0.00122912	Exp	0.10975	Hb
0.112	0.0603229	0.00141662	Exp	0.11	Hb
0.11225	0.0603414	0.00151834	Exp	0.11025	Hb
0.1125	0.0602863	0.00121538	Exp	0.1105	Hb
0.11275	0.0603383	0.0015013	Exp	0.11075	Hb
0.113	0.0603547	0.00159148	Exp	0.111	Hb
0.11325	0.0602937	0.00125607	Exp	0.11125	Hb
0.1135	0.0603071	0.00132975	Exp	0.1115	Hb
0.11375	0.060297	0.00127421	Exp	0.11175	Hb
0.114	0.0603366	0.00149195	Exp	0.112	Hb
0.11425	0.0603332	0.00147326	Exp	0.11225	Hb
0.1145	0.0603285	0.00144741	Exp	0.1125	Hb
0.11475	0.0602475	0.00100203	Exp	0.11275	Hb
0.115	0.0602746	0.00115104	Exp	0.113	Hb
0.11525	0.0603341	0.00147821	Exp	0.11325	Hb
0.1155	0.0603652	0.00164921	Exp	0.1135	Hb
0.11575	0.0603024	0.0013039	Exp	0.11375	Hb
0.116	0.0602429	0.000976739	Exp	0.114	Hb
0.11625	0.0602658	0.00110265	Exp	0.11425	Hb
0.1165	0.0603393	0.0015068	Exp	0.1145	Hb
0.11675	0.0603635	0.00163986	Exp	0.11475	Hb
0.117	0.0602611	0.00107681	Exp	0.115	Hb
0.11725	0.0602525	0.00102953	Exp	0.11525	Hb
0.1175	0.0602828	0.00119613	Exp	0.1155	Hb
0.11775	0.0603155	0.00137593	Exp	0.11575	Hb
0.118	0.0603124	0.00135889	Exp	0.116	Hb
0.11825	0.0602693	0.0011219	Exp	0.11625	Hb
0.1185	0.0603127	0.00136054	Exp	0.1165	Hb
0.11875	0.0603356	0.00148645	Exp	0.11675	Hb
0.119	0.0603083	0.00133634	Exp	0.117	Hb
0.11925	0.0601955	0.000716108	Exp	0.11725	Hb
0.1195	0.0602266	0.000887112	Exp	0.1175	Hb
0.11975	0.060311	0.00135119	Exp	0.11775	Hb
0.12	0.060336	0.00148865	Exp	0.118	Hb
0.12025	0.0602909	0.00124067	Exp	0.11825	Hb
0.1205	0.0602784	0.00117194	Exp	0.1185	Hb
0.12075	0.0602116	0.000804634	Exp	0.11875	Hb
0.121	0.0602053	0.000769993	Exp	0.119	Hb
0.12125	0.0602667	0.0011076	Exp	0.11925	Hb
0.1215	0.0602436	0.000980588	Exp	0.1195	Hb
0.12175	0.0601799	0.00063033	Exp	0.11975	Hb
0.122	0.0602149	0.000822779	Exp	0.12	Hb
0.12225	0.0602662	0.00110486	Exp	0.12025	Hb
0.1225	0.0602541	0.00103832	Exp	0.1205	Hb
0.12275	0.060279	0.00117524	Exp	0.12075	Hb
0.123	0.0602982	0.00128081	Exp	0.121	Hb
0.12325	0.0603304	0.00145786	Exp	0.12125	Hb
0.1235	0.0603519	0.00157608	Exp	0.1215	Hb
0.12375	0.060329	0.00145016	Exp	0.12175	Hb
0.124	0.0602991	0.00128576	Exp	0.122	Hb
0.12425	0.0602856	0.00121153	Exp	0.12225	Hb
0.1245	0.0602814	0.00118843	Exp	0.1225	Hb
0.12475	0.0603267	0.00143752	Exp	0.12275	Hb
0.125	0.0603563	0.00160027	Exp	0.123	Hb
0.12525	0.0603941	0.00180812	Exp	0.12325	Hb
0.1255	0.0603372	0.00149525	Exp	0.1235	Hb
0.12575	0.0602849	0.00120768	Exp	0.12375	Hb
0.126	0.0602423	0.00097344	Exp	0.124	Hb
0.12625	0.0603144	0.00136988	Exp	0.12425	Hb
0.1265	0.0602828	0.00119613	Exp	0.1245	Hb
0.12675	0.0602772	0.00116534	Exp	0.12475	Hb
0.127	0.0602746	0.00115104	Exp	0.125	Hb
0.12725	0.0602523	0.00102842	Exp	0.12525	Hb
0.1275	0.0602875	0.00122197	Exp	0.1255	Hb
0.12775	0.0602562	0.00104987	Exp	0.12575	Hb
0.128	0.060242	0.00097179	Exp	0.126	Hb
0.12825	0.0602254	0.000880514	Exp	0.12625	Hb
0.1285	0.0602231	0.000867867	Exp	0.1265	Hb
0.12875	0.0602398	0.000959693	Exp	0.12675	Hb
0.129	0.0602723	0.0011384	Exp	0.127	Hb
0.12925	0.0601983	0.000731504	Exp	0.12725	Hb
0.1295	0.06021	0.000795837	Exp	0.1275	Hb
0.12975	0.0602665	0.0011065	Exp	0.12775	Hb
0.13	0.0602623	0.00108341	Exp	0.128	Hb
0.13025	0.0602994	0.00128741	Exp	0.12825	Hb
0.1305	0.0602823	0.00119338	Exp	0.1285	Hb
0.13075	0.0602919	0.00124617	Exp	0.12875	Hb
0.131	0.0603355	0.0014859	Exp	0.129	Hb
0.13125	0.0602928	0.00125112	Exp	0.12925	Hb
0.1315	0.0603428	0.00152604	Exp	0.1295	Hb
0.13175	0.060294	0.00125771	Exp	0.12975	Hb
0.132	0.0603094	0.00134239	Exp	0.13	Hb
0.13225	0.0603643	0.00164426	Exp	0.13025	Hb
0.1325	0.0603164	0.00138088	Exp	0.1305	Hb
0.13275	0.0602615	0.00107901	Exp	0.13075	Hb
0.133	0.0602412	0.000967391	Exp	0.131	Hb
0.13325	0.060245	0.000988286	Exp	0.13125	Hb
0.1335	0.0602282	0.00089591	Exp	0.1315	Hb
0.13375	0.0602937	0.00125607	Exp	0.13175	Hb
0.134	0.0602695	0.001123	Exp	0.132	Hb
0.13425	0.0602658	0.00110265	Exp	0.13225	Hb
0.1345	0.0602233	0.000868967	Exp	0.1325	Hb
0.13475	0.0602739	0.00114719	Exp	0.13275	Hb
0.135	0.0601732	0.00059349	Exp	0.133	Hb
0.13525	0.060172	0.000586892	Exp	0.13325	Hb
0.1355	0.0601974	0.000726555	Exp	0.1335	Hb
0.13575	0.0602804	0.00118293	Exp	0.13375	Hb
0.136	0.0602713	0.0011329	Exp	0.134	Hb
0.13625	0.0602755	0.00115599	Exp	0.13425	Hb
0.1365	0.0602135	0.000815081	Exp	0.1345	Hb
0.13675	0.0602198	0.000849722	Exp	0.13475	Hb
0.137	0.06028	0.00118074	Exp	0.135	Hb
0.13725	0.0602154	0.000825529	Exp	0.13525	Hb
0.1375	0.0601939	0.00070731	Exp	0.1355	Hb
0.13775	0.060175	0.000603387	Exp	0.13575	Hb
0.138	0.0602154	0.000825529	Exp	0.136	Hb
0.13825	0.060231	0.000911306	Exp	0.13625	Hb
0.1385	0.0602494	0.00101248	Exp	0.1365	Hb
0.13875	0.0602826	0.00119503	Exp	0.13675	Hb
0.139	0.0602396	0.000958593	Exp	0.137	Hb
0.13925	0.0602203	0.000852472	Exp	0.13725	Hb
0.1395	0.0601617	0.000530257	Exp	0.1375	Hb
0.13975	0.0601976	0.000727655	Exp	0.13775	Hb
0.14	0.0602611	0.00107681	Exp	0.138	Hb
0.14025	0.0602916	0.00124452	Exp	0.13825	Hb
0.1405	0.0602587	0.00106362	Exp	0.1385	Hb
0.14075	0.0602296	0.000903608	Exp	0.13875	Hb
0.141	0.0602093	0.000791988	Exp	0.139	Hb
0.14125	0.0602296	0.000903608	Exp	0.13925	Hb
0.1415	0.0602574	0.00105647	Exp	0.1395	Hb
0.14175	0.0602487	0.00100863	Exp	0.13975	Hb
0.142	0.0602667	0.0011076	Exp	0.14	Hb
0.14225	0.060221	0.000856321	Exp	0.14025	Hb
0.1425	0.0602291	0.000900859	Exp	0.1405	Hb
0.14275	0.0601942	0.000708959	Exp	0.14075	Hb
0.143	0.0602241	0.000873366	Exp	0.141	Hb
0.14325	0.060214	0.000817831	Exp	0.14125	Hb
0.1435	0.0602418	0.00097069	Exp	0.1415	Hb
0.14375	0.0602573	0.00105592	Exp	0.14175	Hb
0.144	0.0602336	0.000925602	Exp	0.142	Hb
0.14425	0.0601814	0.000638578	Exp	0.14225	Hb
0.1445	0.0602128	0.000811232	Exp	0.1425	Hb
0.14475	0.0602429	0.000976739	Exp	0.14275	Hb
0.145	0.0602604	0.00107296	Exp	0.143	Hb
0.14525	0.0603066	0.001327	Exp	0.14325	Hb
0.1455	0.0602189	0.000844774	Exp	0.1435	Hb
0.14575	0.0602074	0.00078154	Exp	0.14375	Hb
0.146	0.0602065	0.000776592	Exp	0.144	Hb
0.14625	0.0602242	0.000873916	Exp	0.14425	Hb
0.1465	0.0602184	0.000842024	Exp	0.1445	Hb
0.14675	0.060189	0.000680367	Exp	0.14475	Hb
0.147	0.060185	0.000658373	Exp	0.145	Hb
0.14725	0.0601911	0.000691914	Exp	0.14525	Hb
0.1475	0.0602518	0.00102568	Exp	0.1455	Hb
0.14775	0.0602933	0.00125387	Exp	0.14575	Hb
0.148	0.0601978	0.000728754	Exp	0.146	Hb
0.14825	0.0602011	0.000746899	Exp	0.14625	Hb
0.1485	0.0601936	0.00070566	Exp	0.1465	Hb
0.14875	0.060228	0.00089481	Exp	0.14675	Hb
0.149	0.0602854	0.00121043	Exp	0.147	Hb
0.14925	0.060315	0.00137318	Exp	0.14725	Hb
0.1495	0.0602754	0.00115544	Exp	0.1475	Hb
0.14975	0.0602455	0.000991035	Exp	0.14775	Hb
0.15	0.0602405	0.000963542	Exp	0.148	Hb
0.15025	0.0602275	0.000892061	Exp	0.14825	Hb
0.1505	0.0602938	0.00125661	Exp	0.1485	Hb
0.15075	0.0602905	0.00123847	Exp	0.14875	Hb
0.151	0.0602532	0.00103337	Exp	0.149	Hb
0.15125	0.0602298	0.000904708	Exp	0.14925	Hb
0.1515	0.0601725	0.000589641	Exp	0.1495	Hb
0.15175	0.0601566	0.000502214	Exp	0.14975	Hb
0.152	0.0602205	0.000853571	Exp	0.15	Hb
0.15225	0.0601647	0.000546752	Exp	0.15025	Hb
0.1525	0.060197	0.000724355	Exp	0.1505	Hb
0.15275	0.060217	0.000834326	Exp	0.15075	Hb
0.153	0.0601706	0.000579194	Exp	0.151	Hb
0.15325	0.0601149	0.000272925	Exp	0.15125	Hb
0.1535	0.0601478	0.000453827	Exp	0.1515	Hb
0.15375	0.0601118	0.000255879	Exp	0.15175	Hb
0.154	0.0601586	0.000513211	Exp	0.152	Hb
0.15425	0.0601661	0.00055445	Exp	0.15225	Hb
0.1545	0.0602116	0.000804634	Exp	0.1525	Hb
0.15475	0.0602173	0.000835976	Exp	0.15275	Hb
0.155	0.0601691	0.000570946	Exp	0.153	Hb
0.15525	0.0601626	0.000535205	Exp	0.15325	Hb
0.1555	0.0601668	0.000558299	Exp	0.1535	Hb
0.15575	0.0602261	0.000884363	Exp	0.15375	Hb
0.156	0.0602315	0.000914055	Exp	0.154	Hb
0.15625	0.0602965	0.00127146	Exp	0.15425	Hb
0.1565	0.0602686	0.00111805	Exp	0.1545	Hb
0.15675	0.0602599	0.00107021	Exp	0.15475	Hb
0.157	0.0602574	0.00105647	Exp	0.155	Hb
0.15725	0.06027	0.00112575	Exp	0.15525	Hb
0.1575	0.0602572	0.00105537	Exp	0.1555	Hb
0.15775	0.0602326	0.000920104	Exp	0.15575	Hb
0.158	0.0601456	0.00044173	Exp	0.156	Hb
0.15825	0.0601808	0.000635279	Exp	0.15625	Hb
0.1585	0.0602144	0.00082003	Exp	0.1565	Hb
0.15875	0.0602222	0.000862919	Exp	0.15675	Hb
0.159	0.060228	0.00089481	Exp	0.157	Hb
0.15925	0.0601972	0.000725455	Exp	0.15725	Hb
0.1595	0.060172	0.000586892	Exp	0.1575	Hb
0.15975	0.0601235	0.000320212	Exp	0.15775	Hb
0.16	0.0601498	0.000464824	Exp	0.158	Hb
0.16025	0.060193	0.000702361	Exp	0.15825	Hb
0.1605	0.060246	0.000993784	Exp	0.1585	Hb
0.16075	0.0602068	0.000778241	Exp	0.15875	Hb
0.161	0.0602117	0.000805184	Exp	0.159	Hb
0.16125	0.0601841	0.000653424	Exp	0.15925	Hb
0.1615	0.0601536	0.000485719	Exp	0.1595	Hb
0.16175	0.0602116	0.000804634	Exp	0.15975	Hb
0.162	0.0601683	0.000566547	Exp	0.16	Hb
0.16225	0.060214	0.000817831	Exp	0.16025	Hb
0.1625	0.0602578	0.00105867	Exp	0.1605	Hb
0.16275	0.0602282	0.00089591	Exp	0.16075	Hb
0.163	0.0602163	0.000830477	Exp	0.161	Hb
0.16325	0.0602079	0.00078429	Exp	0.16125	Hb
0.1635	0.0602144	0.00082003	Exp	0.1615	Hb
0.16375	0.0602382	0.000950895	Exp	0.16175	Hb
0.164	0.0602273	0.000890961	Exp	0.162	Hb
0.16425	0.0602308	0.000910206	Exp	0.16225	Hb
0.1645	0.0601645	0.000545653	Exp	0.1625	Hb
0.16475	0.0602233	0.000868967	Exp	0.16275	Hb
0.165	0.0602539	0.00103722	Exp	0.163	Hb
0.16525	0.0602235	0.000870067	Exp	0.16325	Hb
0.1655	0.0602156	0.000826628	Exp	0.1635	Hb
0.16575	0.06021	0.000795837	Exp	0.16375	Hb
0.166	0.0602026	0.000755147	Exp	0.164	Hb
0.16625	0.0602359	0.000938249	Exp	0.16425	Hb
0.1665	0.0601799	0.00063033	Exp	0.1645	Hb
0.16675	0.0601592	0.00051651	Exp	0.16475	Hb
0.167	0.0601811	0.000636929	Exp	0.165	Hb
0.16725	0.0602018	0.000750748	Exp	0.16525	Hb
0.1675	0.0602142	0.00081893	Exp	0.1655	Hb
0.16775	0.0602087	0.000788688	Exp	0.16575	Hb
0.168	0.0601949	0.000712808	Exp	0.166	Hb
0.16825	0.0602073	0.00078099	Exp	0.16625	Hb
0.1685	0.0602086	0.000788139	Exp	0.1665	Hb
0.16875	0.0602096	0.000793637	Exp	0.16675	Hb
0.169	0.0602004	0.00074305	Exp	0.167	Hb
0.16925	0.0601642	0.000544003	Exp	0.16725	Hb
0.1695	0.060133	0.000372449	Exp	0.1675	Hb
0.16975	0.0601559	0.000498365	Exp	0.16775	Hb
0.17	0.060161	0.000526408	Exp	0.168	Hb
0.17025	0.0601137	0.000266327	Exp	0.16825	Hb
0.1705	0.0601817	0.000640228	Exp	0.1685	Hb
0.17075	0.0602058	0.000772743	Exp	0.16875	Hb
0.171	0.0601948	0.000712259	Exp	0.169	Hb
0.17125	0.060151	0.000471422	Exp	0.16925	Hb
0.1715	0.0601246	0.000326261	Exp	0.1695	Hb
0.17175	0.0601708	0.000580294	Exp	0.16975	Hb
0.172	0.0601726	0.000590191	Exp	0.17	Hb
0.17225	0.0601654	0.000550601	Exp	0.17025	Hb
0.1725	0.0601759	0.000608336	Exp	0.1705	Hb
0.17275	0.0601584	0.000512112	Exp	0.17075	Hb
0.173	0.060217	0.000834326	Exp	0.171	Hb
0.17325	0.0601743	0.000599538	Exp	0.17125	Hb
0.1735	0.0601596	0.00051871	Exp	0.1715	Hb
0.17375	0.060175	0.000603387	Exp	0.17175	Hb
0.174	0.0602613	0.00107791	Exp	0.172	Hb
0.17425	0.060298	0.00127971	Exp	0.17225	Hb
0.1745	0.0602777	0.00116809	Exp	0.1725	Hb
0.17475	0.0602354	0.0009355	Exp	0.17275	Hb
0.175	0.0602091	0.000790888	Exp	0.173	Hb
0.17525	0.0602469	0.000998733	Exp	0.17325	Hb
0.1755	0.0602642	0.00109386	Exp	0.1735	Hb
0.17575	0.0602253	0.000879964	Exp	0.17375	Hb
0.176	0.0602478	0.00100368	Exp	0.174	Hb
0.17625	0.0601937	0.00070621	Exp	0.17425	Hb
0.1765	0.0602273	0.000890961	Exp	0.1745	Hb
0.17675	0.0602044	0.000765045	Exp	0.17475	Hb
0.177	0.0602017	0.000750199	Exp	0.175	Hb
0.17725	0.0601797	0.000629231	Exp	0.17525	Hb
0.1775	0.0601522	0.000478021	Exp	0.1755	Hb
0.17775	0.0601601	0.000521459	Exp	0.17575	Hb
0.178	0.060221	0.000856321	Exp	0.176	Hb
0.17825	0.0602436	0.000980588	Exp	0.17625	Hb
0.1785	0.060206	0.000773842	Exp	0.1765	Hb
0.17875	0.0601876	0.000672669	Exp	0.17675	Hb
0.179	0.0601722	0.000587992	Exp	0.177	Hb
0.17925	0.0601528	0.00048132	Exp	0.17725	Hb
0.1795	0.0601386	0.00040324	Exp	0.1775	Hb
0.17975	0.0602079	0.00078429	Exp	0.17775	Hb
0.18	0.0602355	0.000936049	Exp	0.178	Hb
0.18025	0.0601426	0.000425235	Exp	0.17825	Hb
0.1805	0.0601878	0.000673769	Exp	0.1785	Hb
0.18075	0.0601875	0.000672119	Exp	0.17875	Hb
0.181	0.0602012	0.000747449	Exp	0.179	Hb
0.18125	0.0602243	0.000874466	Exp	0.17925	Hb
0.1815	0.0602494	0.00101248	Exp	0.1795	Hb
0.18175	0.0602184	0.000842024	Exp	0.17975	Hb
0.182	0.0602842	0.00120383	Exp	0.18	Hb
0.18225	0.0601995	0.000738102	Exp	0.18025	Hb
0.1825	0.060182	0.000641877	Exp	0.1805	Hb
0.18275	0.0602182	0.000840925	Exp	0.18075	Hb
0.183	0.0602308	0.000910206	Exp	0.181	Hb
0.18325	0.0602367	0.000942648	Exp	0.18125	Hb
0.1835	0.0602726	0.00114004	Exp	0.1815	Hb
0.18375	0.0602059	0.000773292	Exp	0.18175	Hb
0.184	0.0601657	0.000552251	Exp	0.182	Hb
0.18425	0.0601853	0.000660022	Exp	0.18225	Hb
0.1845	0.0601578	0.000508812	Exp	0.1825	Hb
0.18475	0.0601818	0.000640778	Exp	0.18275	Hb
0.185	0.0602287	0.000898659	Exp	0.183	Hb
0.18525	0.0602093	0.000791988	Exp	0.18325	Hb
0.1855	0.0601431	0.000427984	Exp	0.1835	Hb
0.18575	0.0601398	0.000409839	Exp	0.18375	Hb
0.186	0.0601862	0.000664971	Exp	0.184	Hb
0.18625	0.0601958	0.000717757	Exp	0.18425	Hb
0.1865	0.0601689	0.000569846	Exp	0.1845	Hb
0.18675	0.0601582	0.000511012	Exp	0.18475	Hb
0.187	0.0601337	0.000376298	Exp	0.185	Hb
0.18725	0.0601579	0.000509362	Exp	0.18525	Hb
0.1875	0.0601612	0.000527508	Exp	0.1855	Hb
0.18775	0.0601862	0.000664971	Exp	0.18575	Hb
0.188	0.0601489	0.000459875	Exp	0.186	Hb
0.18825	0.060199	0.000735353	Exp	0.18625	Hb
0.1885	0.0602023	0.000753498	Exp	0.1865	Hb
0.18875	0.0602331	0.000922853	Exp	0.18675	Hb
0.189	0.0602219	0.000861269	Exp	0.187	Hb
0.18925	0.0601377	0.000398292	Exp	0.18725	Hb
0.1895	0.0601788	0.000624282	Exp	0.1875	Hb
0.18975	0.0602319	0.000916255	Exp	0.18775	Hb
0.19	0.0602354	0.0009355	Exp	0.188	Hb
0.19025	0.0602483	0.00100643	Exp	0.18825	Hb
0.1905	0.0602408	0.000965192	Exp	0.1885	Hb
0.19075	0.060172	0.000586892	Exp	0.18875	Hb
0.191	0.0601984	0.000732053	Exp	0.189	Hb
0.19125	0.0601482	0.000456026	Exp	0.18925	Hb
0.1915	0.0601657	0.000552251	Exp	0.1895	Hb
0.19175	0.0601841	0.000653424	Exp	0.18975	Hb
0.192	0.0601851	0.000658923	Exp	0.19	Hb
0.19225	0.0601566	0.000502214	Exp	0.19025	Hb
0.1925	0.0601338	0.000376847	Exp	0.1905	Hb
0.19275	0.0601809	0.000635829	Exp	0.19075	Hb
0.193	0.0602492	0.00101138	Exp	0.191	Hb
0.19325	0.0601633	0.000539054	Exp	0.19125	Hb
0.1935	0.060154	0.000487918	Exp	0.1915	Hb
0.19375	0.0600773	6.62e-05	Exp	0.19175	Hb
0.194	0.0601083	0.000236634	Exp	0.192	Hb
0.19425	0.0602255	0.000881064	Exp	0.19225	Hb
0.1945	0.0602238	0.000871716	Exp	0.1925	Hb
0.19475	0.0601986	0.000733153	Exp	0.19275	Hb
0.195	0.060129	0.000350454	Exp	0.193	Hb
0.19525	0.0601598	0.00051981	Exp	0.19325	Hb
0.1955	0.0602055	0.000771093	Exp	0.1935	Hb
0.19575	0.0602198	0.000849722	Exp	0.19375	Hb
0.196	0.0601692	0.000571496	Exp	0.194	Hb
0.19625	0.0601941	0.00070841	Exp	0.19425	Hb
0.1965	0.0601757	0.000607236	Exp	0.1945	Hb
0.19675	0.0602183	0.000841474	Exp	0.19475	Hb
0.197	0.0602674	0.00111145	Exp	0.195	Hb
0.19725	0.060172	0.000586892	Exp	0.19525	Hb
0.1975	0.0601134	0.000264677	Exp	0.1955	Hb
0.19775	0.0601318	0.00036585	Exp	0.19575	Hb
0.198	0.0602161	0.000829378	Exp	0.196	Hb
0.19825	0.060165	0.000548402	Exp	0.19625	Hb
0.1985	0.0601995	0.000738102	Exp	0.1965	Hb
0.19875	0.0601962	0.000719957	Exp	0.19675	Hb
0.199	0.0601881	0.000675418	Exp	0.197	Hb
0.19925	0.0601419	0.000421386	Exp	0.19725	Hb
0.1995	0.0601934	0.000704561	Exp	0.1975	Hb
0.19975	0.060259	0.00106526	Exp	0.19775	Hb
0.2	0.0602849	0.00120768	Exp	0.198	Hb
0.20025	0.0603335	0.00147491	Exp	0.19825	Hb
0.2005	0.0602312	0.000912406	Exp	0.1985	Hb
0.20075	0.060214	0.000817831	Exp	0.19875	Hb
0.201	0.0601832	0.000648476	Exp	0.199	Hb
0.20125	0.0601862	0.000664971	Exp	0.19925	Hb
0.2015	0.060213	0.000812332	Exp	0.1995	Hb
0.20175	0.0601484	0.000457126	Exp	0.19975	Hb
0.202	0.0601307	0.000359802	Exp	0.2	Hb
0.20225	0.0601853	0.000660022	Exp	0.20025	Hb
0.2025	0.0602569	0.00105372	Exp	0.2005	Hb
0.20275	0.0602023	0.000753498	Exp	0.20075	Hb
0.203	0.0601514	0.000473622	Exp	0.201	Hb
0.20325	0.0601178	0.000288871	Exp	0.20125	Hb
0.2035	0.0600931	0.000153057	Exp	0.2015	Hb
0.20375	0.0601004	0.000193196	Exp	0.20175	Hb
0.204	0.0601444	0.000435132	Exp	0.202	Hb
0.20425	0.0601768	0.000613285	Exp	0.20225	Hb
0.2045	0.0601943	0.000709509	Exp	0.2025	Hb
0.20475	0.0601092	0.000241583	Exp	0.20275	Hb
0.205	0.060126	0.000333959	Exp	0.203	Hb
0.20525	0.0601295	0.000353204	Exp	0.20325	Hb
0.2055	0.0601907	0.000689715	Exp	0.2035	Hb
0.20575	0.0602473	0.00100093	Exp	0.20375	Hb
0.206	0.060178	0.000619883	Exp	0.204	Hb
0.20625	0.0601703	0.000577544	Exp	0.20425	Hb
0.2065	0.0602111	0.000801885	Exp	0.2045	Hb
0.20675	0.0602751	0.00115379	Exp	0.20475	Hb
0.207	0.0602616	0.00107956	Exp	0.205	Hb
0.20725	0.0601643	0.000544553	Exp	0.20525	Hb
0.2075	0.0601184	0.00029217	Exp	0.2055	Hb
0.20775	0.0602037	0.000761196	Exp	0.20575	Hb
0.208	0.0602389	0.000954744	Exp	0.206	Hb
0.20825	0.0602509	0.00102073	Exp	0.20625	Hb
0.2085	0.0602424	0.000973989	Exp	0.2065	Hb
0.20875	0.0601993	0.000737002	Exp	0.20675	Hb
0.209	0.060197	0.000724355	Exp	0.207	Hb
0.20925	0.0601779	0.000619333	Exp	0.20725	Hb
0.2095	0.0601684	0.000567097	Exp	0.2075	Hb
0.20975	0.0601522	0.000478021	Exp	0.20775	Hb
0.21	0.0601547	0.000491767	Exp	0.208	Hb
0.21025	0.060151	0.000471422	Exp	0.20825	Hb
0.2105	0.060231	0.000911306	Exp	0.2085	Hb
0.21075	0.060182	0.000641877	Exp	0.20875	Hb
0.211	0.0601783	0.000621533	Exp	0.209	Hb
0.21125	0.0601997	0.000739201	Exp	0.20925	Hb
0.2115	0.0601253	0.00033011	Exp	0.2095	Hb
0.21175	0.0601358	0.000387844	Exp	0.20975	Hb
0.212	0.0601645	0.000545653	Exp	0.21	Hb
0.21225	0.0602001	0.000741401	Exp	0.21025	Hb
0.2125	0.0601745	0.000600638	Exp	0.2105	Hb
0.21275	0.0601554	0.000495616	Exp	0.21075	Hb
0.213	0.0601622	0.000533006	Exp	0.211	Hb
0.21325	0.0602261	0.000884363	Exp	0.21125	Hb
0.2135	0.06028	0.00118074	Exp	0.2115	Hb
0.21375	0.0602277	0.000893161	Exp	0.21175	Hb
0.214	0.0602301	0.000906357	Exp	0.212	Hb
0.21425	0.0602284	0.00089701	Exp	0.21225	Hb
0.2145	0.0602095	0.000793087	Exp	0.2125	Hb
0.21475	0.0602305	0.000908557	Exp	0.21275	Hb
0.215	0.0602553	0.00104492	Exp	0.213	Hb
0.21525	0.0602838	0.00120163	Exp	0.21325	Hb
0.2155	0.0602264	0.000886013	Exp	0.2135	Hb
0.21575	0.0601599	0.000520359	Exp	0.21375	Hb
0.216	0.0602317	0.000915155	Exp	0.214	Hb
0.21625	0.0602322	0.000917904	Exp	0.21425	Hb
0.2165	0.0601573	0.000506063	Exp	0.2145	Hb
0.21675	0.0601482	0.000456026	Exp	0.21475	Hb
0.217	0.0601377	0.000398292	Exp	0.215	Hb
0.21725	0.0601288	0.000349355	Exp	0.21525	Hb
0.2175	0.0601887	0.000678717	Exp	0.2155	Hb
0.21775	0.0602555	0.00104602	Exp	0.21575	Hb
0.218	0.0602331	0.000922853	Exp	0.216	Hb
0.21825	0.0601449	0.000437881	Exp	0.21625	Hb
0.2185	0.0600656	1.85e-06	Exp	0.2165	Hb
0.21875	0.0601059	0.000223438	Exp	0.21675	Hb
0.219	0.0601972	0.000725455	Exp	0.217	Hb
0.21925	0.0602088	0.000789238	Exp	0.21725	Hb
0.2195	0.0602026	0.000755147	Exp	0.2175	Hb
0.21975	0.0602137	0.000816181	Exp	0.21775	Hb
0.22	0.0601876	0.000672669	Exp	0.218	Hb
0.22025	0.0601697	0.000574245	Exp	0.21825	Hb
0.2205	0.0601209	0.000305916	Exp	0.2185	Hb
0.22075	0.0601439	0.000432383	Exp	0.21875	Hb
0.221	0.0602055	0.000771093	Exp	0.219	Hb
0.22125	0.060227	0.000889312	Exp	0.21925	Hb
0.2215	0.0601279	0.000344406	Exp	0.2195	Hb
0.22175	0.0601633	0.000539054	Exp	0.21975	Hb
0.222	0.0601556	0.000496716	Exp	0.22	Hb
0.22225	0.0601314	0.000363651	Exp	0.22025	Hb
0.2225	0.060172	0.000586892	Exp	0.2205	Hb
0.22275	0.0601612	0.000527508	Exp	0.22075	Hb
0.223	0.0601631	0.000537955	Exp	0.221	Hb
0.22325	0.0601208	0.000305366	Exp	0.22125	Hb
0.2235	0.0601736	0.000595689	Exp	0.2215	Hb
0.22375	0.0601934	0.000704561	Exp	0.22175	Hb
0.224	0.0601678	0.000563798	Exp	0.222	Hb
0.22425	0.0601622	0.000533006	Exp	0.22225	Hb
0.2245	0.0601141	0.000268526	Exp	0.2225	Hb
0.22475	0.0601363	0.000390594	Exp	0.22275	Hb
0.225	0.0602121	0.000807383	Exp	0.223	Hb
0.22525	0.0601076	0.000232785	Exp	0.22325	Hb
0.2255	0.0600992	0.000186598	Exp	0.2235	Hb
0.22575	0.0601314	0.000363651	Exp	0.22375	Hb
0.226	0.0602197	0.000849172	Exp	0.224	Hb
0.22625	0.060168	0.000564898	Exp	0.22425	Hb
0.2265	0.0601967	0.000722706	Exp	0.2245	Hb
0.22675	0.0601276	0.000342756	Exp	0.22475	Hb
0.227	0.060123	0.000317463	Exp	0.225	Hb
0.22725	0.0601647	0.000546752	Exp	0.22525	Hb
0.2275	0.0601531	0.000482969	Exp	0.2255	Hb
0.22775	0.0601526	0.00048022	Exp	0.22575	Hb
0.228	0.0601066	0.000227287	Exp	0.226	Hb
0.22825	0.0601442	0.000434032	Exp	0.22625	Hb
0.2285	0.0601719	0.000586342	Exp	0.2265	Hb
0.22875	0.0601146	0.000271275	Exp	0.22675	Hb
0.229	0.0601255	0.000331209	Exp	0.227	Hb
0.22925	0.0601444	0.000435132	Exp	0.22725	Hb
0.2295	0.0601857	0.000662222	Exp	0.2275	Hb
0.22975	0.0601752	0.000604487	Exp	0.22775	Hb
0.23	0.0601696	0.000573695	Exp	0.228	Hb
0.23025	0.0601656	0.000551701	Exp	0.22825	Hb
0.2305	0.0601192	0.000296569	Exp	0.2285	Hb
0.23075	0.060164	0.000542903	Exp	0.22875	Hb
0.231	0.0601412	0.000417537	Exp	0.229	Hb
0.23125	0.0601855	0.000661122	Exp	0.22925	Hb
0.2315	0.0601414	0.000418636	Exp	0.2295	Hb
0.23175	0.0601827	0.000645726	Exp	0.22975	Hb
0.232	0.0602163	0.000830477	Exp	0.23	Hb
0.23225	0.0602373	0.000945947	Exp	0.23025	Hb
0.2325	0.0602058	0.000772743	Exp	0.2305	Hb
0.23275	0.0601648	0.000547302	Exp	0.23075	Hb
0.233	0.0601745	0.000600638	Exp	0.231	Hb
0.23325	0.0601638	0.000541804	Exp	0.23125	Hb
0.2335	0.0601592	0.00051651	Exp	0.2315	Hb
0.23375	0.0601797	0.000629231	Exp	0.23175	Hb
0.234	0.0601885	0.000677618	Exp	0.232	Hb
0.23425	0.0601022	0.000203093	Exp	0.23225	Hb
0.2345	0.0601213	0.000308116	Exp	0.2325	Hb
0.23475	0.0601473	0.000451078	Exp	0.23275	Hb
0.235	0.0602149	0.000822779	Exp	0.233	Hb
0.23525	0.0601624	0.000534106	Exp	0.23325	Hb
0.2355	0.0601547	0.000491767	Exp	0.2335	Hb
0.23575	0.0601325	0.000369699	Exp	0.23375	Hb
0.236	0.0601501	0.000466474	Exp	0.234	Hb
0.23625	0.0602075	0.00078209	Exp	0.23425	Hb
0.2365	0.0602172	0.000835426	Exp	0.2345	Hb
0.23675	0.0601264	0.000336158	Exp	0.23475	Hb
0.237	0.0601031	0.000208042	Exp	0.235	Hb
0.23725	0.0601099	0.000245432	Exp	0.23525	Hb
0.2375	0.060161	0.000526408	Exp	0.2355	Hb
0.23775	0.0601914	0.000693564	Exp	0.23575	Hb
0.238	0.06019	0.000685866	Exp	0.236	Hb
0.23825	0.0602126	0.000810133	Exp	0.23625	Hb
0.2385	0.0602548	0.00104217	Exp	0.2365	Hb
0.23875	0.06027	0.00112575	Exp	0.23675	Hb
0.239	0.0602471	0.000999833	Exp	0.237	Hb
0.23925	0.0601601	0.000521459	Exp	0.23725	Hb
0.2395	0.0601839	0.000652324	Exp	0.2375	Hb
0.23975	0.0601946	0.000711159	Exp	0.23775	Hb
0.24	0.0602408	0.000965192	Exp	0.238	Hb
0.24025	0.0602555	0.00104602	Exp	0.23825	Hb
0.2405	0.0602428	0.000976189	Exp	0.2385	Hb
0.24075	0.0601745	0.000600638	Exp	0.23875	Hb
0.241	0.0602109	0.000800785	Exp	0.239	Hb
0.24125	0.0601685	0.000567647	Exp	0.23925	Hb
0.2415	0.0601951	0.000713908	Exp	0.2395	Hb
0.24175	0.0601748	0.000602288	Exp	0.23975	Hb
0.242	0.0601425	0.000424685	Exp	0.24	Hb
0.24225	0.0601367	0.000392793	Exp	0.24025	Hb
0.2425	0.0601468	0.000448328	Exp	0.2405	Hb
0.24275	0.0601218	0.000310865	Exp	0.24075	Hb
0.243	0.0601488	0.000459326	Exp	0.241	Hb
0.24325	0.0600984	0.000182199	Exp	0.24125	Hb
0.2435	0.0601314	0.000363651	Exp	0.2415	Hb
0.24375	0.0602114	0.000803534	Exp	0.24175	Hb
0.244	0.0601785	0.000622632	Exp	0.242	Hb
0.24425	0.0601482	0.000456026	Exp	0.24225	Hb
0.2445	0.0601572	0.000505513	Exp	0.2425	Hb
0.24475	0.0601227	0.000315814	Exp	0.24275	Hb
0.245	0.0601935	0.000705111	Exp	0.243	Hb
0.24525	0.0602403	0.000962442	Exp	0.24325	Hb
0.2455	0.0601797	0.000629231	Exp	0.2435	Hb
0.24575	0.0601552	0.000494516	Exp	0.24375	Hb
0.246	0.0601759	0.000608336	Exp	0.244	Hb
0.24625	0.0601202	0.000302067	Exp	0.24425	Hb
0.2465	0.0601494	0.000462625	Exp	0.2445	Hb
0.24675	0.0602278	0.000893711	Exp	0.24475	Hb
0.247	0.0602397	0.000959143	Exp	0.245	Hb
0.24725	0.0602342	0.000928901	Exp	0.24525	Hb
0.2475	0.06021	0.000795837	Exp	0.2455	Hb
0.24775	0.06021	0.000795837	Exp	0.24575	Hb
0.248	0.0602226	0.000865118	Exp	0.246	Hb
0.24825	0.0602534	0.00103447	Exp	0.24625	Hb
0.2485	0.0602355	0.000936049	Exp	0.2465	Hb
0.24875	0.0602019	0.000751298	Exp	0.24675	Hb
0.249	0.060232	0.000916805	Exp	0.247	Hb
0.24925	0.0602532	0.00103337	Exp	0.24725	Hb
0.2495	0.0602541	0.00103832	Exp	0.2475	Hb
0.24975	0.0601757	0.000607236	Exp	0.24775	Hb
0.25	0.0601556	0.000496716	Exp	0.248	Hb
0.002	0.241932	1	Fit	0	Hb
0.00225	0.237849	0.977553	Fit	0.00025	Hb
0.0025	0.233859	0.95561	Fit	0.0005	Hb
0.00275	0.229957	0.93416	Fit	0.00075	Hb
0.003	0.226144	0.913191	Fit	0.001	Hb
0.00325	0.222416	0.892693	Fit	0.00125	Hb
0.0035	0.218772	0.872655	Fit	0.0015	Hb
0.00375	0.215209	0.853067	Fit	0.00175	Hb
0.004	0.211727	0.833918	Fit	0.002	Hb
0.00425	0.208323	0.815199	Fit	0.00225	Hb
0.0045	0.204995	0.796901	Fit	0.0025	Hb
0.00475	0.201741	0.779013	Fit	0.00275	Hb
0.005	0.198561	0.761526	Fit	0.003	Hb
0.00525	0.195452	0.744433	Fit	0.00325	Hb
0.0055	0.192413	0.727723	Fit	0.0035	Hb
0.00575	0.189443	0.711388	Fit	0.00375	Hb
0.006	0.186539	0.695419	Fit	0.004	Hb
0.00625	0.1837	0.679809	Fit	0.00425	Hb
0.0065	0.180924	0.66455	Fit	0.0045	Hb
0.00675	0.178212	0.649633	Fit	0.00475	Hb
0.007	0.17556	0.635051	Fit	0.005	Hb
0.00725	0.172967	0.620796	Fit	0.00525	Hb
0.0075	0.170433	0.606861	Fit	0.0055	Hb
0.00775	0.167955	0.593239	Fit	0.00575	Hb
0.008	0.165534	0.579923	Fit	0.006	Hb
0.00825	0.163166	0.566905	Fit	0.00625	Hb
0.0085	0.160852	0.55418	Fit	0.0065	Hb
0.00875	0.15859	0.54174	Fit	0.00675	Hb
0.009	0.156378	0.52958	Fit	0.007	Hb
0.00925	0.154216	0.517693	Fit	0.00725	Hb
0.0095	0.152103	0.506072	Fit	0.0075	Hb
0.00975	0.150037	0.494713	Fit	0.00775	Hb
0.01	0.148017	0.483608	Fit	0.008	Hb
0.01025	0.146043	0.472752	Fit	0.00825	Hb
0.0105	0.144113	0.462141	Fit	0.0085	Hb
0.01075	0.142226	0.451767	Fit	0.00875	Hb
0.011	0.140382	0.441626	Fit	0.009	Hb
0.01125	0.138579	0.431713	Fit	0.00925	Hb
0.0115	0.136817	0.422023	Fit	0.0095	Hb
0.01175	0.135094	0.41255	Fit	0.00975	Hb
0.012	0.13341	0.403289	Fit	0.01	Hb
0.01225	0.131764	0.394237	Fit	0.01025	Hb
0.0125	0.130154	0.385387	Fit	0.0105	Hb
0.01275	0.128581	0.376737	Fit	0.01075	Hb
0.013	0.127043	0.36828	Fit	0.011	Hb
0.01325	0.12554	0.360013	Fit	0.01125	Hb
0.0135	0.12407	0.351932	Fit	0.0115	Hb
0.01375	0.122633	0.344033	Fit	0.01175	Hb
0.014	0.121229	0.33631	Fit	0.012	Hb
0.01425	0.119856	0.328761	Fit	0.01225	Hb
0.0145	0.118514	0.321381	Fit	0.0125	Hb
0.01475	0.117202	0.314167	Fit	0.01275	Hb
0.015	0.115919	0.307115	Fit	0.013	Hb
0.01525	0.114665	0.300222	Fit	0.01325	Hb
0.0155	0.11344	0.293483	Fit	0.0135	Hb
0.01575	0.112242	0.286895	Fit	0.01375	Hb
0.016	0.111071	0.280455	Fit	0.014	Hb
0.01625	0.109926	0.27416	Fit	0.01425	Hb
0.0165	0.108806	0.268006	Fit	0.0145	Hb
0.01675	0.107712	0.26199	Fit	0.01475	Hb
0.017	0.106643	0.256109	Fit	0.015	Hb
0.01725	0.105597	0.25036	Fit	0.01525	Hb
0.0175	0.104575	0.24474	Fit	0.0155	Hb
0.01775	0.103576	0.239247	Fit	0.01575	Hb
0.018	0.1026	0.233877	Fit	0.016	Hb
0.01825	0.101645	0.228627	Fit	0.01625	Hb
0.0185	0.100711	0.223495	Fit	0.0165	Hb
0.01875	0.0997991	0.218478	Fit	0.01675	Hb
0.019	0.0989072	0.213574	Fit	0.017	Hb
0.01925	0.0980353	0.20878	Fit	0.01725	Hb
0.0195	0.097183	0.204093	Fit	0.0175	Hb
0.01975	0.0963498	0.199512	Fit	0.01775	Hb
0.02	0.0955353	0.195034	Fit	0.018	Hb
0.02025	0.0947392	0.190656	Fit	0.01825	Hb
0.0205	0.0939608	0.186376	Fit	0.0185	Hb
0.02075	0.0932	0.182193	Fit	0.01875	Hb
0.021	0.0924562	0.178103	Fit	0.019	Hb
0.02125	0.0917292	0.174105	Fit	0.01925	Hb
0.0215	0.0910184	0.170197	Fit	0.0195	Hb
0.02175	0.0903236	0.166377	Fit	0.01975	Hb
0.022	0.0896444	0.162642	Fit	0.02	Hb
0.02225	0.0889804	0.158991	Fit	0.02025	Hb
0.0225	0.0883314	0.155423	Fit	0.0205	Hb
0.02275	0.0876969	0.151934	Fit	0.02075	Hb
0.023	0.0870767	0.148523	Fit	0.021	Hb
0.02325	0.0864704	0.14519	Fit	0.02125	Hb
0.0235	0.0858776	0.141931	Fit	0.0215	Hb
0.02375	0.0852982	0.138745	Fit	0.02175	Hb
0.024	0.0847318	0.13563	Fit	0.022	Hb
0.02425	0.0841782	0.132586	Fit	0.02225	Hb
0.0245	0.0836369	0.12961	Fit	0.0225	Hb
0.02475	0.0831078	0.1267	Fit	0.02275	Hb
0.025	0.0825906	0.123856	Fit	0.023	Hb
0.02525	0.0820849	0.121076	Fit	0.02325	Hb
0.0255	0.0815907	0.118358	Fit	0.0235	Hb
0.02575	0.0811075	0.115702	Fit	0.02375	Hb
0.026	0.0806352	0.113105	Fit	0.024	Hb
0.02625	0.0801734	0.110566	Fit	0.02425	Hb
0.0265	0.0797221	0.108084	Fit	0.0245	Hb
0.02675	0.0792808	0.105658	Fit	0.02475	Hb
0.027	0.0788495	0.103286	Fit	0.025	Hb
0.02725	0.0784279	0.100968	Fit	0.02525	Hb
0.0275	0.0780157	0.0987012	Fit	0.0255	Hb
0.02775	0.0776128	0.0964857	Fit	0.02575	Hb
0.028	0.0772189	0.0943199	Fit	0.026	Hb
0.02825	0.0768338	0.0922027	Fit	0.02625	Hb
0.0285	0.0764574	0.0901331	Fit	0.0265	Hb
0.02875	0.0760895	0.0881099	Fit	0.02675	Hb
0.029	0.0757298	0.0861321	Fit	0.027	Hb
0.02925	0.0753782	0.0841987	Fit	0.02725	Hb
0.0295	0.0750344	0.0823087	Fit	0.0275	Hb
0.02975	0.0746984	0.0804612	Fit	0.02775	Hb
0.03	0.07437	0.0786551	Fit	0.028	Hb
0.03025	0.0740489	0.0768895	Fit	0.02825	Hb
0.0305	0.073735	0.0751636	Fit	0.0285	Hb
0.03075	0.0734281	0.0734764	Fit	0.02875	Hb
0.031	0.0731282	0.0718271	Fit	0.029	Hb
0.03125	0.072835	0.0702148	Fit	0.02925	Hb
0.0315	0.0725483	0.0686387	Fit	0.0295	Hb
0.03175	0.0722681	0.067098	Fit	0.02975	Hb
0.032	0.0719942	0.0655919	Fit	0.03	Hb
0.03225	0.0717264	0.0641195	Fit	0.03025	Hb
0.0325	0.0714647	0.0626803	Fit	0.0305	Hb
0.03275	0.0712088	0.0612733	Fit	0.03075	Hb
0.033	0.0709587	0.0598979	Fit	0.031	Hb
0.03325	0.0707142	0.0585534	Fit	0.03125	Hb
0.0335	0.0704751	0.0572391	Fit	0.0315	Hb
0.03375	0.0702415	0.0559542	Fit	0.03175	Hb
0.034	0.070013	0.0546982	Fit	0.032	Hb
0.03425	0.0697897	0.0534704	Fit	0.03225	Hb
0.0345	0.0695715	0.0522702	Fit	0.0325	Hb
0.03475	0.0693581	0.0510969	Fit	0.03275	Hb
0.035	0.0691495	0.0499499	Fit	0.033	Hb
0.03525	0.0689456	0.0488287	Fit	0.03325	Hb
0.0355	0.0687462	0.0477327	Fit	0.0335	Hb
0.03575	0.0685514	0.0466612	Fit	0.03375	Hb
0.036	0.0683609	0.0456138	Fit	0.034	Hb
0.03625	0.0681747	0.04459	Fit	0.03425	Hb
0.0365	0.0679926	0.0435891	Fit	0.0345	Hb
0.03675	0.0678147	0.0426106	Fit	0.03475	Hb
0.037	0.0676408	0.0416542	Fit	0.035	Hb
0.03725	0.0674707	0.0407192	Fit	0.03525	Hb
0.0375	0.0673045	0.0398051	Fit	0.0355	Hb
0.03775	0.067142	0.0389116	Fit	0.03575	Hb
0.038	0.0669831	0.0380382	Fit	0.036	Hb
0.03825	0.0668278	0.0371844	Fit	0.03625	Hb
0.0385	0.066676	0.0363497	Fit	0.0365	Hb
0.03875	0.0665277	0.0355338	Fit	0.03675	Hb
0.039	0.0663826	0.0347361	Fit	0.037	Hb
0.03925	0.0662408	0.0339564	Fit	0.03725	Hb
0.0395	0.0661022	0.0331942	Fit	0.0375	Hb
0.03975	0.0659667	0.0324491	Fit	0.03775	Hb
0.04	0.0658342	0.0317207	Fit	0.038	Hb
0.04025	0.0657047	0.0310087	Fit	0.03825	Hb
0.0405	0.0655781	0.0303127	Fit	0.0385	Hb
0.04075	0.0654544	0.0296322	Fit	0.03875	Hb
0.041	0.0653334	0.0289671	Fit	0.039	Hb
0.04125	0.0652151	0.0283169	Fit	0.03925	Hb
0.0415	0.0650996	0.0276813	Fit	0.0395	Hb
0.04175	0.0649865	0.0270599	Fit	0.03975	Hb
0.042	0.0648761	0.0264525	Fit	0.04	Hb
0.04225	0.0647681	0.0258587	Fit	0.04025	Hb
0.0425	0.0646625	0.0252783	Fit	0.0405	Hb
0.04275	0.0645593	0.0247109	Fit	0.04075	Hb
0.043	0.0644585	0.0241562	Fit	0.041	Hb
0.04325	0.0643598	0.023614	Fit	0.04125	Hb
0.0435	0.0642634	0.0230839	Fit	0.0415	Hb
0.04375	0.0641692	0.0225657	Fit	0.04175	Hb
0.044	0.0640771	0.0220592	Fit	0.042	Hb
0.04425	0.063987	0.0215641	Fit	0.04225	Hb
0.0445	0.063899	0.02108	Fit	0.0425	Hb
0.04475	0.063813	0.0206068	Fit	0.04275	Hb
0.045	0.0637288	0.0201443	Fit	0.043	Hb
0.04525	0.0636466	0.0196921	Fit	0.04325	Hb
0.0455	0.0635662	0.0192501	Fit	0.0435	Hb
0.04575	0.0634876	0.018818	Fit	0.04375	Hb
0.046	0.0634108	0.0183956	Fit	0.044	Hb
0.04625	0.0633357	0.0179827	Fit	0.04425	Hb
0.0465	0.0632623	0.017579	Fit	0.0445	Hb
0.04675	0.0631905	0.0171844	Fit	0.04475	Hb
0.047	0.0631204	0.0167987	Fit	0.045	Hb
0.04725	0.0630518	0.0164216	Fit	0.04525	Hb
0.0475	0.0629848	0.016053	Fit	0.0455	Hb
0.04775	0.0629192	0.0156926	Fit	0.04575	Hb
0.048	0.0628552	0.0153404	Fit	0.046	Hb
0.04825	0.0627925	0.0149961	Fit	0.04625	Hb
0.0485	0.0627313	0.0146594	Fit	0.0465	Hb
0.04875	0.0626715	0.0143304	Fit	0.04675	Hb
0.049	0.062613	0.0140087	Fit	0.047	Hb
0.04925	0.0625558	0.0136943	Fit	0.04725	Hb
0.0495	0.0624999	0.0133869	Fit	0.0475	Hb
0.04975	0.0624452	0.0130864	Fit	0.04775	Hb
0.05	0.0623918	0.0127926	Fit	0.048	Hb
0.05025	0.0623396	0.0125055	Fit	0.04825	Hb
0.0505	0.0622885	0.0122248	Fit	0.0485	Hb
0.05075	0.0622386	0.0119504	Fit	0.04875	Hb
0.051	0.0621898	0.0116821	Fit	0.049	Hb
0.05125	0.0621422	0.0114199	Fit	0.04925	Hb
0.0515	0.0620955	0.0111636	Fit	0.0495	Hb
0.05175	0.06205	0.010913	Fit	0.04975	Hb
0.052	0.0620054	0.010668	Fit	0.05	Hb
0.05225	0.0619619	0.0104285	Fit	0.05025	Hb
0.0525	0.0619193	0.0101945	Fit	0.0505	Hb
0.05275	0.0618777	0.00996563	Fit	0.05075	Hb
0.053	0.061837	0.00974193	Fit	0.051	Hb
0.05325	0.0617972	0.00952325	Fit	0.05125	Hb
0.0535	0.0617583	0.00930949	Fit	0.0515	Hb
0.05375	0.0617203	0.00910052	Fit	0.05175	Hb
0.054	0.0616832	0.00889624	Fit	0.052	Hb
0.05425	0.0616469	0.00869655	Fit	0.05225	Hb
0.0545	0.0616114	0.00850134	Fit	0.0525	Hb
0.05475	0.0615767	0.00831051	Fit	0.05275	Hb
0.055	0.0615427	0.00812397	Fit	0.053	Hb
0.05525	0.0615096	0.00794161	Fit	0.05325	Hb
0.0555	0.0614772	0.00776335	Fit	0.0535	Hb
0.05575	0.0614455	0.00758909	Fit	0.05375	Hb
0.056	0.0614145	0.00741874	Fit	0.054	Hb
0.05625	0.0613842	0.00725221	Fit	0.05425	Hb
0.0565	0.0613546	0.00708942	Fit	0.0545	Hb
0.05675	0.0613257	0.00693029	Fit	0.05475	Hb
0.057	0.0612974	0.00677472	Fit	0.055	Hb
0.05725	0.0612697	0.00662265	Fit	0.05525	Hb
0.0575	0.0612427	0.006474	Fit	0.0555	Hb
0.05775	0.0612162	0.00632868	Fit	0.05575	Hb
0.058	0.0611904	0.00618662	Fit	0.056	Hb
0.05825	0.0611651	0.00604775	Fit	0.05625	Hb
0.0585	0.0611405	0.005912	Fit	0.0565	Hb
0.05875	0.0611163	0.00577929	Fit	0.05675	Hb
0.059	0.0610927	0.00564956	Fit	0.057	Hb
0.05925	0.0610697	0.00552275	Fit	0.05725	Hb
0.0595	0.0610471	0.00539878	Fit	0.0575	Hb
0.05975	0.0610251	0.0052776	Fit	0.05775	Hb
0.06	0.0610035	0.00515913	Fit	0.058	Hb
0.06025	0.0609825	0.00504333	Fit	0.05825	Hb
0.0605	0.0609619	0.00493012	Fit	0.0585	Hb
0.06075	0.0609418	0.00481946	Fit	0.05875	Hb
0.061	0.0609221	0.00471127	Fit	0.059	Hb
0.06125	0.0609029	0.00460552	Fit	0.05925	Hb
0.0615	0.0608841	0.00450214	Fit	0.0595	Hb
0.06175	0.0608657	0.00440108	Fit	0.05975	Hb
0.062	0.0608477	0.00430229	Fit	0.06	Hb
0.06225	0.0608301	0.00420572	Fit	0.06025	Hb
0.0625	0.060813	0.00411132	Fit	0.0605	Hb
0.06275	0.0607962	0.00401903	Fit	0.06075	Hb
0.063	0.0607798	0.00392882	Fit	0.061	Hb
0.06325	0.0607637	0.00384063	Fit	0.06125	Hb
0.0635	0.0607481	0.00375442	Fit	0.0615	Hb
0.06375	0.0607327	0.00367014	Fit	0.06175	Hb
0.064	0.0607178	0.00358776	Fit	0.062	Hb
0.06425	0.0607031	0.00350723	Fit	0.06225	Hb
0.0645	0.0606888	0.0034285	Fit	0.0625	Hb
0.06475	0.0606748	0.00335154	Fit	0.06275	Hb
0.065	0.0606611	0.00327631	Fit	0.063	Hb
0.06525	0.0606477	0.00320277	Fit	0.06325	Hb
0.0655	0.0606347	0.00313088	Fit	0.0635	Hb
0.06575	0.0606219	0.0030606	Fit	0.06375	Hb
0.066	0.0606094	0.0029919	Fit	0.064	Hb
0.06625	0.0605972	0.00292474	Fit	0.06425	Hb
0.0665	0.0605852	0.00285909	Fit	0.0645	Hb
0.06675	0.0605736	0.00279491	Fit	0.06475	Hb
0.067	0.0605622	0.00273217	Fit	0.065	Hb
0.06725	0.060551	0.00267084	Fit	0.06525	Hb
0.0675	0.0605401	0.00261089	Fit	0.0655	Hb
0.06775	0.0605294	0.00255229	Fit	0.06575	Hb
0.068	0.060519	0.002495	Fit	0.066	Hb
0.06825	0.0605088	0.00243899	Fit	0.06625	Hb
0.0685	0.0604989	0.00238425	Fit	0.0665	Hb
0.06875	0.0604891	0.00233073	Fit	0.06675	Hb
0.069	0.0604796	0.00227841	Fit	0.067	Hb
0.06925	0.0604703	0.00222727	Fit	0.06725	Hb
0.0695	0.0604612	0.00217727	Fit	0.0675	Hb
0.06975	0.0604523	0.0021284	Fit	0.06775	Hb
0.07	0.0604437	0.00208062	Fit	0.068	Hb
0.07025	0.0604352	0.00203392	Fit	0.06825	Hb
0.0705	0.0604269	0.00198826	Fit	0.0685	Hb
0.07075	0.0604187	0.00194363	Fit	0.06875	Hb
0.071	0.0604108	0.00190001	Fit	0.069	Hb
0.07125	0.0604031	0.00185736	Fit	0.06925	Hb
0.0715	0.0603955	0.00181566	Fit	0.0695	Hb
0.07175	0.0603881	0.00177491	Fit	0.06975	Hb
0.072	0.0603808	0.00173507	Fit	0.07	Hb
0.07225	0.0603737	0.00169612	Fit	0.07025	Hb
0.0725	0.0603668	0.00165805	Fit	0.0705	Hb
0.07275	0.06036	0.00162083	Fit	0.07075	Hb
0.073	0.0603534	0.00158445	Fit	0.071	Hb
0.07325	0.060347	0.00154888	Fit	0.07125	Hb
0.0735	0.0603406	0.00151412	Fit	0.0715	Hb
0.07375	0.0603344	0.00148013	Fit	0.07175	Hb
0.074	0.0603284	0.00144691	Fit	0.072	Hb
0.07425	0.0603225	0.00141443	Fit	0.07225	Hb
0.0745	0.0603167	0.00138268	Fit	0.0725	Hb
0.07475	0.0603111	0.00135164	Fit	0.07275	Hb
0.075	0.0603056	0.0013213	Fit	0.073	Hb
0.07525	0.0603002	0.00129164	Fit	0.07325	Hb
0.0755	0.0602949	0.00126265	Fit	0.0735	Hb
0.07575	0.0602897	0.00123431	Fit	0.07375	Hb
0.076	0.0602847	0.0012066	Fit	0.074	Hb
0.07625	0.0602798	0.00117952	Fit	0.07425	Hb
0.0765	0.060275	0.00115304	Fit	0.0745	Hb
0.07675	0.0602703	0.00112716	Fit	0.07475	Hb
0.077	0.0602657	0.00110186	Fit	0.075	Hb
0.07725	0.0602612	0.00107712	Fit	0.07525	Hb
0.0775	0.0602568	0.00105295	Fit	0.0755	Hb
0.07775	0.0602525	0.00102931	Fit	0.07575	Hb
0.078	0.0602483	0.00100621	Fit	0.076	Hb
0.07825	0.0602442	0.000983619	Fit	0.07625	Hb
0.0785	0.0602401	0.00096154	Fit	0.0765	Hb
0.07875	0.0602362	0.000939957	Fit	0.07675	Hb
0.079	0.0602324	0.000918858	Fit	0.077	Hb
0.07925	0.0602286	0.000898232	Fit	0.07725	Hb
0.0795	0.060225	0.00087807	Fit	0.0775	Hb
0.07975	0.0602214	0.00085836	Fit	0.07775	Hb
0.08	0.0602179	0.000839093	Fit	0.078	Hb
0.08025	0.0602144	0.000820258	Fit	0.07825	Hb
0.0805	0.0602111	0.000801846	Fit	0.0785	Hb
0.08075	0.0602078	0.000783847	Fit	0.07875	Hb
0.081	0.0602046	0.000766252	Fit	0.079	Hb
0.08125	0.0602015	0.000749052	Fit	0.07925	Hb
0.0815	0.0601984	0.000732238	Fit	0.0795	Hb
0.08175	0.0601954	0.000715802	Fit	0.07975	Hb
0.082	0.0601925	0.000699734	Fit	0.08	Hb
0.08225	0.0601897	0.000684028	Fit	0.08025	Hb
0.0825	0.0601869	0.000668673	Fit	0.0805	Hb
0.08275	0.0601841	0.000653664	Fit	0.08075	Hb
0.083	0.0601815	0.000638991	Fit	0.081	Hb
0.08325	0.0601789	0.000624648	Fit	0.08125	Hb
0.0835	0.0601763	0.000610627	Fit	0.0815	Hb
0.08375	0.0601738	0.00059692	Fit	0.08175	Hb
0.084	0.0601714	0.000583521	Fit	0.082	Hb
0.08425	0.060169	0.000570423	Fit	0.08225	Hb
0.0845	0.0601667	0.000557619	Fit	0.0825	Hb
0.08475	0.0601644	0.000545102	Fit	0.08275	Hb
0.085	0.0601622	0.000532866	Fit	0.083	Hb
0.08525	0.06016	0.000520905	Fit	0.08325	Hb
0.0855	0.0601579	0.000509212	Fit	0.0835	Hb
0.08575	0.0601558	0.000497782	Fit	0.08375	Hb
0.086	0.0601538	0.000486609	Fit	0.084	Hb
0.08625	0.0601518	0.000475686	Fit	0.08425	Hb
0.0865	0.0601498	0.000465008	Fit	0.0845	Hb
0.08675	0.0601479	0.00045457	Fit	0.08475	Hb
0.087	0.0601461	0.000444367	Fit	0.085	Hb
0.08725	0.0601443	0.000434392	Fit	0.08525	Hb
0.0875	0.0601425	0.000424641	Fit	0.0855	Hb
0.08775	0.0601408	0.00041511	Fit	0.08575	Hb
0.088	0.0601391	0.000405792	Fit	0.086	Hb
0.08825	0.0601374	0.000396683	Fit	0.08625	Hb
0.0885	0.0601358	0.000387779	Fit	0.0865	Hb
0.08875	0.0601342	0.000379074	Fit	0.08675	Hb
0.089	0.0601327	0.000370565	Fit	0.087	Hb
0.08925	0.0601311	0.000362247	Fit	0.08725	Hb
0.0895	0.0601297	0.000354116	Fit	0.0875	Hb
0.08975	0.0601282	0.000346167	Fit	0.08775	Hb
0.09	0.0601268	0.000338397	Fit	0.088	Hb
0.09025	0.0601254	0.000330801	Fit	0.08825	Hb
0.0905	0.0601241	0.000323376	Fit	0.0885	Hb
0.09075	0.0601228	0.000316117	Fit	0.08875	Hb
0.091	0.0601215	0.000309021	Fit	0.089	Hb
0.09125	0.0601202	0.000302085	Fit	0.08925	Hb
0.0915	0.060119	0.000295304	Fit	0.0895	Hb
0.09175	0.0601178	0.000288675	Fit	0.08975	Hb
0.092	0.0601166	0.000282195	Fit	0.09	Hb
0.09225	0.0601154	0.000275861	Fit	0.09025	Hb
0.0925	0.0601143	0.000269669	Fit	0.0905	Hb
0.09275	0.0601132	0.000263616	Fit	0.09075	Hb
0.093	0.0601121	0.000257698	Fit	0.091	Hb
0.09325	0.0601111	0.000251914	Fit	0.09125	Hb
0.0935	0.06011	0.000246259	Fit	0.0915	Hb
0.09375	0.060109	0.000240731	Fit	0.09175	Hb
0.094	0.0601081	0.000235328	Fit	0.092	Hb
0.09425	0.0601071	0.000230045	Fit	0.09225	Hb
0.0945	0.0601062	0.000224882	Fit	0.0925	Hb
0.09475	0.0601052	0.000219834	Fit	0.09275	Hb
0.095	0.0601043	0.000214899	Fit	0.093	Hb
0.09525	0.0601035	0.000210075	Fit	0.09325	Hb
0.0955	0.0601026	0.00020536	Fit	0.0935	Hb
0.09575	0.0601018	0.00020075	Fit	0.09375	Hb
0.096	0.060101	0.000196244	Fit	0.094	Hb
0.09625	0.0601002	0.000191839	Fit	0.09425	Hb
0.0965	0.0600994	0.000187533	Fit	0.0945	Hb
0.09675	0.0600986	0.000183323	Fit	0.09475	Hb
0.097	0.0600979	0.000179208	Fit	0.095	Hb
0.09725	0.0600971	0.000175186	Fit	0.09525	Hb
0.0975	0.0600964	0.000171253	Fit	0.0955	Hb
0.09775	0.0600957	0.000167409	Fit	0.09575	Hb
0.098	0.060095	0.000163651	Fit	0.096	Hb
0.09825	0.0600944	0.000159978	Fit	0.09625	Hb
0.0985	0.0600937	0.000156387	Fit	0.0965	Hb
0.09875	0.0600931	0.000152877	Fit	0.09675	Hb
0.099	0.0600924	0.000149445	Fit	0.097	Hb
0.09925	0.0600918	0.00014609	Fit	0.09725	Hb
0.0995	0.0600912	0.000142811	Fit	0.0975	Hb
0.09975	0.0600907	0.000139605	Fit	0.09775	Hb
0.1	0.0600901	0.000136472	Fit	0.098	Hb
0.10025	0.0600895	0.000133408	Fit	0.09825	Hb
0.1005	0.060089	0.000130414	Fit	0.0985	Hb
0.10075	0.0600885	0.000127486	Fit	0.09875	Hb
0.101	0.0600879	0.000124625	Fit	0.099	Hb
0.10125	0.0600874	0.000121827	Fit	0.09925	Hb
0.1015	0.0600869	0.000119093	Fit	0.0995	Hb
0.10175	0.0600864	0.000116419	Fit	0.09975	Hb
0.102	0.060086	0.000113806	Fit	0.1	Hb
0.10225	0.0600855	0.000111252	Fit	0.10025	Hb
0.1025	0.060085	0.000108754	Fit	0.1005	Hb
0.10275	0.0600846	0.000106313	Fit	0.10075	Hb
0.103	0.0600842	0.000103927	Fit	0.101	Hb
0.10325	0.0600837	0.000101594	Fit	0.10125	Hb
0.1035	0.0600833	9.93e-05	Fit	0.1015	Hb
0.10375	0.0600829	9.71e-05	Fit	0.10175	Hb
0.104	0.0600825	9.49e-05	Fit	0.102	Hb
0.10425	0.0600821	9.28e-05	Fit	0.10225	Hb
0.1045	0.0600818	9.07e-05	Fit	0.1025	Hb
0.10475	0.0600814	8.87e-05	Fit	0.10275	Hb
0.105	0.060081	8.67e-05	Fit	0.103	Hb
0.10525	0.0600807	8.47e-05	Fit	0.10325	Hb
0.1055	0.0600803	8.28e-05	Fit	0.1035	Hb
0.10575	0.06008	8.1e-05	Fit	0.10375	Hb
0.106	0.0600797	7.91e-05	Fit	0.104	Hb
0.10625	0.0600793	7.74e-05	Fit	0.10425	Hb
0.1065	0.060079	7.56e-05	Fit	0.1045	Hb
0.10675	0.0600787	7.39e-05	Fit	0.10475	Hb
0.107	0.0600784	7.23e-05	Fit	0.105	Hb
0.10725	0.0600781	7.07e-05	Fit	0.10525	Hb
0.1075	0.0600778	6.91e-05	Fit	0.1055	Hb
0.10775	0.0600775	6.75e-05	Fit	0.10575	Hb
0.108	0.0600773	6.6e-05	Fit	0.106	Hb
0.10825	0.060077	6.45e-05	Fit	0.10625	Hb
0.1085	0.0600767	6.31e-05	Fit	0.1065	Hb
0.10875	0.0600765	6.17e-05	Fit	0.10675	Hb
0.109	0.0600762	6.03e-05	Fit	0.107	Hb
0.10925	0.060076	5.89e-05	Fit	0.10725	Hb
0.1095	0.0600757	5.76e-05	Fit	0.1075	Hb
0.10975	0.0600755	5.63e-05	Fit	0.10775	Hb
0.11	0.0600753	5.5e-05	Fit	0.108	Hb
0.11025	0.060075	5.38e-05	Fit	0.10825	Hb
0.1105	0.0600748	5.26e-05	Fit	0.1085	Hb
0.11075	0.0600746	5.14e-05	Fit	0.10875	Hb
0.111	0.0600744	5.03e-05	Fit	0.109	Hb
0.11125	0.0600742	4.91e-05	Fit	0.10925	Hb
0.1115	0.060074	4.8e-05	Fit	0.1095	Hb
0.11175	0.0600738	4.7e-05	Fit	0.10975	Hb
0.112	0.0600736	4.59e-05	Fit	0.11	Hb
0.11225	0.0600734	4.49e-05	Fit	0.11025	Hb
0.1125	0.0600732	4.39e-05	Fit	0.1105	Hb
0.11275	0.0600731	4.29e-05	Fit	0.11075	Hb
0.113	0.0600729	4.19e-05	Fit	0.111	Hb
0.11325	0.0600727	4.1e-05	Fit	0.11125	Hb
0.1135	0.0600725	4.01e-05	Fit	0.1115	Hb
0.11375	0.0600724	3.92e-05	Fit	0.11175	Hb
0.114	0.0600722	3.83e-05	Fit	0.112	Hb
0.11425	0.0600721	3.74e-05	Fit	0.11225	Hb
0.1145	0.0600719	3.66e-05	Fit	0.1125	Hb
0.11475	0.0600718	3.58e-05	Fit	0.11275	Hb
0.115	0.0600716	3.5e-05	Fit	0.113	Hb
0.11525	0.0600715	3.42e-05	Fit	0.11325	Hb
0.1155	0.0600713	3.34e-05	Fit	0.1135	Hb
0.11575	0.0600712	3.27e-05	Fit	0.11375	Hb
0.116	0.0600711	3.19e-05	Fit	0.114	Hb
0.11625	0.0600709	3.12e-05	Fit	0.11425	Hb
0.1165	0.0600708	3.05e-05	Fit	0.1145	Hb
0.11675	0.0600707	2.98e-05	Fit	0.11475	Hb
0.117	0.0600706	2.91e-05	Fit	0.115	Hb
0.11725	0.0600704	2.85e-05	Fit	0.11525	Hb
0.1175	0.0600703	2.79e-05	Fit	0.1155	Hb
0.11775	0.0600702	2.72e-05	Fit	0.11575	Hb
0.118	0.0600701	2.66e-05	Fit	0.116	Hb
0.11825	0.06007	2.6e-05	Fit	0.11625	Hb
0.1185	0.0600699	2.54e-05	Fit	0.1165	Hb
0.11875	0.0600698	2.49e-05	Fit	0.11675	Hb
0.119	0.0600697	2.43e-05	Fit	0.117	Hb
0.11925	0.0600696	2.38e-05	Fit	0.11725	Hb
0.1195	0.0600695	2.32e-05	Fit	0.1175	Hb
0.11975	0.0600694	2.27e-05	Fit	0.11775	Hb
0.12	0.0600693	2.22e-05	Fit	0.118	Hb
0.12025	0.0600692	2.17e-05	Fit	0.11825	Hb
0.1205	0.0600691	2.12e-05	Fit	0.1185	Hb
0.12075	0.060069	2.07e-05	Fit	0.11875	Hb
0.121	0.060069	2.03e-05	Fit	0.119	Hb
0.12125	0.0600689	1.98e-05	Fit	0.11925	Hb
0.1215	0.0600688	1.94e-05	Fit	0.1195	Hb
0.12175	0.0600687	1.89e-05	Fit	0.11975	Hb
0.122	0.0600686	1.85e-05	Fit	0.12	Hb
0.12225	0.0600686	1.81e-05	Fit	0.12025	Hb
0.1225	0.0600685	1.77e-05	Fit	0.1205	Hb
0.12275	0.0600684	1.73e-05	Fit	0.12075	Hb
0.123	0.0600683	1.69e-05	Fit	0.121	Hb
0.12325	0.0600683	1.65e-05	Fit	0.12125	Hb
0.1235	0.0600682	1.62e-05	Fit	0.1215	Hb
0.12375	0.0600681	1.58e-05	Fit	0.12175	Hb
0.124	0.0600681	1.54e-05	Fit	0.122	Hb
0.12425	0.060068	1.51e-05	Fit	0.12225	Hb
0.1245	0.0600679	1.48e-05	Fit	0.1225	Hb
0.12475	0.0600679	1.44e-05	Fit	0.12275	Hb
0.125	0.0600678	1.41e-05	Fit	0.123	Hb
0.12525	0.0600678	1.38e-05	Fit	0.12325	Hb
0.1255	0.0600677	1.35e-05	Fit	0.1235	Hb
0.12575	0.0600677	1.32e-05	Fit	0.12375	Hb
0.126	0.0600676	1.29e-05	Fit	0.124	Hb
0.12625	0.0600676	1.26e-05	Fit	0.12425	Hb
0.1265	0.0600675	1.23e-05	Fit	0.1245	Hb
0.12675	0.0600675	1.2e-05	Fit	0.12475	Hb
0.127	0.0600674	1.18e-05	Fit	0.125	Hb
0.12725	0.0600674	1.15e-05	Fit	0.12525	Hb
0.1275	0.0600673	1.12e-05	Fit	0.1255	Hb
0.12775	0.0600673	1.1e-05	Fit	0.12575	Hb
0.128	0.0600672	1.07e-05	Fit	0.126	Hb
0.12825	0.0600672	1.05e-05	Fit	0.12625	Hb
0.1285	0.0600671	1.03e-05	Fit	0.1265	Hb
0.12875	0.0600671	1e-05	Fit	0.12675	Hb
0.129	0.060067	9.8e-06	Fit	0.127	Hb
0.12925	0.060067	9.58e-06	Fit	0.12725	Hb
0.1295	0.060067	9.37e-06	Fit	0.1275	Hb
0.12975	0.0600669	9.16e-06	Fit	0.12775	Hb
0.13	0.0600669	8.95e-06	Fit	0.128	Hb
0.13025	0.0600669	8.75e-06	Fit	0.12825	Hb
0.1305	0.0600668	8.55e-06	Fit	0.1285	Hb
0.13075	0.0600668	8.36e-06	Fit	0.12875	Hb
0.131	0.0600668	8.17e-06	Fit	0.129	Hb
0.13125	0.0600667	7.99e-06	Fit	0.12925	Hb
0.1315	0.0600667	7.81e-06	Fit	0.1295	Hb
0.13175	0.0600667	7.64e-06	Fit	0.12975	Hb
0.132	0.0600666	7.46e-06	Fit	0.13	Hb
0.13225	0.0600666	7.3e-06	Fit	0.13025	Hb
0.1325	0.0600666	7.13e-06	Fit	0.1305	Hb
0.13275	0.0600665	6.97e-06	Fit	0.13075	Hb
0.133	0.0600665	6.82e-06	Fit	0.131	Hb
0.13325	0.0600665	6.66e-06	Fit	0.13125	Hb
0.1335	0.0600664	6.51e-06	Fit	0.1315	Hb
0.13375	0.0600664	6.37e-06	Fit	0.13175	Hb
0.134	0.0600664	6.22e-06	Fit	0.132	Hb
0.13425	0.0600664	6.09e-06	Fit	0.13225	Hb
0.1345	0.0600663	5.95e-06	Fit	0.1325	Hb
0.13475	0.0600663	5.81e-06	Fit	0.13275	Hb
0.135	0.0600663	5.68e-06	Fit	0.133	Hb
0.13525	0.0600663	5.56e-06	Fit	0.13325	Hb
0.1355	0.0600663	5.43e-06	Fit	0.1335	Hb
0.13575	0.0600662	5.31e-06	Fit	0.13375	Hb
0.136	0.0600662	5.19e-06	Fit	0.134	Hb
0.13625	0.0600662	5.07e-06	Fit	0.13425	Hb
0.1365	0.0600662	4.96e-06	Fit	0.1345	Hb
0.13675	0.0600661	4.85e-06	Fit	0.13475	Hb
0.137	0.0600661	4.74e-06	Fit	0.135	Hb
0.13725	0.0600661	4.63e-06	Fit	0.13525	Hb
0.1375	0.0600661	4.53e-06	Fit	0.1355	Hb
0.13775	0.0600661	4.43e-06	Fit	0.13575	Hb
0.138	0.0600661	4.33e-06	Fit	0.136	Hb
0.13825	0.060066	4.23e-06	Fit	0.13625	Hb
0.1385	0.060066	4.14e-06	Fit	0.1365	Hb
0.13875	0.060066	4.04e-06	Fit	0.13675	Hb
0.139	0.060066	3.95e-06	Fit	0.137	Hb
0.13925	0.060066	3.86e-06	Fit	0.13725	Hb
0.1395	0.060066	3.78e-06	Fit	0.1375	Hb
0.13975	0.0600659	3.69e-06	Fit	0.13775	Hb
0.14	0.0600659	3.61e-06	Fit	0.138	Hb
0.14025	0.0600659	3.53e-06	Fit	0.13825	Hb
0.1405	0.0600659	3.45e-06	Fit	0.1385	Hb
0.14075	0.0600659	3.37e-06	Fit	0.13875	Hb
0.141	0.0600659	3.3e-06	Fit	0.139	Hb
0.14125	0.0600658	3.22e-06	Fit	0.13925	Hb
0.1415	0.0600658	3.15e-06	Fit	0.1395	Hb
0.14175	0.0600658	3.08e-06	Fit	0.13975	Hb
0.142	0.0600658	3.01e-06	Fit	0.14	Hb
0.14225	0.0600658	2.94e-06	Fit	0.14025	Hb
0.1425	0.0600658	2.88e-06	Fit	0.1405	Hb
0.14275	0.0600658	2.81e-06	Fit	0.14075	Hb
0.143	0.0600658	2.75e-06	Fit	0.141	Hb
0.14325	0.0600658	2.69e-06	Fit	0.14125	Hb
0.1435	0.0600657	2.63e-06	Fit	0.1415	Hb
0.14375	0.0600657	2.57e-06	Fit	0.14175	Hb
0.144	0.0600657	2.51e-06	Fit	0.142	Hb
0.14425	0.0600657	2.45e-06	Fit	0.14225	Hb
0.1445	0.0600657	2.4e-06	Fit	0.1425	Hb
0.14475	0.0600657	2.35e-06	Fit	0.14275	Hb
0.145	0.0600657	2.29e-06	Fit	0.143	Hb
0.14525	0.0600657	2.24e-06	Fit	0.14325	Hb
0.1455	0.0600657	2.19e-06	Fit	0.1435	Hb
0.14575	0.0600657	2.14e-06	Fit	0.14375	Hb
0.146	0.0600656	2.09e-06	Fit	0.144	Hb
0.14625	0.0600656	2.05e-06	Fit	0.14425	Hb
0.1465	0.0600656	2e-06	Fit	0.1445	Hb
0.14675	0.0600656	1.96e-06	Fit	0.14475	Hb
0.147	0.0600656	1.91e-06	Fit	0.145	Hb
0.14725	0.0600656	1.87e-06	Fit	0.14525	Hb
0.1475	0.0600656	1.83e-06	Fit	0.1455	Hb
0.14775	0.0600656	1.79e-06	Fit	0.14575	Hb
0.148	0.0600656	1.75e-06	Fit	0.146	Hb
0.14825	0.0600656	1.71e-06	Fit	0.14625	Hb
0.1485	0.0600656	1.67e-06	Fit	0.1465	Hb
0.14875	0.0600656	1.63e-06	Fit	0.14675	Hb
0.149	0.0600656	1.59e-06	Fit	0.147	Hb
0.14925	0.0600655	1.56e-06	Fit	0.14725	Hb
0.1495	0.0600655	1.52e-06	Fit	0.1475	Hb
0.14975	0.0600655	1.49e-06	Fit	0.14775	Hb
0.15	0.0600655	1.46e-06	Fit	0.148	Hb
0.15025	0.0600655	1.42e-06	Fit	0.14825	Hb
0.1505	0.0600655	1.39e-06	Fit	0.1485	Hb
0.15075	0.0600655	1.36e-06	Fit	0.14875	Hb
0.151	0.0600655	1.33e-06	Fit	0.149	Hb
0.15125	0.0600655	1.3e-06	Fit	0.14925	Hb
0.1515	0.0600655	1.27e-06	Fit	0.1495	Hb
0.15175	0.0600655	1.24e-06	Fit	0.14975	Hb
0.152	0.0600655	1.21e-06	Fit	0.15	Hb
0.15225	0.0600655	1.19e-06	Fit	0.15025	Hb
0.1525	0.0600655	1.16e-06	Fit	0.1505	Hb
0.15275	0.0600655	1.13e-06	Fit	0.15075	Hb
0.153	0.0600655	1.11e-06	Fit	0.151	Hb
0.15325	0.0600655	1.08e-06	Fit	0.15125	Hb
0.1535	0.0600655	1.06e-06	Fit	0.1515	Hb
0.15375	0.0600655	1.04e-06	Fit	0.15175	Hb
0.154	0.0600654	1.01e-06	Fit	0.152	Hb
0.15425	0.0600654	9.9e-07	Fit	0.15225	Hb
0.1545	0.0600654	9.67e-07	Fit	0.1525	Hb
0.15475	0.0600654	9.46e-07	Fit	0.15275	Hb
0.155	0.0600654	9.24e-07	Fit	0.153	Hb
0.15525	0.0600654	9.04e-07	Fit	0.15325	Hb
0.1555	0.0600654	8.83e-07	Fit	0.1535	Hb
0.15575	0.0600654	8.64e-07	Fit	0.15375	Hb
0.156	0.0600654	8.44e-07	Fit	0.154	Hb
0.15625	0.0600654	8.25e-07	Fit	0.15425	Hb
0.1565	0.0600654	8.07e-07	Fit	0.1545	Hb
0.15675	0.0600654	7.89e-07	Fit	0.15475	Hb
0.157	0.0600654	7.71e-07	Fit	0.155	Hb
0.15725	0.0600654	7.54e-07	Fit	0.15525	Hb
0.1575	0.0600654	7.37e-07	Fit	0.1555	Hb
0.15775	0.0600654	7.2e-07	Fit	0.15575	Hb
0.158	0.0600654	7.04e-07	Fit	0.156	Hb
0.15825	0.0600654	6.88e-07	Fit	0.15625	Hb
0.1585	0.0600654	6.73e-07	Fit	0.1565	Hb
0.15875	0.0600654	6.58e-07	Fit	0.15675	Hb
0.159	0.0600654	6.43e-07	Fit	0.157	Hb
0.15925	0.0600654	6.28e-07	Fit	0.15725	Hb
0.1595	0.0600654	6.14e-07	Fit	0.1575	Hb
0.15975	0.0600654	6e-07	Fit	0.15775	Hb
0.16	0.0600654	5.87e-07	Fit	0.158	Hb
0.16025	0.0600654	5.74e-07	Fit	0.15825	Hb
0.1605	0.0600654	5.61e-07	Fit	0.1585	Hb
0.16075	0.0600654	5.48e-07	Fit	0.15875	Hb
0.161	0.0600654	5.36e-07	Fit	0.159	Hb
0.16125	0.0600654	5.24e-07	Fit	0.15925	Hb
0.1615	0.0600654	5.12e-07	Fit	0.1595	Hb
0.16175	0.0600654	5.01e-07	Fit	0.15975	Hb
0.162	0.0600654	4.89e-07	Fit	0.16	Hb
0.16225	0.0600654	4.78e-07	Fit	0.16025	Hb
0.1625	0.0600653	4.68e-07	Fit	0.1605	Hb
0.16275	0.0600653	4.57e-07	Fit	0.16075	Hb
0.163	0.0600653	4.47e-07	Fit	0.161	Hb
0.16325	0.0600653	4.37e-07	Fit	0.16125	Hb
0.1635	0.0600653	4.27e-07	Fit	0.1615	Hb
0.16375	0.0600653	4.18e-07	Fit	0.16175	Hb
0.164	0.0600653	4.08e-07	Fit	0.162	Hb
0.16425	0.0600653	3.99e-07	Fit	0.16225	Hb
0.1645	0.0600653	3.9e-07	Fit	0.1625	Hb
0.16475	0.0600653	3.81e-07	Fit	0.16275	Hb
0.165	0.0600653	3.73e-07	Fit	0.163	Hb
0.16525	0.0600653	3.64e-07	Fit	0.16325	Hb
0.1655	0.0600653	3.56e-07	Fit	0.1635	Hb
0.16575	0.0600653	3.48e-07	Fit	0.16375	Hb
0.166	0.0600653	3.4e-07	Fit	0.164	Hb
0.16625	0.0600653	3.33e-07	Fit	0.16425	Hb
0.1665	0.0600653	3.25e-07	Fit	0.1645	Hb
0.16675	0.0600653	3.18e-07	Fit	0.16475	Hb
0.167	0.0600653	3.11e-07	Fit	0.165	Hb
0.16725	0.0600653	3.04e-07	Fit	0.16525	Hb
0.1675	0.0600653	2.97e-07	Fit	0.1655	Hb
0.16775	0.0600653	2.9e-07	Fit	0.16575	Hb
0.168	0.0600653	2.84e-07	Fit	0.166	Hb
0.16825	0.0600653	2.77e-07	Fit	0.16625	Hb
0.1685	0.0600653	2.71e-07	Fit	0.1665	Hb
0.16875	0.0600653	2.65e-07	Fit	0.16675	Hb
0.169	0.0600653	2.59e-07	Fit	0.167	Hb
0.16925	0.0600653	2.53e-07	Fit	0.16725	Hb
0.1695	0.0600653	2.48e-07	Fit	0.1675	Hb
0.16975	0.0600653	2.42e-07	Fit	0.16775	Hb
0.17	0.0600653	2.37e-07	Fit	0.168	Hb
0.17025	0.0600653	2.31e-07	Fit	0.16825	Hb
0.1705	0.0600653	2.26e-07	Fit	0.1685	Hb
0.17075	0.0600653	2.21e-07	Fit	0.16875	Hb
0.171	0.0600653	2.16e-07	Fit	0.169	Hb
0.17125	0.0600653	2.11e-07	Fit	0.16925	Hb
0.1715	0.0600653	2.06e-07	Fit	0.1695	Hb
0.17175	0.0600653	2.02e-07	Fit	0.16975	Hb
0.172	0.0600653	1.97e-07	Fit	0.17	Hb
0.17225	0.0600653	1.93e-07	Fit	0.17025	Hb
0.1725	0.0600653	1.89e-07	Fit	0.1705	Hb
0.17275	0.0600653	1.84e-07	Fit	0.17075	Hb
0.173	0.0600653	1.8e-07	Fit	0.171	Hb
0.17325	0.0600653	1.76e-07	Fit	0.17125	Hb
0.1735	0.0600653	1.72e-07	Fit	0.1715	Hb
0.17375	0.0600653	1.68e-07	Fit	0.17175	Hb
0.174	0.0600653	1.65e-07	Fit	0.172	Hb
0.17425	0.0600653	1.61e-07	Fit	0.17225	Hb
0.1745	0.0600653	1.57e-07	Fit	0.1725	Hb
0.17475	0.0600653	1.54e-07	Fit	0.17275	Hb
0.175	0.0600653	1.5e-07	Fit	0.173	Hb
0.17525	0.0600653	1.47e-07	Fit	0.17325	Hb
0.1755	0.0600653	1.44e-07	Fit	0.1735	Hb
0.17575	0.0600653	1.4e-07	Fit	0.17375	Hb
0.176	0.0600653	1.37e-07	Fit	0.174	Hb
0.17625	0.0600653	1.34e-07	Fit	0.17425	Hb
0.1765	0.0600653	1.31e-07	Fit	0.1745	Hb
0.17675	0.0600653	1.28e-07	Fit	0.17475	Hb
0.177	0.0600653	1.25e-07	Fit	0.175	Hb
0.17725	0.0600653	1.22e-07	Fit	0.17525	Hb
0.1775	0.0600653	1.2e-07	Fit	0.1755	Hb
0.17775	0.0600653	1.17e-07	Fit	0.17575	Hb
0.178	0.0600653	1.14e-07	Fit	0.176	Hb
0.17825	0.0600653	1.12e-07	Fit	0.17625	Hb
0.1785	0.0600653	1.09e-07	Fit	0.1765	Hb
0.17875	0.0600653	1.07e-07	Fit	0.17675	Hb
0.179	0.0600653	1.04e-07	Fit	0.177	Hb
0.17925	0.0600653	1.02e-07	Fit	0.17725	Hb
0.1795	0.0600653	9.98e-08	Fit	0.1775	Hb
0.17975	0.0600653	9.75e-08	Fit	0.17775	Hb
0.18	0.0600653	9.53e-08	Fit	0.178	Hb
0.18025	0.0600653	9.32e-08	Fit	0.17825	Hb
0.1805	0.0600653	9.11e-08	Fit	0.1785	Hb
0.18075	0.0600653	8.9e-08	Fit	0.17875	Hb
0.181	0.0600653	8.7e-08	Fit	0.179	Hb
0.18125	0.0600653	8.51e-08	Fit	0.17925	Hb
0.1815	0.0600653	8.32e-08	Fit	0.1795	Hb
0.18175	0.0600653	8.13e-08	Fit	0.17975	Hb
0.182	0.0600653	7.95e-08	Fit	0.18	Hb
0.18225	0.0600653	7.77e-08	Fit	0.18025	Hb
0.1825	0.0600653	7.59e-08	Fit	0.1805	Hb
0.18275	0.0600653	7.42e-08	Fit	0.18075	Hb
0.183	0.0600653	7.26e-08	Fit	0.181	Hb
0.18325	0.0600653	7.09e-08	Fit	0.18125	Hb
0.1835	0.0600653	6.93e-08	Fit	0.1815	Hb
0.18375	0.0600653	6.78e-08	Fit	0.18175	Hb
0.184	0.0600653	6.62e-08	Fit	0.182	Hb
0.18425	0.0600653	6.48e-08	Fit	0.18225	Hb
0.1845	0.0600653	6.33e-08	Fit	0.1825	Hb
0.18475	0.0600653	6.19e-08	Fit	0.18275	Hb
0.185	0.0600653	6.05e-08	Fit	0.183	Hb
0.18525	0.0600653	5.91e-08	Fit	0.18325	Hb
0.1855	0.0600653	5.78e-08	Fit	0.1835	Hb
0.18575	0.0600653	5.65e-08	Fit	0.18375	Hb
0.186	0.0600653	5.52e-08	Fit	0.184	Hb
0.18625	0.0600653	5.4e-08	Fit	0.18425	Hb
0.1865	0.0600653	5.28e-08	Fit	0.1845	Hb
0.18675	0.0600653	5.16e-08	Fit	0.18475	Hb
0.187	0.0600653	5.04e-08	Fit	0.185	Hb
0.18725	0.0600653	4.93e-08	Fit	0.18525	Hb
0.1875	0.0600653	4.82e-08	Fit	0.1855	Hb
0.18775	0.0600653	4.71e-08	Fit	0.18575	Hb
0.188	0.0600653	4.6e-08	Fit	0.186	Hb
0.18825	0.0600653	4.5e-08	Fit	0.18625	Hb
0.1885	0.0600653	4.4e-08	Fit	0.1865	Hb
0.18875	0.0600653	4.3e-08	Fit	0.18675	Hb
0.189	0.0600653	4.2e-08	Fit	0.187	Hb
0.18925	0.0600653	4.11e-08	Fit	0.18725	Hb
0.1895	0.0600653	4.01e-08	Fit	0.1875	Hb
0.18975	0.0600653	3.92e-08	Fit	0.18775	Hb
0.19	0.0600653	3.83e-08	Fit	0.188	Hb
0.19025	0.0600653	3.75e-08	Fit	0.18825	Hb
0.1905	0.0600653	3.66e-08	Fit	0.1885	Hb
0.19075	0.0600653	3.58e-08	Fit	0.18875	Hb
0.191	0.0600653	3.5e-08	Fit	0.189	Hb
0.19125	0.0600653	3.42e-08	Fit	0.18925	Hb
0.1915	0.0600653	3.34e-08	Fit	0.1895	Hb
0.19175	0.0600653	3.27e-08	Fit	0.18975	Hb
0.192	0.0600653	3.2e-08	Fit	0.19	Hb
0.19225	0.0600653	3.12e-08	Fit	0.19025	Hb
0.1925	0.0600653	3.05e-08	Fit	0.1905	Hb
0.19275	0.0600653	2.98e-08	Fit	0.19075	Hb
0.193	0.0600653	2.92e-08	Fit	0.191	Hb
0.19325	0.0600653	2.85e-08	Fit	0.19125	Hb
0.1935	0.0600653	2.79e-08	Fit	0.1915	Hb
0.19375	0.0600653	2.72e-08	Fit	0.19175	Hb
0.194	0.0600653	2.66e-08	Fit	0.192	Hb
0.19425	0.0600653	2.6e-08	Fit	0.19225	Hb
0.1945	0.0600653	2.54e-08	Fit	0.1925	Hb
0.19475	0.0600653	2.49e-08	Fit	0.19275	Hb
0.195	0.0600653	2.43e-08	Fit	0.193	Hb
0.19525	0.0600653	2.37e-08	Fit	0.19325	Hb
0.1955	0.0600653	2.32e-08	Fit	0.1935	Hb
0.19575	0.0600653	2.27e-08	Fit	0.19375	Hb
0.196	0.0600653	2.22e-08	Fit	0.194	Hb
0.19625	0.0600653	2.17e-08	Fit	0.19425	Hb
0.1965	0.0600653	2.12e-08	Fit	0.1945	Hb
0.19675	0.0600653	2.07e-08	Fit	0.19475	Hb
0.197	0.0600653	2.02e-08	Fit	0.195	Hb
0.19725	0.0600653	1.98e-08	Fit	0.19525	Hb
0.1975	0.0600653	1.93e-08	Fit	0.1955	Hb
0.19775	0.0600653	1.89e-08	Fit	0.19575	Hb
0.198	0.0600653	1.85e-08	Fit	0.196	Hb
0.19825	0.0600653	1.8e-08	Fit	0.19625	Hb
0.1985	0.0600653	1.76e-08	Fit	0.1965	Hb
0.19875	0.0600653	1.72e-08	Fit	0.19675	Hb
0.199	0.0600653	1.68e-08	Fit	0.197	Hb
0.19925	0.0600653	1.65e-08	Fit	0.19725	Hb
0.1995	0.0600653	1.61e-08	Fit	0.1975	Hb
0.19975	0.0600653	1.57e-08	Fit	0.19775	Hb
0.2	0.0600653	1.54e-08	Fit	0.198	Hb
0.20025	0.0600653	1.5e-08	Fit	0.19825	Hb
0.2005	0.0600653	1.47e-08	Fit	0.1985	Hb
0.20075	0.0600653	1.43e-08	Fit	0.19875	Hb
0.201	0.0600653	1.4e-08	Fit	0.199	Hb
0.20125	0.0600653	1.37e-08	Fit	0.19925	Hb
0.2015	0.0600653	1.34e-08	Fit	0.1995	Hb
0.20175	0.0600653	1.31e-08	Fit	0.19975	Hb
0.202	0.0600653	1.28e-08	Fit	0.2	Hb
0.20225	0.0600653	1.25e-08	Fit	0.20025	Hb
0.2025	0.0600653	1.22e-08	Fit	0.2005	Hb
0.20275	0.0600653	1.19e-08	Fit	0.20075	Hb
0.203	0.0600653	1.17e-08	Fit	0.201	Hb
0.20325	0.0600653	1.14e-08	Fit	0.20125	Hb
0.2035	0.0600653	1.11e-08	Fit	0.2015	Hb
0.20375	0.0600653	1.09e-08	Fit	0.20175	Hb
0.204	0.0600653	1.06e-08	Fit	0.202	Hb
0.20425	0.0600653	1.04e-08	Fit	0.20225	Hb
0.2045	0.0600653	1.02e-08	Fit	0.2025	Hb
0.20475	0.0600653	9.92e-09	Fit	0.20275	Hb
0.205	0.0600653	9.7e-09	Fit	0.203	Hb
0.20525	0.0600653	9.48e-09	Fit	0.20325	Hb
0.2055	0.0600653	9.26e-09	Fit	0.2035	Hb
0.20575	0.0600653	9.05e-09	Fit	0.20375	Hb
0.206	0.0600653	8.84e-09	Fit	0.204	Hb
0.20625	0.0600653	8.64e-09	Fit	0.20425	Hb
0.2065	0.0600653	8.44e-09	Fit	0.2045	Hb
0.20675	0.0600653	8.25e-09	Fit	0.20475	Hb
0.207	0.0600653	8.06e-09	Fit	0.205	Hb
0.20725	0.0600653	7.87e-09	Fit	0.20525	Hb
0.2075	0.0600653	7.69e-09	Fit	0.2055	Hb
0.20775	0.0600653	7.52e-09	Fit	0.20575	Hb
0.208	0.0600653	7.35e-09	Fit	0.206	Hb
0.20825	0.0600653	7.18e-09	Fit	0.20625	Hb
0.2085	0.0600653	7.01e-09	Fit	0.2065	Hb
0.20875	0.0600653	6.85e-09	Fit	0.20675	Hb
0.209	0.0600653	6.69e-09	Fit	0.207	Hb
0.20925	0.0600653	6.54e-09	Fit	0.20725	Hb
0.2095	0.0600653	6.39e-09	Fit	0.2075	Hb
0.20975	0.0600653	6.24e-09	Fit	0.20775	Hb
0.21	0.0600653	6.1e-09	Fit	0.208	Hb
0.21025	0.0600653	5.96e-09	Fit	0.20825	Hb
0.2105	0.0600653	5.82e-09	Fit	0.2085	Hb
0.21075	0.0600653	5.69e-09	Fit	0.20875	Hb
0.211	0.0600653	5.55e-09	Fit	0.209	Hb
0.21125	0.0600653	5.43e-09	Fit	0.20925	Hb
0.2115	0.0600653	5.3e-09	Fit	0.2095	Hb
0.21175	0.0600653	5.18e-09	Fit	0.20975	Hb
0.212	0.0600653	5.06e-09	Fit	0.21	Hb
0.21225	0.0600653	4.94e-09	Fit	0.21025	Hb
0.2125	0.0600653	4.83e-09	Fit	0.2105	Hb
0.21275	0.0600653	4.71e-09	Fit	0.21075	Hb
0.213	0.0600653	4.6e-09	Fit	0.211	Hb
0.21325	0.0600653	4.5e-09	Fit	0.21125	Hb
0.2135	0.0600653	4.39e-09	Fit	0.2115	Hb
0.21375	0.0600653	4.29e-09	Fit	0.21175	Hb
0.214	0.0600653	4.19e-09	Fit	0.212	Hb
0.21425	0.0600653	4.09e-09	Fit	0.21225	Hb
0.2145	0.0600653	4e-09	Fit	0.2125	Hb
0.21475	0.0600653	3.9e-09	Fit	0.21275	Hb
0.215	0.0600653	3.81e-09	Fit	0.213	Hb
0.21525	0.0600653	3.72e-09	Fit	0.21325	Hb
0.2155	0.0600653	3.64e-09	Fit	0.2135	Hb
0.21575	0.0600653	3.55e-09	Fit	0.21375	Hb
0.216	0.0600653	3.47e-09	Fit	0.214	Hb
0.21625	0.0600653	3.39e-09	Fit	0.21425	Hb
0.2165	0.0600653	3.31e-09	Fit	0.2145	Hb
0.21675	0.0600653	3.23e-09	Fit	0.21475	Hb
0.217	0.0600653	3.15e-09	Fit	0.215	Hb
0.21725	0.0600653	3.08e-09	Fit	0.21525	Hb
0.2175	0.0600653	3e-09	Fit	0.2155	Hb
0.21775	0.0600653	2.93e-09	Fit	0.21575	Hb
0.218	0.0600653	2.86e-09	Fit	0.216	Hb
0.21825	0.0600653	2.8e-09	Fit	0.21625	Hb
0.2185	0.0600653	2.73e-09	Fit	0.2165	Hb
0.21875	0.0600653	2.66e-09	Fit	0.21675	Hb
0.219	0.0600653	2.6e-09	Fit	0.217	Hb
0.21925	0.0600653	2.54e-09	Fit	0.21725	Hb
0.2195	0.0600653	2.48e-09	Fit	0.2175	Hb
0.21975	0.0600653	2.42e-09	Fit	0.21775	Hb
0.22	0.0600653	2.36e-09	Fit	0.218	Hb
0.22025	0.0600653	2.3e-09	Fit	0.21825	Hb
0.2205	0.0600653	2.25e-09	Fit	0.2185	Hb
0.22075	0.0600653	2.19e-09	Fit	0.21875	Hb
0.221	0.0600653	2.14e-09	Fit	0.219	Hb
0.22125	0.0600653	2.09e-09	Fit	0.21925	Hb
0.2215	0.0600653	2.04e-09	Fit	0.2195	Hb
0.22175	0.0600653	1.99e-09	Fit	0.21975	Hb
0.222	0.0600653	1.94e-09	Fit	0.22	Hb
0.22225	0.0600653	1.89e-09	Fit	0.22025	Hb
0.2225	0.0600653	1.85e-09	Fit	0.2205	Hb
0.22275	0.0600653	1.8e-09	Fit	0.22075	Hb
0.223	0.0600653	1.76e-09	Fit	0.221	Hb
0.22325	0.0600653	1.71e-09	Fit	0.22125	Hb
0.2235	0.0600653	1.67e-09	Fit	0.2215	Hb
0.22375	0.0600653	1.63e-09	Fit	0.22175	Hb
0.224	0.0600653	1.59e-09	Fit	0.222	Hb
0.22425	0.0600653	1.55e-09	Fit	0.22225	Hb
0.2245	0.0600653	1.51e-09	Fit	0.2225	Hb
0.22475	0.0600653	1.48e-09	Fit	0.22275	Hb
0.225	0.0600653	1.44e-09	Fit	0.223	Hb
0.22525	0.0600653	1.4e-09	Fit	0.22325	Hb
0.2255	0.0600653	1.37e-09	Fit	0.2235	Hb
0.22575	0.0600653	1.33e-09	Fit	0.22375	Hb
0.226	0.0600653	1.3e-09	Fit	0.224	Hb
0.22625	0.0600653	1.27e-09	Fit	0.22425	Hb
0.2265	0.0600653	1.23e-09	Fit	0.2245	Hb
0.22675	0.0600653	1.2e-09	Fit	0.22475	Hb
0.227	0.0600653	1.17e-09	Fit	0.225	Hb
0.22725	0.0600653	1.14e-09	Fit	0.22525	Hb
0.2275	0.0600653	1.11e-09	Fit	0.2255	Hb
0.22775	0.0600653	1.08e-09	Fit	0.22575	Hb
0.228	0.0600653	1.06e-09	Fit	0.226	Hb
0.22825	0.0600653	1.03e-09	Fit	0.22625	Hb
0.2285	0.0600653	1e-09	Fit	0.2265	Hb
0.22875	0.0600653	9.76e-10	Fit	0.22675	Hb
0.229	0.0600653	9.5e-10	Fit	0.227	Hb
0.22925	0.0600653	9.25e-10	Fit	0.22725	Hb
0.2295	0.0600653	9e-10	Fit	0.2275	Hb
0.22975	0.0600653	8.76e-10	Fit	0.22775	Hb
0.23	0.0600653	8.53e-10	Fit	0.228	Hb
0.23025	0.0600653	8.3e-10	Fit	0.22825	Hb
0.2305	0.0600653	8.08e-10	Fit	0.2285	Hb
0.23075	0.0600653	7.86e-10	Fit	0.22875	Hb
0.231	0.0600653	7.65e-10	Fit	0.229	Hb
0.23125	0.0600653	7.44e-10	Fit	0.22925	Hb
0.2315	0.0600653	7.23e-10	Fit	0.2295	Hb
0.23175	0.0600653	7.03e-10	Fit	0.22975	Hb
0.232	0.0600653	6.84e-10	Fit	0.23	Hb
0.23225	0.0600653	6.65e-10	Fit	0.23025	Hb
0.2325	0.0600653	6.46e-10	Fit	0.2305	Hb
0.23275	0.0600653	6.28e-10	Fit	0.23075	Hb
0.233	0.0600653	6.1e-10	Fit	0.231	Hb
0.23325	0.0600653	5.93e-10	Fit	0.23125	Hb
0.2335	0.0600653	5.76e-10	Fit	0.2315	Hb
0.23375	0.0600653	5.59e-10	Fit	0.23175	Hb
0.234	0.0600653	5.43e-10	Fit	0.232	Hb
0.23425	0.0600653	5.27e-10	Fit	0.23225	Hb
0.2345	0.0600653	5.11e-10	Fit	0.2325	Hb
0.23475	0.0600653	4.96e-10	Fit	0.23275	Hb
0.235	0.0600653	4.81e-10	Fit	0.233	Hb
0.23525	0.0600653	4.67e-10	Fit	0.23325	Hb
0.2355	0.0600653	4.53e-10	Fit	0.2335	Hb
0.23575	0.0600653	4.39e-10	Fit	0.23375	Hb
0.236	0.0600653	4.25e-10	Fit	0.234	Hb
0.23625	0.0600653	4.12e-10	Fit	0.23425	Hb
0.2365	0.0600653	3.99e-10	Fit	0.2345	Hb
0.23675	0.0600653	3.86e-10	Fit	0.23475	Hb
0.237	0.0600653	3.74e-10	Fit	0.235	Hb
0.23725	0.0600653	3.62e-10	Fit	0.23525	Hb
0.2375	0.0600653	3.5e-10	Fit	0.2355	Hb
0.23775	0.0600653	3.38e-10	Fit	0.23575	Hb
0.238	0.0600653	3.27e-10	Fit	0.236	Hb
0.23825	0.0600653	3.16e-10	Fit	0.23625	Hb
0.2385	0.0600653	3.05e-10	Fit	0.2365	Hb
0.23875	0.0600653	2.95e-10	Fit	0.23675	Hb
0.239	0.0600653	2.84e-10	Fit	0.237	Hb
0.23925	0.0600653	2.74e-10	Fit	0.23725	Hb
0.2395	0.0600653	2.64e-10	Fit	0.2375	Hb
0.23975	0.0600653	2.55e-10	Fit	0.23775	Hb
0.24	0.0600653	2.45e-10	Fit	0.238	Hb
0.24025	0.0600653	2.36e-10	Fit	0.23825	Hb
0.2405	0.0600653	2.27e-10	Fit	0.2385	Hb
0.24075	0.0600653	2.18e-10	Fit	0.23875	Hb
0.241	0.0600653	2.09e-10	Fit	0.239	Hb
0.24125	0.0600653	2.01e-10	Fit	0.23925	Hb
0.2415	0.0600653	1.93e-10	Fit	0.2395	Hb
0.24175	0.0600653	1.85e-10	Fit	0.23975	Hb
0.242	0.0600653	1.77e-10	Fit	0.24	Hb
0.24225	0.0600653	1.69e-10	Fit	0.24025	Hb
0.2425	0.0600653	1.62e-10	Fit	0.2405	Hb
0.24275	0.0600653	1.54e-10	Fit	0.24075	Hb
0.243	0.0600653	1.47e-10	Fit	0.241	Hb
0.24325	0.0600653	1.4e-10	Fit	0.24125	Hb
0.2435	0.0600653	1.33e-10	Fit	0.2415	Hb
0.24375	0.0600653	1.27e-10	Fit	0.24175	Hb
0.244	0.0600653	1.2e-10	Fit	0.242	Hb
0.24425	0.0600653	1.14e-10	Fit	0.24225	Hb
0.2445	0.0600653	1.07e-10	Fit	0.2425	Hb
0.24475	0.0600653	1.01e-10	Fit	0.24275	Hb
0.245	0.0600653	9.52e-11	Fit	0.243	Hb
0.24525	0.0600653	8.94e-11	Fit	0.24325	Hb
0.2455	0.0600653	8.36e-11	Fit	0.2435	Hb
0.24575	0.0600653	7.8e-11	Fit	0.24375	Hb
0.246	0.0600653	7.26e-11	Fit	0.244	Hb
0.24625	0.0600653	6.72e-11	Fit	0.24425	Hb
0.2465	0.0600653	6.2e-11	Fit	0.2445	Hb
0.24675	0.0600653	5.69e-11	Fit	0.24475	Hb
0.247	0.0600653	5.19e-11	Fit	0.245	Hb
0.24725	0.0600653	4.7e-11	Fit	0.24525	Hb
0.2475	0.0600653	4.22e-11	Fit	0.2455	Hb
0.24775	0.0600653	3.76e-11	Fit	0.24575	Hb
0.248	0.0600653	3.3e-11	Fit	0.246	Hb
0.24825	0.0600653	2.85e-11	Fit	0.24625	Hb
0.2485	0.0600653	2.42e-11	Fit	0.2465	Hb
0.24875	0.0600653	1.99e-11	Fit	0.24675	Hb
0.249	0.0600653	1.58e-11	Fit	0.247	Hb
0.24925	0.0600653	1.17e-11	Fit	0.24725	Hb
0.2495	0.0600653	7.7e-12	Fit	0.2475	Hb
0.24975	0.0600653	3.8e-12	Fit	0.24775	Hb
0.25	0.0600653	0	Fit	0.248	Hb

## Sheet: CO Binding LEHs
Time	Value	Norm	Fit	NormTime	Group
0.0025	0.35439	0.952298	Exp	0	PEG-LEH
0.003	0.351385	0.926093	Exp	0.0005	PEG-LEH
0.0035	0.347136	0.889041	Exp	0.001	PEG-LEH
0.004	0.343301	0.855598	Exp	0.0015	PEG-LEH
0.0045	0.340142	0.828051	Exp	0.002	PEG-LEH
0.005	0.337494	0.804959	Exp	0.0025	PEG-LEH
0.0055	0.335038	0.783542	Exp	0.003	PEG-LEH
0.006	0.33219	0.758706	Exp	0.0035	PEG-LEH
0.0065	0.329347	0.733914	Exp	0.004	PEG-LEH
0.007	0.326429	0.708468	Exp	0.0045	PEG-LEH
0.0075	0.323431	0.682325	Exp	0.005	PEG-LEH
0.008	0.320879	0.66007	Exp	0.0055	PEG-LEH
0.0085	0.318412	0.638557	Exp	0.006	PEG-LEH
0.009	0.316169	0.618998	Exp	0.0065	PEG-LEH
0.0095	0.313927	0.599447	Exp	0.007	PEG-LEH
0.01	0.311334	0.576835	Exp	0.0075	PEG-LEH
0.0105	0.308889	0.555513	Exp	0.008	PEG-LEH
0.011	0.306754	0.536896	Exp	0.0085	PEG-LEH
0.0115	0.304615	0.518243	Exp	0.009	PEG-LEH
0.012	0.302541	0.500157	Exp	0.0095	PEG-LEH
0.0125	0.300524	0.482568	Exp	0.01	PEG-LEH
0.013	0.29847	0.464656	Exp	0.0105	PEG-LEH
0.0135	0.29646	0.447128	Exp	0.011	PEG-LEH
0.014	0.294335	0.428598	Exp	0.0115	PEG-LEH
0.0145	0.292395	0.41168	Exp	0.012	PEG-LEH
0.015	0.290503	0.395181	Exp	0.0125	PEG-LEH
0.0155	0.288551	0.378159	Exp	0.013	PEG-LEH
0.016	0.286833	0.363177	Exp	0.0135	PEG-LEH
0.0165	0.285344	0.350193	Exp	0.014	PEG-LEH
0.017	0.283781	0.336563	Exp	0.0145	PEG-LEH
0.0175	0.282393	0.324459	Exp	0.015	PEG-LEH
0.018	0.281045	0.312704	Exp	0.0155	PEG-LEH
0.0185	0.279656	0.300591	Exp	0.016	PEG-LEH
0.019	0.278315	0.288897	Exp	0.0165	PEG-LEH
0.0195	0.276986	0.277308	Exp	0.017	PEG-LEH
0.02	0.275718	0.266251	Exp	0.0175	PEG-LEH
0.0205	0.27435	0.254321	Exp	0.018	PEG-LEH
0.021	0.27309	0.243334	Exp	0.0185	PEG-LEH
0.0215	0.2719	0.232956	Exp	0.019	PEG-LEH
0.022	0.27062	0.221794	Exp	0.0195	PEG-LEH
0.0225	0.269424	0.211365	Exp	0.02	PEG-LEH
0.023	0.26842	0.20261	Exp	0.0205	PEG-LEH
0.0235	0.267488	0.194482	Exp	0.021	PEG-LEH
0.024	0.26655	0.186303	Exp	0.0215	PEG-LEH
0.0245	0.265549	0.177574	Exp	0.022	PEG-LEH
0.025	0.264863	0.171591	Exp	0.0225	PEG-LEH
0.0255	0.263999	0.164057	Exp	0.023	PEG-LEH
0.026	0.263243	0.157464	Exp	0.0235	PEG-LEH
0.0265	0.26258	0.151683	Exp	0.024	PEG-LEH
0.027	0.261887	0.14564	Exp	0.0245	PEG-LEH
0.0275	0.261221	0.139832	Exp	0.025	PEG-LEH
0.028	0.260636	0.13473	Exp	0.0255	PEG-LEH
0.0285	0.260005	0.129228	Exp	0.026	PEG-LEH
0.029	0.259325	0.123298	Exp	0.0265	PEG-LEH
0.0295	0.258697	0.117822	Exp	0.027	PEG-LEH
0.03	0.258086	0.112494	Exp	0.0275	PEG-LEH
0.0305	0.257513	0.107497	Exp	0.028	PEG-LEH
0.031	0.256964	0.102709	Exp	0.0285	PEG-LEH
0.0315	0.256459	0.0983055	Exp	0.029	PEG-LEH
0.032	0.256017	0.0944511	Exp	0.0295	PEG-LEH
0.0325	0.255636	0.0911287	Exp	0.03	PEG-LEH
0.033	0.255175	0.0871086	Exp	0.0305	PEG-LEH
0.0335	0.254651	0.0825391	Exp	0.031	PEG-LEH
0.034	0.254224	0.0788155	Exp	0.0315	PEG-LEH
0.0345	0.253745	0.0746385	Exp	0.032	PEG-LEH
0.035	0.25326	0.0704091	Exp	0.0325	PEG-LEH
0.0355	0.252806	0.0664501	Exp	0.033	PEG-LEH
0.036	0.252315	0.0621684	Exp	0.0335	PEG-LEH
0.0365	0.251883	0.0584012	Exp	0.034	PEG-LEH
0.037	0.251548	0.0554799	Exp	0.0345	PEG-LEH
0.0375	0.251104	0.0516081	Exp	0.035	PEG-LEH
0.038	0.250654	0.0476839	Exp	0.0355	PEG-LEH
0.0385	0.250241	0.0440824	Exp	0.036	PEG-LEH
0.039	0.249897	0.0410826	Exp	0.0365	PEG-LEH
0.0395	0.249528	0.0378648	Exp	0.037	PEG-LEH
0.04	0.249092	0.0340627	Exp	0.0375	PEG-LEH
0.0405	0.248831	0.0317867	Exp	0.038	PEG-LEH
0.041	0.248402	0.0280457	Exp	0.0385	PEG-LEH
0.0415	0.248047	0.0249499	Exp	0.039	PEG-LEH
0.042	0.247741	0.0222815	Exp	0.0395	PEG-LEH
0.0425	0.247423	0.0195084	Exp	0.04	PEG-LEH
0.043	0.24719	0.0174766	Exp	0.0405	PEG-LEH
0.0435	0.246956	0.015436	Exp	0.041	PEG-LEH
0.044	0.246759	0.0137181	Exp	0.0415	PEG-LEH
0.0445	0.246538	0.0117909	Exp	0.042	PEG-LEH
0.045	0.246356	0.0102038	Exp	0.0425	PEG-LEH
0.0455	0.246206	0.00889578	Exp	0.043	PEG-LEH
0.046	0.246014	0.00722147	Exp	0.0435	PEG-LEH
0.0465	0.245829	0.0056082	Exp	0.044	PEG-LEH
0.047	0.245639	0.00395134	Exp	0.0445	PEG-LEH
0.0475	0.245501	0.00274793	Exp	0.045	PEG-LEH
0.048	0.245355	0.00147476	Exp	0.0455	PEG-LEH
0.0485	0.245195	7.95034e-05	Exp	0.046	PEG-LEH
0.049	0.245087	-0.000862294	Exp	0.0465	PEG-LEH
0.0495	0.24501	-0.00153376	Exp	0.047	PEG-LEH
0.05	0.244896	-0.00252788	Exp	0.0475	PEG-LEH
0.0505	0.244885	-0.0026238	Exp	0.048	PEG-LEH
0.051	0.244812	-0.00326039	Exp	0.0485	PEG-LEH
0.0515	0.244786	-0.00348712	Exp	0.049	PEG-LEH
0.052	0.244674	-0.0044638	Exp	0.0495	PEG-LEH
0.0525	0.24461	-0.0050219	Exp	0.05	PEG-LEH
0.053	0.244623	-0.00490854	Exp	0.0505	PEG-LEH
0.0535	0.244505	-0.00593754	Exp	0.051	PEG-LEH
0.054	0.244447	-0.00644332	Exp	0.0515	PEG-LEH
0.0545	0.244435	-0.00654796	Exp	0.052	PEG-LEH
0.055	0.24433	-0.0074636	Exp	0.0525	PEG-LEH
0.0555	0.244175	-0.00881525	Exp	0.053	PEG-LEH
0.056	0.244107	-0.00940824	Exp	0.0535	PEG-LEH
0.0565	0.244004	-0.0103064	Exp	0.054	PEG-LEH
0.057	0.243885	-0.0113442	Exp	0.0545	PEG-LEH
0.0575	0.243837	-0.0117627	Exp	0.055	PEG-LEH
0.058	0.243701	-0.0129487	Exp	0.0555	PEG-LEH
0.0585	0.243593	-0.0138905	Exp	0.056	PEG-LEH
0.059	0.243497	-0.0147277	Exp	0.0565	PEG-LEH
0.0595	0.243361	-0.0159136	Exp	0.057	PEG-LEH
0.06	0.243221	-0.0171345	Exp	0.0575	PEG-LEH
0.0605	0.243036	-0.0187477	Exp	0.058	PEG-LEH
0.061	0.242925	-0.0197157	Exp	0.0585	PEG-LEH
0.0615	0.242787	-0.0209191	Exp	0.059	PEG-LEH
0.062	0.242559	-0.0229073	Exp	0.0595	PEG-LEH
0.0625	0.242443	-0.0239189	Exp	0.06	PEG-LEH
0.063	0.242318	-0.0250089	Exp	0.0605	PEG-LEH
0.0635	0.242152	-0.0264565	Exp	0.061	PEG-LEH
0.064	0.24202	-0.0276076	Exp	0.0615	PEG-LEH
0.0645	0.241978	-0.0279739	Exp	0.062	PEG-LEH
0.065	0.241883	-0.0288023	Exp	0.0625	PEG-LEH
0.0655	0.241737	-0.0300755	Exp	0.063	PEG-LEH
0.066	0.241664	-0.0307121	Exp	0.0635	PEG-LEH
0.0665	0.241553	-0.03168	Exp	0.064	PEG-LEH
0.067	0.241473	-0.0323776	Exp	0.0645	PEG-LEH
0.0675	0.241429	-0.0327613	Exp	0.065	PEG-LEH
0.068	0.241337	-0.0335636	Exp	0.0655	PEG-LEH
0.0685	0.241268	-0.0341653	Exp	0.066	PEG-LEH
0.069	0.241233	-0.0344705	Exp	0.0665	PEG-LEH
0.0695	0.241181	-0.034924	Exp	0.067	PEG-LEH
0.07	0.24115	-0.0351943	Exp	0.0675	PEG-LEH
0.0705	0.241101	-0.0356216	Exp	0.068	PEG-LEH
0.071	0.241077	-0.0358309	Exp	0.0685	PEG-LEH
0.0715	0.241045	-0.0361099	Exp	0.069	PEG-LEH
0.072	0.241012	-0.0363977	Exp	0.0695	PEG-LEH
0.0725	0.24099	-0.0365896	Exp	0.07	PEG-LEH
0.073	0.241002	-0.0364849	Exp	0.0705	PEG-LEH
0.0735	0.240982	-0.0366593	Exp	0.071	PEG-LEH
0.074	0.240958	-0.0368686	Exp	0.0715	PEG-LEH
0.0745	0.240908	-0.0373046	Exp	0.072	PEG-LEH
0.075	0.240892	-0.0374442	Exp	0.0725	PEG-LEH
0.0755	0.240919	-0.0372087	Exp	0.073	PEG-LEH
0.076	0.240883	-0.0375226	Exp	0.0735	PEG-LEH
0.0765	0.24096	-0.0368512	Exp	0.074	PEG-LEH
0.077	0.241012	-0.0363977	Exp	0.0745	PEG-LEH
0.0775	0.241001	-0.0364936	Exp	0.075	PEG-LEH
0.078	0.24106	-0.0359791	Exp	0.0755	PEG-LEH
0.0785	0.241052	-0.0360489	Exp	0.076	PEG-LEH
0.079	0.241159	-0.0351158	Exp	0.0765	PEG-LEH
0.0795	0.241106	-0.035578	Exp	0.077	PEG-LEH
0.08	0.241077	-0.0358309	Exp	0.0775	PEG-LEH
0.0805	0.24113	-0.0353687	Exp	0.078	PEG-LEH
0.081	0.241121	-0.0354472	Exp	0.0785	PEG-LEH
0.0815	0.24109	-0.0357175	Exp	0.079	PEG-LEH
0.082	0.241108	-0.0355606	Exp	0.0795	PEG-LEH
0.0825	0.241165	-0.0350635	Exp	0.08	PEG-LEH
0.083	0.241204	-0.0347234	Exp	0.0805	PEG-LEH
0.0835	0.241256	-0.03427	Exp	0.081	PEG-LEH
0.084	0.241278	-0.0340781	Exp	0.0815	PEG-LEH
0.0845	0.241336	-0.0335723	Exp	0.082	PEG-LEH
0.085	0.241406	-0.0329619	Exp	0.0825	PEG-LEH
0.0855	0.241413	-0.0329009	Exp	0.083	PEG-LEH
0.086	0.241467	-0.03243	Exp	0.0835	PEG-LEH
0.0865	0.241496	-0.0321771	Exp	0.084	PEG-LEH
0.087	0.241539	-0.0318021	Exp	0.0845	PEG-LEH
0.0875	0.241516	-0.0320027	Exp	0.085	PEG-LEH
0.088	0.241483	-0.0322904	Exp	0.0855	PEG-LEH
0.0885	0.241552	-0.0316887	Exp	0.086	PEG-LEH
0.089	0.241572	-0.0315143	Exp	0.0865	PEG-LEH
0.0895	0.241577	-0.0314707	Exp	0.087	PEG-LEH
0.09	0.241588	-0.0313748	Exp	0.0875	PEG-LEH
0.0905	0.241668	-0.0306772	Exp	0.088	PEG-LEH
0.091	0.241667	-0.0306859	Exp	0.0885	PEG-LEH
0.0915	0.241706	-0.0303458	Exp	0.089	PEG-LEH
0.092	0.241773	-0.0297615	Exp	0.0895	PEG-LEH
0.0925	0.241798	-0.0295435	Exp	0.09	PEG-LEH
0.093	0.241811	-0.0294302	Exp	0.0905	PEG-LEH
0.0935	0.241788	-0.0296307	Exp	0.091	PEG-LEH
0.094	0.241817	-0.0293778	Exp	0.0915	PEG-LEH
0.0945	0.241804	-0.0294912	Exp	0.092	PEG-LEH
0.095	0.241792	-0.0295958	Exp	0.0925	PEG-LEH
0.0955	0.241859	-0.0290116	Exp	0.093	PEG-LEH
0.096	0.241845	-0.0291337	Exp	0.0935	PEG-LEH
0.0965	0.241858	-0.0290203	Exp	0.094	PEG-LEH
0.097	0.241907	-0.028593	Exp	0.0945	PEG-LEH
0.0975	0.241894	-0.0287064	Exp	0.095	PEG-LEH
0.098	0.24191	-0.0285668	Exp	0.0955	PEG-LEH
0.0985	0.241959	-0.0281395	Exp	0.096	PEG-LEH
0.099	0.241914	-0.028532	Exp	0.0965	PEG-LEH
0.0995	0.241908	-0.0285843	Exp	0.097	PEG-LEH
0.1	0.241949	-0.0282268	Exp	0.0975	PEG-LEH
0.1005	0.241951	-0.0282093	Exp	0.098	PEG-LEH
0.101	0.241933	-0.0283663	Exp	0.0985	PEG-LEH
0.1015	0.242	-0.027782	Exp	0.099	PEG-LEH
0.102	0.242025	-0.027564	Exp	0.0995	PEG-LEH
0.1025	0.242036	-0.0274681	Exp	0.1	PEG-LEH
0.103	0.242141	-0.0265524	Exp	0.1005	PEG-LEH
0.1035	0.242163	-0.0263606	Exp	0.101	PEG-LEH
0.104	0.2422	-0.0260379	Exp	0.1015	PEG-LEH
0.1045	0.242239	-0.0256979	Exp	0.102	PEG-LEH
0.105	0.242277	-0.0253665	Exp	0.1025	PEG-LEH
0.1055	0.24227	-0.0254275	Exp	0.103	PEG-LEH
0.106	0.242299	-0.0251746	Exp	0.1035	PEG-LEH
0.1065	0.242259	-0.0255234	Exp	0.104	PEG-LEH
0.107	0.242337	-0.0248433	Exp	0.1045	PEG-LEH
0.1075	0.242369	-0.0245642	Exp	0.105	PEG-LEH
0.108	0.242374	-0.0245206	Exp	0.1055	PEG-LEH
0.1085	0.242458	-0.0237881	Exp	0.106	PEG-LEH
0.109	0.24249	-0.023509	Exp	0.1065	PEG-LEH
0.1095	0.242587	-0.0226632	Exp	0.107	PEG-LEH
0.11	0.242586	-0.0226719	Exp	0.1075	PEG-LEH
0.1105	0.242647	-0.0221399	Exp	0.108	PEG-LEH
0.111	0.242712	-0.0215731	Exp	0.1085	PEG-LEH
0.1115	0.242724	-0.0214685	Exp	0.109	PEG-LEH
0.112	0.242719	-0.0215121	Exp	0.1095	PEG-LEH
0.1125	0.242759	-0.0211633	Exp	0.11	PEG-LEH
0.113	0.242773	-0.0210412	Exp	0.1105	PEG-LEH
0.1135	0.242728	-0.0214336	Exp	0.111	PEG-LEH
0.114	0.242748	-0.0212592	Exp	0.1115	PEG-LEH
0.1145	0.2428	-0.0208057	Exp	0.112	PEG-LEH
0.115	0.242811	-0.0207098	Exp	0.1125	PEG-LEH
0.1155	0.242857	-0.0203087	Exp	0.113	PEG-LEH
0.116	0.242888	-0.0200383	Exp	0.1135	PEG-LEH
0.1165	0.242944	-0.01955	Exp	0.114	PEG-LEH
0.117	0.24298	-0.0192361	Exp	0.1145	PEG-LEH
0.1175	0.243087	-0.018303	Exp	0.115	PEG-LEH
0.118	0.243104	-0.0181547	Exp	0.1155	PEG-LEH
0.1185	0.243132	-0.0179106	Exp	0.116	PEG-LEH
0.119	0.243165	-0.0176228	Exp	0.1165	PEG-LEH
0.1195	0.243188	-0.0174222	Exp	0.117	PEG-LEH
0.12	0.243221	-0.0171345	Exp	0.1175	PEG-LEH
0.1205	0.243236	-0.0170037	Exp	0.118	PEG-LEH
0.121	0.243274	-0.0166723	Exp	0.1185	PEG-LEH
0.1215	0.243331	-0.0161752	Exp	0.119	PEG-LEH
0.122	0.243303	-0.0164194	Exp	0.1195	PEG-LEH
0.1225	0.243314	-0.0163235	Exp	0.12	PEG-LEH
0.123	0.243412	-0.0154689	Exp	0.1205	PEG-LEH
0.1235	0.243469	-0.0149718	Exp	0.121	PEG-LEH
0.124	0.243434	-0.015277	Exp	0.1215	PEG-LEH
0.1245	0.243513	-0.0145881	Exp	0.122	PEG-LEH
0.125	0.243568	-0.0141085	Exp	0.1225	PEG-LEH
0.1255	0.243565	-0.0141347	Exp	0.123	PEG-LEH
0.126	0.24356	-0.0141783	Exp	0.1235	PEG-LEH
0.1265	0.243615	-0.0136986	Exp	0.124	PEG-LEH
0.127	0.243686	-0.0130795	Exp	0.1245	PEG-LEH
0.1275	0.243633	-0.0135417	Exp	0.125	PEG-LEH
0.128	0.243711	-0.0128615	Exp	0.1255	PEG-LEH
0.1285	0.24374	-0.0126086	Exp	0.126	PEG-LEH
0.129	0.24378	-0.0122598	Exp	0.1265	PEG-LEH
0.1295	0.243757	-0.0124604	Exp	0.127	PEG-LEH
0.13	0.2438	-0.0120854	Exp	0.1275	PEG-LEH
0.1305	0.243871	-0.0114662	Exp	0.128	PEG-LEH
0.131	0.24382	-0.011911	Exp	0.1285	PEG-LEH
0.1315	0.243861	-0.0115534	Exp	0.129	PEG-LEH
0.132	0.243855	-0.0116058	Exp	0.1295	PEG-LEH
0.1325	0.243845	-0.011693	Exp	0.13	PEG-LEH
0.133	0.243866	-0.0115098	Exp	0.1305	PEG-LEH
0.1335	0.24389	-0.0113006	Exp	0.131	PEG-LEH
0.134	0.243956	-0.010725	Exp	0.1315	PEG-LEH
0.1345	0.243988	-0.010446	Exp	0.132	PEG-LEH
0.135	0.244019	-0.0101756	Exp	0.1325	PEG-LEH
0.1355	0.244073	-0.00970473	Exp	0.133	PEG-LEH
0.136	0.244082	-0.00962625	Exp	0.1335	PEG-LEH
0.1365	0.244105	-0.00942568	Exp	0.134	PEG-LEH
0.137	0.244132	-0.00919023	Exp	0.1345	PEG-LEH
0.1375	0.244172	-0.00884142	Exp	0.135	PEG-LEH
0.138	0.244155	-0.00898966	Exp	0.1355	PEG-LEH
0.1385	0.244148	-0.0090507	Exp	0.136	PEG-LEH
0.139	0.24417	-0.00885886	Exp	0.1365	PEG-LEH
0.1395	0.244235	-0.00829203	Exp	0.137	PEG-LEH
0.14	0.244196	-0.00863213	Exp	0.1375	PEG-LEH
0.1405	0.244233	-0.00830947	Exp	0.138	PEG-LEH
0.141	0.244293	-0.00778625	Exp	0.1385	PEG-LEH
0.1415	0.244339	-0.00738512	Exp	0.139	PEG-LEH
0.142	0.244356	-0.00723687	Exp	0.1395	PEG-LEH
0.1425	0.244417	-0.00670493	Exp	0.14	PEG-LEH
0.143	0.244401	-0.00684446	Exp	0.1405	PEG-LEH
0.1435	0.244433	-0.0065654	Exp	0.141	PEG-LEH
0.144	0.244461	-0.00632123	Exp	0.1415	PEG-LEH
0.1445	0.244432	-0.00657412	Exp	0.142	PEG-LEH
0.145	0.244483	-0.00612939	Exp	0.1425	PEG-LEH
0.1455	0.244484	-0.00612066	Exp	0.143	PEG-LEH
0.146	0.244468	-0.00626019	Exp	0.1435	PEG-LEH
0.1465	0.244471	-0.00623403	Exp	0.144	PEG-LEH
0.147	0.244524	-0.00577185	Exp	0.1445	PEG-LEH
0.1475	0.244503	-0.00595498	Exp	0.145	PEG-LEH
0.148	0.24453	-0.00571953	Exp	0.1455	PEG-LEH
0.1485	0.244561	-0.0054492	Exp	0.146	PEG-LEH
0.149	0.244559	-0.00546664	Exp	0.1465	PEG-LEH
0.1495	0.244598	-0.00512655	Exp	0.147	PEG-LEH
0.15	0.244591	-0.00518759	Exp	0.1475	PEG-LEH
0.1505	0.244644	-0.00472541	Exp	0.148	PEG-LEH
0.151	0.244617	-0.00496086	Exp	0.1485	PEG-LEH
0.1515	0.244651	-0.00466437	Exp	0.149	PEG-LEH
0.152	0.244692	-0.00430683	Exp	0.1495	PEG-LEH
0.1525	0.244712	-0.00413243	Exp	0.15	PEG-LEH
0.153	0.244683	-0.00438532	Exp	0.1505	PEG-LEH
0.1535	0.244701	-0.00422835	Exp	0.151	PEG-LEH
0.154	0.244743	-0.00386209	Exp	0.1515	PEG-LEH
0.1545	0.244778	-0.00355688	Exp	0.152	PEG-LEH
0.155	0.244814	-0.00324295	Exp	0.1525	PEG-LEH
0.1555	0.244819	-0.00319935	Exp	0.153	PEG-LEH
0.156	0.244793	-0.00342608	Exp	0.1535	PEG-LEH
0.1565	0.244798	-0.00338248	Exp	0.154	PEG-LEH
0.157	0.244812	-0.00326039	Exp	0.1545	PEG-LEH
0.1575	0.244834	-0.00306854	Exp	0.155	PEG-LEH
0.158	0.24487	-0.00275461	Exp	0.1555	PEG-LEH
0.1585	0.244869	-0.00276333	Exp	0.156	PEG-LEH
0.159	0.244886	-0.00261509	Exp	0.1565	PEG-LEH
0.1595	0.244883	-0.00264125	Exp	0.157	PEG-LEH
0.16	0.24494	-0.00214419	Exp	0.1575	PEG-LEH
0.1605	0.244993	-0.00168201	Exp	0.158	PEG-LEH
0.161	0.244965	-0.00192618	Exp	0.1585	PEG-LEH
0.1615	0.244988	-0.00172561	Exp	0.159	PEG-LEH
0.162	0.24496	-0.00196978	Exp	0.1595	PEG-LEH
0.1625	0.244981	-0.00178665	Exp	0.16	PEG-LEH
0.163	0.244991	-0.00169945	Exp	0.1605	PEG-LEH
0.1635	0.244956	-0.00200466	Exp	0.161	PEG-LEH
0.164	0.244951	-0.00204826	Exp	0.1615	PEG-LEH
0.1645	0.244959	-0.0019785	Exp	0.162	PEG-LEH
0.165	0.244951	-0.00204826	Exp	0.1625	PEG-LEH
0.1655	0.244954	-0.0020221	Exp	0.163	PEG-LEH
0.166	0.245031	-0.00135063	Exp	0.1635	PEG-LEH
0.1665	0.245004	-0.00158608	Exp	0.164	PEG-LEH
0.167	0.245032	-0.00134191	Exp	0.1645	PEG-LEH
0.1675	0.245061	-0.00108902	Exp	0.165	PEG-LEH
0.168	0.245111	-0.000653006	Exp	0.1655	PEG-LEH
0.1685	0.24512	-0.000574523	Exp	0.166	PEG-LEH
0.169	0.245074	-0.000975659	Exp	0.1665	PEG-LEH
0.1695	0.24508	-0.000923337	Exp	0.167	PEG-LEH
0.17	0.245109	-0.000670447	Exp	0.1675	PEG-LEH
0.1705	0.245103	-0.000722769	Exp	0.168	PEG-LEH
0.171	0.245074	-0.000975659	Exp	0.1685	PEG-LEH
0.1715	0.245091	-0.000827413	Exp	0.169	PEG-LEH
0.172	0.245116	-0.000609404	Exp	0.1695	PEG-LEH
0.1725	0.245119	-0.000583243	Exp	0.17	PEG-LEH
0.173	0.245147	-0.000339073	Exp	0.1705	PEG-LEH
0.1735	0.245163	-0.000199548	Exp	0.171	PEG-LEH
0.174	0.245203	0.000149266	Exp	0.1715	PEG-LEH
0.1745	0.245219	0.000288792	Exp	0.172	PEG-LEH
0.175	0.245195	7.95034e-05	Exp	0.1725	PEG-LEH
0.1755	0.245222	0.000314953	Exp	0.173	PEG-LEH
0.176	0.245244	0.000506801	Exp	0.1735	PEG-LEH
0.1765	0.245206	0.000175427	Exp	0.174	PEG-LEH
0.177	0.245256	0.000611445	Exp	0.1745	PEG-LEH
0.1775	0.245289	0.000899216	Exp	0.175	PEG-LEH
0.178	0.245243	0.00049808	Exp	0.1755	PEG-LEH
0.1785	0.245251	0.000567843	Exp	0.176	PEG-LEH
0.179	0.245304	0.00103002	Exp	0.1765	PEG-LEH
0.1795	0.245301	0.00100386	Exp	0.177	PEG-LEH
0.18	0.245278	0.000803292	Exp	0.1775	PEG-LEH
0.1805	0.245285	0.000864335	Exp	0.178	PEG-LEH
0.181	0.245298	0.000977699	Exp	0.1785	PEG-LEH
0.1815	0.245296	0.000960259	Exp	0.179	PEG-LEH
0.182	0.245315	0.00112594	Exp	0.1795	PEG-LEH
0.1825	0.2453	0.00099514	Exp	0.18	PEG-LEH
0.183	0.245267	0.000707369	Exp	0.1805	PEG-LEH
0.1835	0.245326	0.00122187	Exp	0.181	PEG-LEH
0.184	0.245311	0.00109106	Exp	0.1815	PEG-LEH
0.1845	0.245336	0.00130907	Exp	0.182	PEG-LEH
0.185	0.245358	0.00150092	Exp	0.1825	PEG-LEH
0.1855	0.245369	0.00159684	Exp	0.183	PEG-LEH
0.186	0.245371	0.00161429	Exp	0.1835	PEG-LEH
0.1865	0.245367	0.0015794	Exp	0.184	PEG-LEH
0.187	0.245399	0.00185845	Exp	0.1845	PEG-LEH
0.1875	0.245355	0.00147476	Exp	0.185	PEG-LEH
0.188	0.245395	0.00182357	Exp	0.1855	PEG-LEH
0.1885	0.24539	0.00177997	Exp	0.186	PEG-LEH
0.189	0.245369	0.00159684	Exp	0.1865	PEG-LEH
0.1895	0.245335	0.00130035	Exp	0.187	PEG-LEH
0.19	0.24537	0.00160556	Exp	0.1875	PEG-LEH
0.1905	0.2454	0.00186717	Exp	0.188	PEG-LEH
0.191	0.245405	0.00191078	Exp	0.1885	PEG-LEH
0.1915	0.24543	0.00212879	Exp	0.189	PEG-LEH
0.192	0.24541	0.00195438	Exp	0.1895	PEG-LEH
0.1925	0.245501	0.00274793	Exp	0.19	PEG-LEH
0.193	0.245496	0.00270433	Exp	0.1905	PEG-LEH
0.1935	0.245497	0.00271305	Exp	0.191	PEG-LEH
0.194	0.245492	0.00266945	Exp	0.1915	PEG-LEH
0.1945	0.245541	0.00309675	Exp	0.192	PEG-LEH
0.195	0.245541	0.00309675	Exp	0.1925	PEG-LEH
0.1955	0.245514	0.00286129	Exp	0.193	PEG-LEH
0.196	0.245473	0.00250376	Exp	0.1935	PEG-LEH
0.1965	0.245445	0.00225959	Exp	0.194	PEG-LEH
0.197	0.245454	0.00233807	Exp	0.1945	PEG-LEH
0.1975	0.245503	0.00276537	Exp	0.195	PEG-LEH
0.198	0.245508	0.00280897	Exp	0.1955	PEG-LEH
0.1985	0.2455	0.00273921	Exp	0.196	PEG-LEH
0.199	0.245526	0.00296594	Exp	0.1965	PEG-LEH
0.1995	0.245496	0.00270433	Exp	0.197	PEG-LEH
0.2	0.245562	0.00327987	Exp	0.1975	PEG-LEH
0.2005	0.245523	0.00293978	Exp	0.198	PEG-LEH
0.201	0.245517	0.00288746	Exp	0.1985	PEG-LEH
0.2015	0.245534	0.0030357	Exp	0.199	PEG-LEH
0.202	0.245564	0.00329731	Exp	0.1995	PEG-LEH
0.2025	0.24551	0.00282641	Exp	0.2	PEG-LEH
0.203	0.24553	0.00300082	Exp	0.2005	PEG-LEH
0.2035	0.245556	0.00322755	Exp	0.201	PEG-LEH
0.204	0.245555	0.00321883	Exp	0.2015	PEG-LEH
0.2045	0.245508	0.00280897	Exp	0.202	PEG-LEH
0.205	0.245533	0.00302698	Exp	0.2025	PEG-LEH
0.2055	0.245546	0.00314035	Exp	0.203	PEG-LEH
0.206	0.245564	0.00329731	Exp	0.2035	PEG-LEH
0.2065	0.245599	0.00360253	Exp	0.204	PEG-LEH
0.207	0.245561	0.00327115	Exp	0.2045	PEG-LEH
0.2075	0.24559	0.00352404	Exp	0.205	PEG-LEH
0.208	0.245589	0.00351532	Exp	0.2055	PEG-LEH
0.2085	0.24559	0.00352404	Exp	0.206	PEG-LEH
0.209	0.245641	0.00396878	Exp	0.2065	PEG-LEH
0.2095	0.24565	0.00404726	Exp	0.207	PEG-LEH
0.21	0.245685	0.00435247	Exp	0.2075	PEG-LEH
0.2105	0.24565	0.00404726	Exp	0.208	PEG-LEH
0.211	0.245681	0.00431759	Exp	0.2085	PEG-LEH
0.2115	0.24568	0.00430887	Exp	0.209	PEG-LEH
0.212	0.245689	0.00438736	Exp	0.2095	PEG-LEH
0.2125	0.245672	0.00423911	Exp	0.21	PEG-LEH
0.213	0.245664	0.00416935	Exp	0.2105	PEG-LEH
0.2135	0.245594	0.00355892	Exp	0.211	PEG-LEH
0.214	0.245623	0.00381181	Exp	0.2115	PEG-LEH
0.2145	0.245628	0.00385542	Exp	0.212	PEG-LEH
0.215	0.245606	0.00366357	Exp	0.2125	PEG-LEH
0.2155	0.245648	0.00402982	Exp	0.213	PEG-LEH
0.216	0.245609	0.00368973	Exp	0.2135	PEG-LEH
0.2165	0.245614	0.00373333	Exp	0.214	PEG-LEH
0.217	0.245668	0.00420423	Exp	0.2145	PEG-LEH
0.2175	0.245676	0.00427399	Exp	0.215	PEG-LEH
0.218	0.245679	0.00430015	Exp	0.2155	PEG-LEH
0.2185	0.245721	0.00466641	Exp	0.216	PEG-LEH
0.219	0.245688	0.00437864	Exp	0.2165	PEG-LEH
0.2195	0.245665	0.00417807	Exp	0.217	PEG-LEH
0.22	0.245663	0.00416063	Exp	0.2175	PEG-LEH
0.2205	0.24568	0.00430887	Exp	0.218	PEG-LEH
0.221	0.245639	0.00395134	Exp	0.2185	PEG-LEH
0.2215	0.245665	0.00417807	Exp	0.219	PEG-LEH
0.222	0.245623	0.00381181	Exp	0.2195	PEG-LEH
0.2225	0.245651	0.00405598	Exp	0.22	PEG-LEH
0.223	0.245642	0.0039775	Exp	0.2205	PEG-LEH
0.2235	0.245628	0.00385542	Exp	0.221	PEG-LEH
0.224	0.245712	0.00458792	Exp	0.2215	PEG-LEH
0.2245	0.245715	0.00461409	Exp	0.222	PEG-LEH
0.225	0.245707	0.00454432	Exp	0.2225	PEG-LEH
0.2255	0.245747	0.00489314	Exp	0.223	PEG-LEH
0.226	0.245795	0.00531171	Exp	0.2235	PEG-LEH
0.2265	0.245762	0.00502394	Exp	0.224	PEG-LEH
0.227	0.245747	0.00489314	Exp	0.2245	PEG-LEH
0.2275	0.245786	0.00523323	Exp	0.225	PEG-LEH
0.228	0.245771	0.00510242	Exp	0.2255	PEG-LEH
0.2285	0.245746	0.00488442	Exp	0.226	PEG-LEH
0.229	0.245776	0.00514603	Exp	0.2265	PEG-LEH
0.2295	0.245742	0.00484954	Exp	0.227	PEG-LEH
0.23	0.24578	0.00518091	Exp	0.2275	PEG-LEH
0.2305	0.245786	0.00523323	Exp	0.228	PEG-LEH
0.231	0.245756	0.00497162	Exp	0.2285	PEG-LEH
0.2315	0.24574	0.00483209	Exp	0.229	PEG-LEH
0.232	0.245758	0.00498906	Exp	0.2295	PEG-LEH
0.2325	0.24574	0.00483209	Exp	0.23	PEG-LEH
0.233	0.245776	0.00514603	Exp	0.2305	PEG-LEH
0.2335	0.245738	0.00481465	Exp	0.231	PEG-LEH
0.234	0.245772	0.00511115	Exp	0.2315	PEG-LEH
0.2345	0.245755	0.0049629	Exp	0.232	PEG-LEH
0.235	0.245783	0.00520707	Exp	0.2325	PEG-LEH
0.2355	0.245771	0.00510242	Exp	0.233	PEG-LEH
0.236	0.245807	0.00541636	Exp	0.2335	PEG-LEH
0.2365	0.245819	0.005521	Exp	0.234	PEG-LEH
0.237	0.245783	0.00520707	Exp	0.2345	PEG-LEH
0.2375	0.245785	0.00522451	Exp	0.235	PEG-LEH
0.238	0.245785	0.00522451	Exp	0.2355	PEG-LEH
0.2385	0.245742	0.00484954	Exp	0.236	PEG-LEH
0.239	0.245797	0.00532915	Exp	0.2365	PEG-LEH
0.2395	0.245808	0.00542508	Exp	0.237	PEG-LEH
0.24	0.245788	0.00525067	Exp	0.2375	PEG-LEH
0.2405	0.245763	0.00503266	Exp	0.238	PEG-LEH
0.241	0.245828	0.00559949	Exp	0.2385	PEG-LEH
0.2415	0.245831	0.00562565	Exp	0.239	PEG-LEH
0.242	0.245841	0.00571285	Exp	0.2395	PEG-LEH
0.2425	0.245887	0.00611399	Exp	0.24	PEG-LEH
0.243	0.245891	0.00614887	Exp	0.2405	PEG-LEH
0.2435	0.245896	0.00619247	Exp	0.241	PEG-LEH
0.244	0.245952	0.00668081	Exp	0.2415	PEG-LEH
0.2445	0.245858	0.0058611	Exp	0.242	PEG-LEH
0.245	0.245884	0.00608782	Exp	0.2425	PEG-LEH
0.2455	0.245935	0.00653256	Exp	0.243	PEG-LEH
0.246	0.245876	0.00601806	Exp	0.2435	PEG-LEH
0.2465	0.245844	0.00573901	Exp	0.244	PEG-LEH
0.247	0.245905	0.00627095	Exp	0.2445	PEG-LEH
0.2475	0.245858	0.0058611	Exp	0.245	PEG-LEH
0.248	0.245876	0.00601806	Exp	0.2455	PEG-LEH
0.2485	0.245878	0.0060355	Exp	0.246	PEG-LEH
0.249	0.245876	0.00601806	Exp	0.2465	PEG-LEH
0.2495	0.245886	0.00610527	Exp	0.247	PEG-LEH
0.25	0.245907	0.00628839	Exp	0.2475	PEG-LEH
0.2505	0.245907	0.00628839	Exp	0.248	PEG-LEH
0.251	0.245887	0.00611399	Exp	0.2485	PEG-LEH
0.2515	0.245927	0.0064628	Exp	0.249	PEG-LEH
0.252	0.245894	0.00617503	Exp	0.2495	PEG-LEH
0.2525	0.245893	0.00616631	Exp	0.25	PEG-LEH
0.253	0.245887	0.00611399	Exp	0.2505	PEG-LEH
0.2535	0.245871	0.00597446	Exp	0.251	PEG-LEH
0.254	0.245864	0.00591342	Exp	0.2515	PEG-LEH
0.2545	0.245902	0.00624479	Exp	0.252	PEG-LEH
0.255	0.24587	0.00596574	Exp	0.2525	PEG-LEH
0.2555	0.245871	0.00597446	Exp	0.253	PEG-LEH
0.256	0.245934	0.00652384	Exp	0.2535	PEG-LEH
0.2565	0.245922	0.0064192	Exp	0.254	PEG-LEH
0.257	0.245918	0.00638432	Exp	0.2545	PEG-LEH
0.2575	0.245924	0.00643664	Exp	0.255	PEG-LEH
0.258	0.245941	0.00658489	Exp	0.2555	PEG-LEH
0.2585	0.24591	0.00631455	Exp	0.256	PEG-LEH
0.259	0.245912	0.00633199	Exp	0.2565	PEG-LEH
0.2595	0.245959	0.00674185	Exp	0.257	PEG-LEH
0.26	0.245986	0.0069773	Exp	0.2575	PEG-LEH
0.2605	0.245953	0.00668953	Exp	0.258	PEG-LEH
0.261	0.245967	0.00681161	Exp	0.2585	PEG-LEH
0.2615	0.245985	0.00696858	Exp	0.259	PEG-LEH
0.262	0.245993	0.00703834	Exp	0.2595	PEG-LEH
0.2625	0.245971	0.0068465	Exp	0.26	PEG-LEH
0.263	0.246007	0.00716043	Exp	0.2605	PEG-LEH
0.2635	0.245954	0.00669825	Exp	0.261	PEG-LEH
0.264	0.245939	0.00656744	Exp	0.2615	PEG-LEH
0.2645	0.245944	0.00661105	Exp	0.262	PEG-LEH
0.265	0.245969	0.00682905	Exp	0.2625	PEG-LEH
0.2655	0.245932	0.0065064	Exp	0.263	PEG-LEH
0.266	0.245957	0.00672441	Exp	0.2635	PEG-LEH
0.2665	0.24599	0.00701218	Exp	0.264	PEG-LEH
0.267	0.246003	0.00712555	Exp	0.2645	PEG-LEH
0.2675	0.246001	0.00710811	Exp	0.265	PEG-LEH
0.268	0.246056	0.00758773	Exp	0.2655	PEG-LEH
0.2685	0.246026	0.00732611	Exp	0.266	PEG-LEH
0.269	0.246002	0.00711683	Exp	0.2665	PEG-LEH
0.2695	0.246034	0.00739588	Exp	0.267	PEG-LEH
0.27	0.245992	0.00702962	Exp	0.2675	PEG-LEH
0.2705	0.245953	0.00668953	Exp	0.268	PEG-LEH
0.271	0.245975	0.00688138	Exp	0.2685	PEG-LEH
0.2715	0.245959	0.00674185	Exp	0.269	PEG-LEH
0.272	0.245961	0.00675929	Exp	0.2695	PEG-LEH
0.2725	0.245957	0.00672441	Exp	0.27	PEG-LEH
0.273	0.245983	0.00695114	Exp	0.2705	PEG-LEH
0.2735	0.245949	0.00665465	Exp	0.271	PEG-LEH
0.274	0.246014	0.00722147	Exp	0.2715	PEG-LEH
0.2745	0.246027	0.00733483	Exp	0.272	PEG-LEH
0.275	0.246032	0.00737844	Exp	0.2725	PEG-LEH
0.2755	0.246044	0.00748308	Exp	0.273	PEG-LEH
0.276	0.246045	0.0074918	Exp	0.2735	PEG-LEH
0.2765	0.246061	0.00763133	Exp	0.274	PEG-LEH
0.277	0.246049	0.00752668	Exp	0.2745	PEG-LEH
0.2775	0.24601	0.00718659	Exp	0.275	PEG-LEH
0.278	0.245997	0.00707322	Exp	0.2755	PEG-LEH
0.2785	0.246046	0.00750052	Exp	0.276	PEG-LEH
0.279	0.246013	0.00721275	Exp	0.2765	PEG-LEH
0.2795	0.246028	0.00734355	Exp	0.277	PEG-LEH
0.28	0.246037	0.00742204	Exp	0.2775	PEG-LEH
0.2805	0.246031	0.00736972	Exp	0.278	PEG-LEH
0.281	0.246057	0.00759645	Exp	0.2785	PEG-LEH
0.2815	0.24604	0.0074482	Exp	0.279	PEG-LEH
0.282	0.24607	0.00770981	Exp	0.2795	PEG-LEH
0.2825	0.246086	0.00784934	Exp	0.28	PEG-LEH
0.283	0.246083	0.00782317	Exp	0.2805	PEG-LEH
0.2835	0.246048	0.00751796	Exp	0.281	PEG-LEH
0.284	0.246062	0.00764005	Exp	0.2815	PEG-LEH
0.2845	0.246085	0.00784062	Exp	0.282	PEG-LEH
0.285	0.246073	0.00773597	Exp	0.2825	PEG-LEH
0.2855	0.246038	0.00743076	Exp	0.283	PEG-LEH
0.286	0.246053	0.00756156	Exp	0.2835	PEG-LEH
0.2865	0.246064	0.00765749	Exp	0.284	PEG-LEH
0.287	0.246049	0.00752668	Exp	0.2845	PEG-LEH
0.2875	0.246048	0.00751796	Exp	0.285	PEG-LEH
0.288	0.246029	0.00735228	Exp	0.2855	PEG-LEH
0.2885	0.246004	0.00713427	Exp	0.286	PEG-LEH
0.289	0.246026	0.00732611	Exp	0.2865	PEG-LEH
0.2895	0.246032	0.00737844	Exp	0.287	PEG-LEH
0.29	0.24601	0.00718659	Exp	0.2875	PEG-LEH
0.2905	0.246022	0.00729123	Exp	0.288	PEG-LEH
0.291	0.246032	0.00737844	Exp	0.2885	PEG-LEH
0.2915	0.246053	0.00756156	Exp	0.289	PEG-LEH
0.292	0.246063	0.00764877	Exp	0.2895	PEG-LEH
0.2925	0.246085	0.00784062	Exp	0.29	PEG-LEH
0.293	0.246108	0.00804118	Exp	0.2905	PEG-LEH
0.2935	0.246102	0.00798886	Exp	0.291	PEG-LEH
0.294	0.24614	0.00832023	Exp	0.2915	PEG-LEH
0.2945	0.246086	0.00784934	Exp	0.292	PEG-LEH
0.295	0.246116	0.00811095	Exp	0.2925	PEG-LEH
0.2955	0.246064	0.00765749	Exp	0.293	PEG-LEH
0.296	0.246045	0.0074918	Exp	0.2935	PEG-LEH
0.2965	0.246106	0.00802374	Exp	0.294	PEG-LEH
0.297	0.246054	0.00757028	Exp	0.2945	PEG-LEH
0.2975	0.246087	0.00785806	Exp	0.295	PEG-LEH
0.298	0.246096	0.00793654	Exp	0.2955	PEG-LEH
0.2985	0.246081	0.00780573	Exp	0.296	PEG-LEH
0.299	0.246098	0.00795398	Exp	0.2965	PEG-LEH
0.2995	0.246165	0.00853824	Exp	0.297	PEG-LEH
0.3	0.246151	0.00841616	Exp	0.2975	PEG-LEH
0.3005	0.246124	0.00818071	Exp	0.298	PEG-LEH
0.301	0.246132	0.00825047	Exp	0.2985	PEG-LEH
0.3015	0.246175	0.00862545	Exp	0.299	PEG-LEH
0.302	0.246159	0.00848592	Exp	0.2995	PEG-LEH
0.3025	0.246101	0.00798014	Exp	0.3	PEG-LEH
0.303	0.246102	0.00798886	Exp	0.3005	PEG-LEH
0.3035	0.246085	0.00784062	Exp	0.301	PEG-LEH
0.304	0.24607	0.00770981	Exp	0.3015	PEG-LEH
0.3045	0.246078	0.00777957	Exp	0.302	PEG-LEH
0.305	0.246054	0.00757028	Exp	0.3025	PEG-LEH
0.3055	0.246098	0.00795398	Exp	0.303	PEG-LEH
0.306	0.24609	0.00788422	Exp	0.3035	PEG-LEH
0.3065	0.246089	0.0078755	Exp	0.304	PEG-LEH
0.307	0.246091	0.00789294	Exp	0.3045	PEG-LEH
0.3075	0.246105	0.00801502	Exp	0.305	PEG-LEH
0.308	0.246117	0.00811967	Exp	0.3055	PEG-LEH
0.3085	0.246113	0.00808479	Exp	0.306	PEG-LEH
0.309	0.2461	0.00797142	Exp	0.3065	PEG-LEH
0.3095	0.246113	0.00808479	Exp	0.307	PEG-LEH
0.31	0.246176	0.00863417	Exp	0.3075	PEG-LEH
0.3105	0.246138	0.00830279	Exp	0.308	PEG-LEH
0.311	0.246177	0.00864289	Exp	0.3085	PEG-LEH
0.3115	0.246147	0.00838128	Exp	0.309	PEG-LEH
0.312	0.246164	0.00852952	Exp	0.3095	PEG-LEH
0.3125	0.246116	0.00811095	Exp	0.31	PEG-LEH
0.313	0.246148	0.00839	Exp	0.3105	PEG-LEH
0.3135	0.246181	0.00867777	Exp	0.311	PEG-LEH
0.314	0.246162	0.00851208	Exp	0.3115	PEG-LEH
0.3145	0.246177	0.00864289	Exp	0.312	PEG-LEH
0.315	0.246139	0.00831151	Exp	0.3125	PEG-LEH
0.3155	0.246163	0.0085208	Exp	0.313	PEG-LEH
0.316	0.246204	0.00887834	Exp	0.3135	PEG-LEH
0.3165	0.246175	0.00862545	Exp	0.314	PEG-LEH
0.317	0.24616	0.00849464	Exp	0.3145	PEG-LEH
0.3175	0.246158	0.0084772	Exp	0.315	PEG-LEH
0.318	0.246207	0.0089045	Exp	0.3155	PEG-LEH
0.3185	0.246169	0.00857312	Exp	0.316	PEG-LEH
0.319	0.246194	0.00879113	Exp	0.3165	PEG-LEH
0.3195	0.24618	0.00866905	Exp	0.317	PEG-LEH
0.32	0.246139	0.00831151	Exp	0.3175	PEG-LEH
0.3205	0.246138	0.00830279	Exp	0.318	PEG-LEH
0.321	0.24613	0.00823303	Exp	0.3185	PEG-LEH
0.3215	0.246122	0.00816327	Exp	0.319	PEG-LEH
0.322	0.246097	0.00794526	Exp	0.3195	PEG-LEH
0.3225	0.24611	0.00805862	Exp	0.32	PEG-LEH
0.323	0.24614	0.00832023	Exp	0.3205	PEG-LEH
0.3235	0.246081	0.00780573	Exp	0.321	PEG-LEH
0.324	0.246153	0.0084336	Exp	0.3215	PEG-LEH
0.3245	0.246178	0.00865161	Exp	0.322	PEG-LEH
0.325	0.246189	0.00874753	Exp	0.3225	PEG-LEH
0.3255	0.246203	0.00886962	Exp	0.323	PEG-LEH
0.326	0.246256	0.0093318	Exp	0.3235	PEG-LEH
0.3265	0.246213	0.00895682	Exp	0.324	PEG-LEH
0.327	0.246215	0.00897426	Exp	0.3245	PEG-LEH
0.3275	0.24619	0.00875625	Exp	0.325	PEG-LEH
0.328	0.246229	0.00909635	Exp	0.3255	PEG-LEH
0.3285	0.246187	0.00873009	Exp	0.326	PEG-LEH
0.329	0.246192	0.00877369	Exp	0.3265	PEG-LEH
0.3295	0.246223	0.00904402	Exp	0.327	PEG-LEH
0.33	0.246177	0.00864289	Exp	0.3275	PEG-LEH
0.3305	0.246229	0.00909635	Exp	0.328	PEG-LEH
0.331	0.246234	0.00913995	Exp	0.3285	PEG-LEH
0.3315	0.246206	0.00889578	Exp	0.329	PEG-LEH
0.332	0.24627	0.00945388	Exp	0.3295	PEG-LEH
0.3325	0.246244	0.00922715	Exp	0.33	PEG-LEH
0.333	0.246263	0.00939284	Exp	0.3305	PEG-LEH
0.3335	0.246264	0.00940156	Exp	0.331	PEG-LEH
0.334	0.246225	0.00906146	Exp	0.3315	PEG-LEH
0.3345	0.246236	0.00915739	Exp	0.332	PEG-LEH
0.335	0.246224	0.00905274	Exp	0.3325	PEG-LEH
0.3355	0.246209	0.00892194	Exp	0.333	PEG-LEH
0.336	0.246201	0.00885218	Exp	0.3335	PEG-LEH
0.3365	0.246184	0.00870393	Exp	0.334	PEG-LEH
0.337	0.246206	0.00889578	Exp	0.3345	PEG-LEH
0.3375	0.246204	0.00887834	Exp	0.335	PEG-LEH
0.338	0.246231	0.00911379	Exp	0.3355	PEG-LEH
0.3385	0.246227	0.0090789	Exp	0.336	PEG-LEH
0.339	0.246203	0.00886962	Exp	0.3365	PEG-LEH
0.3395	0.246198	0.00882601	Exp	0.337	PEG-LEH
0.34	0.246213	0.00895682	Exp	0.3375	PEG-LEH
0.3405	0.246184	0.00870393	Exp	0.338	PEG-LEH
0.341	0.246175	0.00862545	Exp	0.3385	PEG-LEH
0.3415	0.246216	0.00898298	Exp	0.339	PEG-LEH
0.342	0.246234	0.00913995	Exp	0.3395	PEG-LEH
0.3425	0.246234	0.00913995	Exp	0.34	PEG-LEH
0.343	0.246273	0.00948004	Exp	0.3405	PEG-LEH
0.3435	0.246232	0.00912251	Exp	0.341	PEG-LEH
0.344	0.246245	0.00923587	Exp	0.3415	PEG-LEH
0.3445	0.246261	0.0093754	Exp	0.342	PEG-LEH
0.345	0.246252	0.00929691	Exp	0.3425	PEG-LEH
0.3455	0.246215	0.00897426	Exp	0.343	PEG-LEH
0.346	0.246216	0.00898298	Exp	0.3435	PEG-LEH
0.3465	0.246235	0.00914867	Exp	0.344	PEG-LEH
0.347	0.246232	0.00912251	Exp	0.3445	PEG-LEH
0.3475	0.246226	0.00907018	Exp	0.345	PEG-LEH
0.348	0.246234	0.00913995	Exp	0.3455	PEG-LEH
0.3485	0.246194	0.00879113	Exp	0.346	PEG-LEH
0.349	0.246255	0.00932308	Exp	0.3465	PEG-LEH
0.3495	0.246246	0.00924459	Exp	0.347	PEG-LEH
0.35	0.246259	0.00935796	Exp	0.3475	PEG-LEH
0.3505	0.246324	0.00992478	Exp	0.348	PEG-LEH
0.351	0.24624	0.00919227	Exp	0.3485	PEG-LEH
0.3515	0.246274	0.00948876	Exp	0.349	PEG-LEH
0.352	0.246274	0.00948876	Exp	0.3495	PEG-LEH
0.3525	0.246252	0.00929691	Exp	0.35	PEG-LEH
0.353	0.246266	0.009419	Exp	0.3505	PEG-LEH
0.3535	0.246267	0.00942772	Exp	0.351	PEG-LEH
0.354	0.24622	0.00901786	Exp	0.3515	PEG-LEH
0.3545	0.24621	0.00893066	Exp	0.352	PEG-LEH
0.355	0.246198	0.00882601	Exp	0.3525	PEG-LEH
0.3555	0.246257	0.00934052	Exp	0.353	PEG-LEH
0.356	0.246231	0.00911379	Exp	0.3535	PEG-LEH
0.3565	0.246227	0.0090789	Exp	0.354	PEG-LEH
0.357	0.246265	0.00941028	Exp	0.3545	PEG-LEH
0.3575	0.24625	0.00927947	Exp	0.355	PEG-LEH
0.358	0.246275	0.00949748	Exp	0.3555	PEG-LEH
0.3585	0.246294	0.00966317	Exp	0.356	PEG-LEH
0.359	0.24629	0.00962829	Exp	0.3565	PEG-LEH
0.3595	0.246268	0.00943644	Exp	0.357	PEG-LEH
0.36	0.246244	0.00922715	Exp	0.3575	PEG-LEH
0.3605	0.246296	0.00968061	Exp	0.358	PEG-LEH
0.361	0.2463	0.00971549	Exp	0.3585	PEG-LEH
0.3615	0.246247	0.00925331	Exp	0.359	PEG-LEH
0.362	0.246271	0.0094626	Exp	0.3595	PEG-LEH
0.3625	0.246271	0.0094626	Exp	0.36	PEG-LEH
0.363	0.246254	0.00931435	Exp	0.3605	PEG-LEH
0.3635	0.246307	0.00977653	Exp	0.361	PEG-LEH
0.364	0.246321	0.00989862	Exp	0.3615	PEG-LEH
0.3645	0.246279	0.00953236	Exp	0.362	PEG-LEH
0.365	0.246324	0.00992478	Exp	0.3625	PEG-LEH
0.3655	0.246316	0.00985502	Exp	0.363	PEG-LEH
0.366	0.24629	0.00962829	Exp	0.3635	PEG-LEH
0.3665	0.246303	0.00974165	Exp	0.364	PEG-LEH
0.367	0.246335	0.0100207	Exp	0.3645	PEG-LEH
0.3675	0.246348	0.0101341	Exp	0.365	PEG-LEH
0.368	0.246316	0.00985502	Exp	0.3655	PEG-LEH
0.3685	0.246379	0.0104044	Exp	0.366	PEG-LEH
0.369	0.246344	0.0100992	Exp	0.3665	PEG-LEH
0.3695	0.246297	0.00968933	Exp	0.367	PEG-LEH
0.37	0.246329	0.00996838	Exp	0.3675	PEG-LEH
0.3705	0.246336	0.0100294	Exp	0.368	PEG-LEH
0.371	0.246275	0.00949748	Exp	0.3685	PEG-LEH
0.3715	0.246306	0.00976781	Exp	0.369	PEG-LEH
0.372	0.246287	0.00960213	Exp	0.3695	PEG-LEH
0.3725	0.246258	0.00934924	Exp	0.37	PEG-LEH
0.373	0.246312	0.00982013	Exp	0.3705	PEG-LEH
0.3735	0.246299	0.00970677	Exp	0.371	PEG-LEH
0.374	0.246332	0.00999454	Exp	0.3715	PEG-LEH
0.3745	0.246341	0.010073	Exp	0.372	PEG-LEH
0.375	0.246321	0.00989862	Exp	0.3725	PEG-LEH
0.3755	0.246327	0.00995094	Exp	0.373	PEG-LEH
0.376	0.246317	0.00986374	Exp	0.3735	PEG-LEH
0.3765	0.246332	0.00999454	Exp	0.374	PEG-LEH
0.377	0.246336	0.0100294	Exp	0.3745	PEG-LEH
0.3775	0.246267	0.00942772	Exp	0.375	PEG-LEH
0.378	0.246271	0.0094626	Exp	0.3755	PEG-LEH
0.3785	0.246295	0.00967189	Exp	0.376	PEG-LEH
0.379	0.246277	0.00951492	Exp	0.3765	PEG-LEH
0.3795	0.246307	0.00977653	Exp	0.377	PEG-LEH
0.38	0.246303	0.00974165	Exp	0.3775	PEG-LEH
0.3805	0.246279	0.00953236	Exp	0.378	PEG-LEH
0.381	0.2463	0.00971549	Exp	0.3785	PEG-LEH
0.3815	0.246364	0.0102736	Exp	0.379	PEG-LEH
0.382	0.24636	0.0102387	Exp	0.3795	PEG-LEH
0.3825	0.246317	0.00986374	Exp	0.38	PEG-LEH
0.383	0.246388	0.0104829	Exp	0.3805	PEG-LEH
0.3835	0.24638	0.0104131	Exp	0.381	PEG-LEH
0.384	0.24636	0.0102387	Exp	0.3815	PEG-LEH
0.3845	0.246334	0.010012	Exp	0.382	PEG-LEH
0.385	0.246314	0.00983757	Exp	0.3825	PEG-LEH
0.3855	0.246333	0.0100033	Exp	0.383	PEG-LEH
0.386	0.246373	0.0103521	Exp	0.3835	PEG-LEH
0.3865	0.246324	0.00992478	Exp	0.384	PEG-LEH
0.387	0.246332	0.00999454	Exp	0.3845	PEG-LEH
0.3875	0.246339	0.0100556	Exp	0.385	PEG-LEH
0.388	0.246347	0.0101253	Exp	0.3855	PEG-LEH
0.3885	0.246341	0.010073	Exp	0.386	PEG-LEH
0.389	0.246351	0.0101602	Exp	0.3865	PEG-LEH
0.3895	0.246359	0.01023	Exp	0.387	PEG-LEH
0.39	0.246339	0.0100556	Exp	0.3875	PEG-LEH
0.3905	0.246308	0.00978525	Exp	0.388	PEG-LEH
0.391	0.246365	0.0102823	Exp	0.3885	PEG-LEH
0.3915	0.246342	0.0100817	Exp	0.389	PEG-LEH
0.392	0.246358	0.0102213	Exp	0.3895	PEG-LEH
0.3925	0.246347	0.0101253	Exp	0.39	PEG-LEH
0.393	0.246356	0.0102038	Exp	0.3905	PEG-LEH
0.3935	0.246344	0.0100992	Exp	0.391	PEG-LEH
0.394	0.246351	0.0101602	Exp	0.3915	PEG-LEH
0.3945	0.246375	0.0103695	Exp	0.392	PEG-LEH
0.395	0.246377	0.010387	Exp	0.3925	PEG-LEH
0.3955	0.24635	0.0101515	Exp	0.393	PEG-LEH
0.396	0.246351	0.0101602	Exp	0.3935	PEG-LEH
0.3965	0.246356	0.0102038	Exp	0.394	PEG-LEH
0.397	0.24634	0.0100643	Exp	0.3945	PEG-LEH
0.3975	0.24637	0.0103259	Exp	0.395	PEG-LEH
0.398	0.246403	0.0106137	Exp	0.3955	PEG-LEH
0.3985	0.246393	0.0105265	Exp	0.396	PEG-LEH
0.399	0.246399	0.0105788	Exp	0.3965	PEG-LEH
0.3995	0.246423	0.0107881	Exp	0.397	PEG-LEH
0.4	0.24641	0.0106747	Exp	0.3975	PEG-LEH
0.4005	0.246415	0.0107183	Exp	0.398	PEG-LEH
0.401	0.246479	0.0112764	Exp	0.3985	PEG-LEH
0.4015	0.246401	0.0105962	Exp	0.399	PEG-LEH
0.402	0.24645	0.0110235	Exp	0.3995	PEG-LEH
0.4025	0.246403	0.0106137	Exp	0.4	PEG-LEH
0.403	0.246353	0.0101777	Exp	0.4005	PEG-LEH
0.4035	0.246364	0.0102736	Exp	0.401	PEG-LEH
0.404	0.246367	0.0102998	Exp	0.4015	PEG-LEH
0.4045	0.246326	0.00994222	Exp	0.402	PEG-LEH
0.405	0.24633	0.0099771	Exp	0.4025	PEG-LEH
0.4055	0.24637	0.0103259	Exp	0.403	PEG-LEH
0.406	0.246367	0.0102998	Exp	0.4035	PEG-LEH
0.4065	0.24639	0.0105003	Exp	0.404	PEG-LEH
0.407	0.246402	0.010605	Exp	0.4045	PEG-LEH
0.4075	0.246408	0.0106573	Exp	0.405	PEG-LEH
0.408	0.246388	0.0104829	Exp	0.4055	PEG-LEH
0.4085	0.246364	0.0102736	Exp	0.406	PEG-LEH
0.409	0.246389	0.0104916	Exp	0.4065	PEG-LEH
0.4095	0.246377	0.010387	Exp	0.407	PEG-LEH
0.41	0.246341	0.010073	Exp	0.4075	PEG-LEH
0.4105	0.24635	0.0101515	Exp	0.408	PEG-LEH
0.411	0.246323	0.00991606	Exp	0.4085	PEG-LEH
0.4115	0.246325	0.0099335	Exp	0.409	PEG-LEH
0.412	0.246313	0.00982885	Exp	0.4095	PEG-LEH
0.4125	0.246352	0.0101689	Exp	0.41	PEG-LEH
0.413	0.246356	0.0102038	Exp	0.4105	PEG-LEH
0.4135	0.246347	0.0101253	Exp	0.411	PEG-LEH
0.414	0.246354	0.0101864	Exp	0.4115	PEG-LEH
0.4145	0.246385	0.0104567	Exp	0.412	PEG-LEH
0.415	0.246385	0.0104567	Exp	0.4125	PEG-LEH
0.4155	0.246421	0.0107707	Exp	0.413	PEG-LEH
0.416	0.246382	0.0104306	Exp	0.4135	PEG-LEH
0.4165	0.246383	0.0104393	Exp	0.414	PEG-LEH
0.417	0.246416	0.0107271	Exp	0.4145	PEG-LEH
0.4175	0.246408	0.0106573	Exp	0.415	PEG-LEH
0.418	0.246402	0.010605	Exp	0.4155	PEG-LEH
0.4185	0.246428	0.0108317	Exp	0.416	PEG-LEH
0.419	0.246397	0.0105614	Exp	0.4165	PEG-LEH
0.4195	0.246395	0.0105439	Exp	0.417	PEG-LEH
0.42	0.246421	0.0107707	Exp	0.4175	PEG-LEH
0.4205	0.246392	0.0105178	Exp	0.418	PEG-LEH
0.421	0.246361	0.0102474	Exp	0.4185	PEG-LEH
0.4215	0.246373	0.0103521	Exp	0.419	PEG-LEH
0.422	0.24636	0.0102387	Exp	0.4195	PEG-LEH
0.4225	0.246377	0.010387	Exp	0.42	PEG-LEH
0.423	0.246374	0.0103608	Exp	0.4205	PEG-LEH
0.4235	0.246383	0.0104393	Exp	0.421	PEG-LEH
0.424	0.246387	0.0104742	Exp	0.4215	PEG-LEH
0.4245	0.246426	0.0108143	Exp	0.422	PEG-LEH
0.425	0.246428	0.0108317	Exp	0.4225	PEG-LEH
0.4255	0.246438	0.0109189	Exp	0.423	PEG-LEH
0.426	0.246471	0.0112067	Exp	0.4235	PEG-LEH
0.4265	0.246399	0.0105788	Exp	0.424	PEG-LEH
0.427	0.246432	0.0108666	Exp	0.4245	PEG-LEH
0.4275	0.246377	0.010387	Exp	0.425	PEG-LEH
0.428	0.246408	0.0106573	Exp	0.4255	PEG-LEH
0.4285	0.246419	0.0107532	Exp	0.426	PEG-LEH
0.429	0.24636	0.0102387	Exp	0.4265	PEG-LEH
0.4295	0.2464	0.0105875	Exp	0.427	PEG-LEH
0.43	0.246383	0.0104393	Exp	0.4275	PEG-LEH
0.4305	0.246399	0.0105788	Exp	0.428	PEG-LEH
0.431	0.246426	0.0108143	Exp	0.4285	PEG-LEH
0.4315	0.246429	0.0108404	Exp	0.429	PEG-LEH
0.432	0.246476	0.0112503	Exp	0.4295	PEG-LEH
0.4325	0.246443	0.0109625	Exp	0.43	PEG-LEH
0.433	0.246448	0.0110061	Exp	0.4305	PEG-LEH
0.4335	0.246456	0.0110759	Exp	0.431	PEG-LEH
0.434	0.24647	0.0111979	Exp	0.4315	PEG-LEH
0.4345	0.246429	0.0108404	Exp	0.432	PEG-LEH
0.435	0.246389	0.0104916	Exp	0.4325	PEG-LEH
0.4355	0.246379	0.0104044	Exp	0.433	PEG-LEH
0.436	0.246407	0.0106486	Exp	0.4335	PEG-LEH
0.4365	0.246379	0.0104044	Exp	0.434	PEG-LEH
0.437	0.246415	0.0107183	Exp	0.4345	PEG-LEH
0.4375	0.246405	0.0106311	Exp	0.435	PEG-LEH
0.438	0.246398	0.0105701	Exp	0.4355	PEG-LEH
0.4385	0.246406	0.0106398	Exp	0.436	PEG-LEH
0.439	0.246409	0.010666	Exp	0.4365	PEG-LEH
0.4395	0.246438	0.0109189	Exp	0.437	PEG-LEH
0.44	0.246427	0.010823	Exp	0.4375	PEG-LEH
0.4405	0.24642	0.0107619	Exp	0.438	PEG-LEH
0.441	0.246446	0.0109887	Exp	0.4385	PEG-LEH
0.4415	0.246425	0.0108055	Exp	0.439	PEG-LEH
0.442	0.24639	0.0105003	Exp	0.4395	PEG-LEH
0.4425	0.246425	0.0108055	Exp	0.44	PEG-LEH
0.443	0.246403	0.0106137	Exp	0.4405	PEG-LEH
0.4435	0.246404	0.0106224	Exp	0.441	PEG-LEH
0.444	0.2464	0.0105875	Exp	0.4415	PEG-LEH
0.4445	0.246366	0.010291	Exp	0.442	PEG-LEH
0.445	0.246406	0.0106398	Exp	0.4425	PEG-LEH
0.4455	0.246411	0.0106834	Exp	0.443	PEG-LEH
0.446	0.246385	0.0104567	Exp	0.4435	PEG-LEH
0.4465	0.246422	0.0107794	Exp	0.444	PEG-LEH
0.447	0.246417	0.0107358	Exp	0.4445	PEG-LEH
0.4475	0.246397	0.0105614	Exp	0.445	PEG-LEH
0.448	0.246402	0.010605	Exp	0.4455	PEG-LEH
0.4485	0.24645	0.0110235	Exp	0.446	PEG-LEH
0.449	0.246389	0.0104916	Exp	0.4465	PEG-LEH
0.4495	0.246402	0.010605	Exp	0.447	PEG-LEH
0.45	0.246478	0.0112677	Exp	0.4475	PEG-LEH
0.4505	0.246471	0.0112067	Exp	0.448	PEG-LEH
0.451	0.246451	0.0110323	Exp	0.4485	PEG-LEH
0.4515	0.246499	0.0114508	Exp	0.449	PEG-LEH
0.452	0.246465	0.0111543	Exp	0.4495	PEG-LEH
0.4525	0.246454	0.0110584	Exp	0.45	PEG-LEH
0.453	0.246446	0.0109887	Exp	0.4505	PEG-LEH
0.4535	0.24643	0.0108491	Exp	0.451	PEG-LEH
0.454	0.246422	0.0107794	Exp	0.4515	PEG-LEH
0.4545	0.24642	0.0107619	Exp	0.452	PEG-LEH
0.455	0.246435	0.0108927	Exp	0.4525	PEG-LEH
0.4555	0.246419	0.0107532	Exp	0.453	PEG-LEH
0.456	0.246456	0.0110759	Exp	0.4535	PEG-LEH
0.4565	0.246428	0.0108317	Exp	0.454	PEG-LEH
0.457	0.246465	0.0111543	Exp	0.4545	PEG-LEH
0.4575	0.246514	0.0115816	Exp	0.455	PEG-LEH
0.458	0.246497	0.0114334	Exp	0.4555	PEG-LEH
0.4585	0.246485	0.0113288	Exp	0.456	PEG-LEH
0.459	0.246443	0.0109625	Exp	0.4565	PEG-LEH
0.4595	0.246481	0.0112939	Exp	0.457	PEG-LEH
0.46	0.246454	0.0110584	Exp	0.4575	PEG-LEH
0.4605	0.246431	0.0108579	Exp	0.458	PEG-LEH
0.461	0.246417	0.0107358	Exp	0.4585	PEG-LEH
0.4615	0.246426	0.0108143	Exp	0.459	PEG-LEH
0.462	0.246394	0.0105352	Exp	0.4595	PEG-LEH
0.4625	0.246421	0.0107707	Exp	0.46	PEG-LEH
0.463	0.246391	0.010509	Exp	0.4605	PEG-LEH
0.4635	0.246429	0.0108404	Exp	0.461	PEG-LEH
0.464	0.246475	0.0112416	Exp	0.4615	PEG-LEH
0.4645	0.246445	0.0109799	Exp	0.462	PEG-LEH
0.465	0.24646	0.0111107	Exp	0.4625	PEG-LEH
0.4655	0.246465	0.0111543	Exp	0.463	PEG-LEH
0.466	0.246475	0.0112416	Exp	0.4635	PEG-LEH
0.4665	0.246466	0.0111631	Exp	0.464	PEG-LEH
0.467	0.246471	0.0112067	Exp	0.4645	PEG-LEH
0.4675	0.246442	0.0109538	Exp	0.465	PEG-LEH
0.468	0.246463	0.0111369	Exp	0.4655	PEG-LEH
0.4685	0.246493	0.0113985	Exp	0.466	PEG-LEH
0.469	0.246494	0.0114072	Exp	0.4665	PEG-LEH
0.4695	0.246529	0.0117124	Exp	0.467	PEG-LEH
0.47	0.246468	0.0111805	Exp	0.4675	PEG-LEH
0.4705	0.246424	0.0107968	Exp	0.468	PEG-LEH
0.471	0.246487	0.0113462	Exp	0.4685	PEG-LEH
0.4715	0.246431	0.0108579	Exp	0.469	PEG-LEH
0.472	0.246498	0.0114421	Exp	0.4695	PEG-LEH
0.4725	0.246473	0.0112241	Exp	0.47	PEG-LEH
0.473	0.246449	0.0110148	Exp	0.4705	PEG-LEH
0.4735	0.246465	0.0111543	Exp	0.471	PEG-LEH
0.474	0.246468	0.0111805	Exp	0.4715	PEG-LEH
0.4745	0.246437	0.0109102	Exp	0.472	PEG-LEH
0.475	0.246459	0.011102	Exp	0.4725	PEG-LEH
0.4755	0.246489	0.0113636	Exp	0.473	PEG-LEH
0.476	0.24648	0.0112852	Exp	0.4735	PEG-LEH
0.4765	0.246451	0.0110323	Exp	0.474	PEG-LEH
0.477	0.246435	0.0108927	Exp	0.4745	PEG-LEH
0.4775	0.24645	0.0110235	Exp	0.475	PEG-LEH
0.478	0.246422	0.0107794	Exp	0.4755	PEG-LEH
0.4785	0.246413	0.0107009	Exp	0.476	PEG-LEH
0.479	0.246409	0.010666	Exp	0.4765	PEG-LEH
0.4795	0.246366	0.010291	Exp	0.477	PEG-LEH
0.48	0.246397	0.0105614	Exp	0.4775	PEG-LEH
0.4805	0.246389	0.0104916	Exp	0.478	PEG-LEH
0.481	0.246452	0.011041	Exp	0.4785	PEG-LEH
0.4815	0.246438	0.0109189	Exp	0.479	PEG-LEH
0.482	0.246484	0.01132	Exp	0.4795	PEG-LEH
0.4825	0.246468	0.0111805	Exp	0.48	PEG-LEH
0.483	0.246469	0.0111892	Exp	0.4805	PEG-LEH
0.4835	0.246468	0.0111805	Exp	0.481	PEG-LEH
0.484	0.246492	0.0113898	Exp	0.4815	PEG-LEH
0.4845	0.246469	0.0111892	Exp	0.482	PEG-LEH
0.485	0.246442	0.0109538	Exp	0.4825	PEG-LEH
0.4855	0.246451	0.0110323	Exp	0.483	PEG-LEH
0.486	0.246427	0.010823	Exp	0.4835	PEG-LEH
0.4865	0.246455	0.0110671	Exp	0.484	PEG-LEH
0.487	0.246458	0.0110933	Exp	0.4845	PEG-LEH
0.4875	0.24645	0.0110235	Exp	0.485	PEG-LEH
0.488	0.246441	0.0109451	Exp	0.4855	PEG-LEH
0.4885	0.246517	0.0116078	Exp	0.486	PEG-LEH
0.489	0.246516	0.0115991	Exp	0.4865	PEG-LEH
0.4895	0.246492	0.0113898	Exp	0.487	PEG-LEH
0.49	0.246536	0.0117735	Exp	0.4875	PEG-LEH
0.4905	0.246499	0.0114508	Exp	0.488	PEG-LEH
0.491	0.246495	0.011416	Exp	0.4885	PEG-LEH
0.4915	0.246488	0.0113549	Exp	0.489	PEG-LEH
0.492	0.2465	0.0114596	Exp	0.4895	PEG-LEH
0.4925	0.246454	0.0110584	Exp	0.49	PEG-LEH
0.493	0.246466	0.0111631	Exp	0.4905	PEG-LEH
0.4935	0.246451	0.0110323	Exp	0.491	PEG-LEH
0.494	0.246444	0.0109712	Exp	0.4915	PEG-LEH
0.4945	0.246436	0.0109015	Exp	0.492	PEG-LEH
0.495	0.246436	0.0109015	Exp	0.4925	PEG-LEH
0.4955	0.246468	0.0111805	Exp	0.493	PEG-LEH
0.496	0.246453	0.0110497	Exp	0.4935	PEG-LEH
0.4965	0.246437	0.0109102	Exp	0.494	PEG-LEH
0.497	0.246455	0.0110671	Exp	0.4945	PEG-LEH
0.4975	0.246472	0.0112154	Exp	0.495	PEG-LEH
0.498	0.246455	0.0110671	Exp	0.4955	PEG-LEH
0.4985	0.246469	0.0111892	Exp	0.496	PEG-LEH
0.499	0.246482	0.0113026	Exp	0.4965	PEG-LEH
0.4995	0.246462	0.0111282	Exp	0.497	PEG-LEH
0.5	0.246483	0.0113113	Exp	0.4975	PEG-LEH
0.0025	0.35986	1	Fit	0	PEG-LEH
0.003	0.355442	0.961473	Fit	0.0005	PEG-LEH
0.0035	0.351194	0.92443	Fit	0.001	PEG-LEH
0.004	0.34711	0.888814	Fit	0.0015	PEG-LEH
0.0045	0.343183	0.85457	Fit	0.002	PEG-LEH
0.005	0.339408	0.821646	Fit	0.0025	PEG-LEH
0.0055	0.335777	0.78999	Fit	0.003	PEG-LEH
0.006	0.332287	0.759554	Fit	0.0035	PEG-LEH
0.0065	0.328931	0.73029	Fit	0.004	PEG-LEH
0.007	0.325705	0.702154	Fit	0.0045	PEG-LEH
0.0075	0.322603	0.675102	Fit	0.005	PEG-LEH
0.008	0.31962	0.649092	Fit	0.0055	PEG-LEH
0.0085	0.316752	0.624084	Fit	0.006	PEG-LEH
0.009	0.313995	0.60004	Fit	0.0065	PEG-LEH
0.0095	0.311344	0.576922	Fit	0.007	PEG-LEH
0.01	0.308795	0.554695	Fit	0.0075	PEG-LEH
0.0105	0.306344	0.533324	Fit	0.008	PEG-LEH
0.011	0.303988	0.512777	Fit	0.0085	PEG-LEH
0.0115	0.301723	0.493021	Fit	0.009	PEG-LEH
0.012	0.299544	0.474026	Fit	0.0095	PEG-LEH
0.0125	0.29745	0.455763	Fit	0.01	PEG-LEH
0.013	0.295437	0.438204	Fit	0.0105	PEG-LEH
0.0135	0.293501	0.421321	Fit	0.011	PEG-LEH
0.014	0.291639	0.405088	Fit	0.0115	PEG-LEH
0.0145	0.289849	0.389481	Fit	0.012	PEG-LEH
0.015	0.288129	0.374476	Fit	0.0125	PEG-LEH
0.0155	0.286474	0.360048	Fit	0.013	PEG-LEH
0.016	0.284883	0.346177	Fit	0.0135	PEG-LEH
0.0165	0.283354	0.332839	Fit	0.014	PEG-LEH
0.017	0.281883	0.320016	Fit	0.0145	PEG-LEH
0.0175	0.28047	0.307687	Fit	0.015	PEG-LEH
0.018	0.27911	0.295832	Fit	0.0155	PEG-LEH
0.0185	0.277803	0.284435	Fit	0.016	PEG-LEH
0.019	0.276547	0.273476	Fit	0.0165	PEG-LEH
0.0195	0.275338	0.26294	Fit	0.017	PEG-LEH
0.02	0.274177	0.252809	Fit	0.0175	PEG-LEH
0.0205	0.27306	0.243069	Fit	0.018	PEG-LEH
0.021	0.271986	0.233705	Fit	0.0185	PEG-LEH
0.0215	0.270953	0.224701	Fit	0.019	PEG-LEH
0.022	0.269961	0.216043	Fit	0.0195	PEG-LEH
0.0225	0.269006	0.20772	Fit	0.02	PEG-LEH
0.023	0.268088	0.199717	Fit	0.0205	PEG-LEH
0.0235	0.267206	0.192022	Fit	0.021	PEG-LEH
0.024	0.266358	0.184624	Fit	0.0215	PEG-LEH
0.0245	0.265542	0.177511	Fit	0.022	PEG-LEH
0.025	0.264758	0.170672	Fit	0.0225	PEG-LEH
0.0255	0.264004	0.164097	Fit	0.023	PEG-LEH
0.026	0.263279	0.157774	Fit	0.0235	PEG-LEH
0.0265	0.262581	0.151696	Fit	0.024	PEG-LEH
0.027	0.261911	0.145851	Fit	0.0245	PEG-LEH
0.0275	0.261267	0.140232	Fit	0.025	PEG-LEH
0.028	0.260647	0.134829	Fit	0.0255	PEG-LEH
0.0285	0.260052	0.129635	Fit	0.026	PEG-LEH
0.029	0.259479	0.12464	Fit	0.0265	PEG-LEH
0.0295	0.258928	0.119838	Fit	0.027	PEG-LEH
0.03	0.258399	0.115221	Fit	0.0275	PEG-LEH
0.0305	0.25789	0.110782	Fit	0.028	PEG-LEH
0.031	0.2574	0.106514	Fit	0.0285	PEG-LEH
0.0315	0.25693	0.10241	Fit	0.029	PEG-LEH
0.032	0.256477	0.0984646	Fit	0.0295	PEG-LEH
0.0325	0.256042	0.094671	Fit	0.03	PEG-LEH
0.033	0.255624	0.0910236	Fit	0.0305	PEG-LEH
0.0335	0.255222	0.0875167	Fit	0.031	PEG-LEH
0.034	0.254835	0.0841449	Fit	0.0315	PEG-LEH
0.0345	0.254463	0.080903	Fit	0.032	PEG-LEH
0.035	0.254106	0.0777861	Fit	0.0325	PEG-LEH
0.0355	0.253762	0.0747892	Fit	0.033	PEG-LEH
0.036	0.253432	0.0719077	Fit	0.0335	PEG-LEH
0.0365	0.253114	0.0691373	Fit	0.034	PEG-LEH
0.037	0.252809	0.0664736	Fit	0.0345	PEG-LEH
0.0375	0.252515	0.0639126	Fit	0.035	PEG-LEH
0.038	0.252233	0.0614502	Fit	0.0355	PEG-LEH
0.0385	0.251961	0.0590827	Fit	0.036	PEG-LEH
0.039	0.2517	0.0568064	Fit	0.0365	PEG-LEH
0.0395	0.251449	0.0546178	Fit	0.037	PEG-LEH
0.04	0.251208	0.0525135	Fit	0.0375	PEG-LEH
0.0405	0.250976	0.0504903	Fit	0.038	PEG-LEH
0.041	0.250753	0.0485451	Fit	0.0385	PEG-LEH
0.0415	0.250538	0.0466748	Fit	0.039	PEG-LEH
0.042	0.250332	0.0448765	Fit	0.0395	PEG-LEH
0.0425	0.250134	0.0431475	Fit	0.04	PEG-LEH
0.043	0.249943	0.0414852	Fit	0.0405	PEG-LEH
0.0435	0.24976	0.0398869	Fit	0.041	PEG-LEH
0.044	0.249584	0.0383501	Fit	0.0415	PEG-LEH
0.0445	0.249414	0.0368726	Fit	0.042	PEG-LEH
0.045	0.249251	0.035452	Fit	0.0425	PEG-LEH
0.0455	0.249095	0.0340861	Fit	0.043	PEG-LEH
0.046	0.248944	0.0327729	Fit	0.0435	PEG-LEH
0.0465	0.248799	0.0315102	Fit	0.044	PEG-LEH
0.047	0.24866	0.0302962	Fit	0.0445	PEG-LEH
0.0475	0.248526	0.029129	Fit	0.045	PEG-LEH
0.048	0.248398	0.0280067	Fit	0.0455	PEG-LEH
0.0485	0.248274	0.0269277	Fit	0.046	PEG-LEH
0.049	0.248155	0.0258902	Fit	0.0465	PEG-LEH
0.0495	0.24804	0.0248928	Fit	0.047	PEG-LEH
0.05	0.24793	0.0239337	Fit	0.0475	PEG-LEH
0.0505	0.247825	0.0230116	Fit	0.048	PEG-LEH
0.051	0.247723	0.022125	Fit	0.0485	PEG-LEH
0.0515	0.247625	0.0212726	Fit	0.049	PEG-LEH
0.052	0.247531	0.020453	Fit	0.0495	PEG-LEH
0.0525	0.247441	0.019665	Fit	0.05	PEG-LEH
0.053	0.247354	0.0189074	Fit	0.0505	PEG-LEH
0.0535	0.247271	0.0181789	Fit	0.051	PEG-LEH
0.054	0.24719	0.0174786	Fit	0.0515	PEG-LEH
0.0545	0.247113	0.0168052	Fit	0.052	PEG-LEH
0.055	0.247039	0.0161577	Fit	0.0525	PEG-LEH
0.0555	0.246967	0.0155352	Fit	0.053	PEG-LEH
0.056	0.246899	0.0149367	Fit	0.0535	PEG-LEH
0.0565	0.246833	0.0143612	Fit	0.054	PEG-LEH
0.057	0.246769	0.0138079	Fit	0.0545	PEG-LEH
0.0575	0.246708	0.0132759	Fit	0.055	PEG-LEH
0.058	0.24665	0.0127644	Fit	0.0555	PEG-LEH
0.0585	0.246593	0.0122726	Fit	0.056	PEG-LEH
0.059	0.246539	0.0117998	Fit	0.0565	PEG-LEH
0.0595	0.246487	0.0113452	Fit	0.057	PEG-LEH
0.06	0.246437	0.0109081	Fit	0.0575	PEG-LEH
0.0605	0.246389	0.0104878	Fit	0.058	PEG-LEH
0.061	0.246342	0.0100838	Fit	0.0585	PEG-LEH
0.0615	0.246298	0.00969527	Fit	0.059	PEG-LEH
0.062	0.246255	0.00932174	Fit	0.0595	PEG-LEH
0.0625	0.246214	0.00896259	Fit	0.06	PEG-LEH
0.063	0.246174	0.00861729	Fit	0.0605	PEG-LEH
0.0635	0.246136	0.00828529	Fit	0.061	PEG-LEH
0.064	0.246099	0.00796608	Fit	0.0615	PEG-LEH
0.0645	0.246064	0.00765917	Fit	0.062	PEG-LEH
0.065	0.24603	0.00736408	Fit	0.0625	PEG-LEH
0.0655	0.245998	0.00708037	Fit	0.063	PEG-LEH
0.066	0.245967	0.00680758	Fit	0.0635	PEG-LEH
0.0665	0.245936	0.00654529	Fit	0.064	PEG-LEH
0.067	0.245908	0.00629313	Fit	0.0645	PEG-LEH
0.0675	0.24588	0.00605067	Fit	0.065	PEG-LEH
0.068	0.245853	0.00581755	Fit	0.0655	PEG-LEH
0.0685	0.245827	0.00559342	Fit	0.066	PEG-LEH
0.069	0.245803	0.00537792	Fit	0.0665	PEG-LEH
0.0695	0.245779	0.00517072	Fit	0.067	PEG-LEH
0.07	0.245756	0.00497151	Fit	0.0675	PEG-LEH
0.0705	0.245734	0.00477996	Fit	0.068	PEG-LEH
0.071	0.245713	0.00459581	Fit	0.0685	PEG-LEH
0.0715	0.245693	0.00441874	Fit	0.069	PEG-LEH
0.072	0.245673	0.0042485	Fit	0.0695	PEG-LEH
0.0725	0.245654	0.00408481	Fit	0.07	PEG-LEH
0.073	0.245636	0.00392744	Fit	0.0705	PEG-LEH
0.0735	0.245619	0.00377613	Fit	0.071	PEG-LEH
0.074	0.245602	0.00363064	Fit	0.0715	PEG-LEH
0.0745	0.245586	0.00349076	Fit	0.072	PEG-LEH
0.075	0.245571	0.00335627	Fit	0.0725	PEG-LEH
0.0755	0.245556	0.00322697	Fit	0.073	PEG-LEH
0.076	0.245542	0.00310264	Fit	0.0735	PEG-LEH
0.0765	0.245528	0.0029831	Fit	0.074	PEG-LEH
0.077	0.245515	0.00286817	Fit	0.0745	PEG-LEH
0.0775	0.245502	0.00275767	Fit	0.075	PEG-LEH
0.078	0.24549	0.00265142	Fit	0.0755	PEG-LEH
0.0785	0.245478	0.00254927	Fit	0.076	PEG-LEH
0.079	0.245467	0.00245106	Fit	0.0765	PEG-LEH
0.0795	0.245456	0.00235662	Fit	0.077	PEG-LEH
0.08	0.245446	0.00226583	Fit	0.0775	PEG-LEH
0.0805	0.245436	0.00217853	Fit	0.078	PEG-LEH
0.081	0.245426	0.00209459	Fit	0.0785	PEG-LEH
0.0815	0.245417	0.00201389	Fit	0.079	PEG-LEH
0.082	0.245408	0.00193631	Fit	0.0795	PEG-LEH
0.0825	0.245399	0.00186171	Fit	0.08	PEG-LEH
0.083	0.245391	0.00178998	Fit	0.0805	PEG-LEH
0.0835	0.245383	0.00172101	Fit	0.081	PEG-LEH
0.084	0.245376	0.00165471	Fit	0.0815	PEG-LEH
0.0845	0.245368	0.00159096	Fit	0.082	PEG-LEH
0.085	0.245361	0.00152966	Fit	0.0825	PEG-LEH
0.0855	0.245355	0.00147073	Fit	0.083	PEG-LEH
0.086	0.245348	0.00141407	Fit	0.0835	PEG-LEH
0.0865	0.245342	0.00135958	Fit	0.084	PEG-LEH
0.087	0.245336	0.00130721	Fit	0.0845	PEG-LEH
0.0875	0.24533	0.00125684	Fit	0.085	PEG-LEH
0.088	0.245324	0.00120841	Fit	0.0855	PEG-LEH
0.0885	0.245319	0.00116186	Fit	0.086	PEG-LEH
0.089	0.245314	0.00111709	Fit	0.0865	PEG-LEH
0.0895	0.245309	0.00107406	Fit	0.087	PEG-LEH
0.09	0.245304	0.00103268	Fit	0.0875	PEG-LEH
0.0905	0.2453	0.00099289	Fit	0.088	PEG-LEH
0.091	0.245295	0.000954634	Fit	0.0885	PEG-LEH
0.0915	0.245291	0.00091786	Fit	0.089	PEG-LEH
0.092	0.245287	0.000882491	Fit	0.0895	PEG-LEH
0.0925	0.245283	0.00084849	Fit	0.09	PEG-LEH
0.093	0.245279	0.000815806	Fit	0.0905	PEG-LEH
0.0935	0.245276	0.000784369	Fit	0.091	PEG-LEH
0.094	0.245272	0.000754153	Fit	0.0915	PEG-LEH
0.0945	0.245269	0.000725097	Fit	0.092	PEG-LEH
0.095	0.245266	0.000697157	Fit	0.0925	PEG-LEH
0.0955	0.245263	0.000670298	Fit	0.093	PEG-LEH
0.096	0.24526	0.000644477	Fit	0.0935	PEG-LEH
0.0965	0.245257	0.000619642	Fit	0.094	PEG-LEH
0.097	0.245254	0.000595774	Fit	0.0945	PEG-LEH
0.0975	0.245252	0.000572822	Fit	0.095	PEG-LEH
0.098	0.245249	0.000550751	Fit	0.0955	PEG-LEH
0.0985	0.245247	0.000529535	Fit	0.096	PEG-LEH
0.099	0.245244	0.000509129	Fit	0.0965	PEG-LEH
0.0995	0.245242	0.000489517	Fit	0.097	PEG-LEH
0.1	0.24524	0.000470655	Fit	0.0975	PEG-LEH
0.1005	0.245238	0.000452516	Fit	0.098	PEG-LEH
0.101	0.245236	0.000435084	Fit	0.0985	PEG-LEH
0.1015	0.245234	0.000418324	Fit	0.099	PEG-LEH
0.102	0.245232	0.000402209	Fit	0.0995	PEG-LEH
0.1025	0.24523	0.000386713	Fit	0.1	PEG-LEH
0.103	0.245229	0.00037181	Fit	0.1005	PEG-LEH
0.1035	0.245227	0.000357482	Fit	0.101	PEG-LEH
0.104	0.245225	0.000343713	Fit	0.1015	PEG-LEH
0.1045	0.245224	0.000330466	Fit	0.102	PEG-LEH
0.105	0.245222	0.000317735	Fit	0.1025	PEG-LEH
0.1055	0.245221	0.0003055	Fit	0.103	PEG-LEH
0.106	0.24522	0.000293728	Fit	0.1035	PEG-LEH
0.1065	0.245218	0.000282409	Fit	0.104	PEG-LEH
0.107	0.245217	0.000271526	Fit	0.1045	PEG-LEH
0.1075	0.245216	0.00026107	Fit	0.105	PEG-LEH
0.108	0.245215	0.000251007	Fit	0.1055	PEG-LEH
0.1085	0.245214	0.000241336	Fit	0.106	PEG-LEH
0.109	0.245212	0.00023204	Fit	0.1065	PEG-LEH
0.1095	0.245211	0.000223101	Fit	0.107	PEG-LEH
0.11	0.24521	0.000214503	Fit	0.1075	PEG-LEH
0.1105	0.24521	0.000206236	Fit	0.108	PEG-LEH
0.111	0.245209	0.000198292	Fit	0.1085	PEG-LEH
0.1115	0.245208	0.000190653	Fit	0.109	PEG-LEH
0.112	0.245207	0.00018331	Fit	0.1095	PEG-LEH
0.1125	0.245206	0.000176247	Fit	0.11	PEG-LEH
0.113	0.245205	0.000169454	Fit	0.1105	PEG-LEH
0.1135	0.245205	0.000162922	Fit	0.111	PEG-LEH
0.114	0.245204	0.000156652	Fit	0.1115	PEG-LEH
0.1145	0.245203	0.000150618	Fit	0.112	PEG-LEH
0.115	0.245202	0.00014481	Fit	0.1125	PEG-LEH
0.1155	0.245202	0.000139229	Fit	0.113	PEG-LEH
0.116	0.245201	0.000133866	Fit	0.1135	PEG-LEH
0.1165	0.245201	0.000128712	Fit	0.114	PEG-LEH
0.117	0.2452	0.00012375	Fit	0.1145	PEG-LEH
0.1175	0.2452	0.00011898	Fit	0.115	PEG-LEH
0.118	0.245199	0.000114402	Fit	0.1155	PEG-LEH
0.1185	0.245198	0.00010999	Fit	0.116	PEG-LEH
0.119	0.245198	0.000105752	Fit	0.1165	PEG-LEH
0.1195	0.245198	0.000101679	Fit	0.117	PEG-LEH
0.12	0.245197	9.77638e-05	Fit	0.1175	PEG-LEH
0.1205	0.245197	9.39967e-05	Fit	0.118	PEG-LEH
0.121	0.245196	9.0369e-05	Fit	0.1185	PEG-LEH
0.1215	0.245196	8.68896e-05	Fit	0.119	PEG-LEH
0.122	0.245195	8.3541e-05	Fit	0.1195	PEG-LEH
0.1225	0.245195	8.03231e-05	Fit	0.12	PEG-LEH
0.123	0.245195	7.72274e-05	Fit	0.1205	PEG-LEH
0.1235	0.245194	7.42538e-05	Fit	0.121	PEG-LEH
0.124	0.245194	7.13935e-05	Fit	0.1215	PEG-LEH
0.1245	0.245194	6.86379e-05	Fit	0.122	PEG-LEH
0.125	0.245193	6.59956e-05	Fit	0.1225	PEG-LEH
0.1255	0.245193	6.3458e-05	Fit	0.123	PEG-LEH
0.126	0.245193	6.10076e-05	Fit	0.1235	PEG-LEH
0.1265	0.245193	5.86618e-05	Fit	0.124	PEG-LEH
0.127	0.245192	5.63945e-05	Fit	0.1245	PEG-LEH
0.1275	0.245192	5.42231e-05	Fit	0.125	PEG-LEH
0.128	0.245192	5.2139e-05	Fit	0.1255	PEG-LEH
0.1285	0.245192	5.01246e-05	Fit	0.126	PEG-LEH
0.129	0.245191	4.81974e-05	Fit	0.1265	PEG-LEH
0.1295	0.245191	4.63399e-05	Fit	0.127	PEG-LEH
0.13	0.245191	4.45523e-05	Fit	0.1275	PEG-LEH
0.1305	0.245191	4.28344e-05	Fit	0.128	PEG-LEH
0.131	0.245191	4.11862e-05	Fit	0.1285	PEG-LEH
0.1315	0.24519	3.95991e-05	Fit	0.129	PEG-LEH
0.132	0.24519	3.8073e-05	Fit	0.1295	PEG-LEH
0.1325	0.24519	3.6608e-05	Fit	0.13	PEG-LEH
0.133	0.24519	3.51953e-05	Fit	0.1305	PEG-LEH
0.1335	0.24519	3.38437e-05	Fit	0.131	PEG-LEH
0.134	0.24519	3.25356e-05	Fit	0.1315	PEG-LEH
0.1345	0.245189	3.12799e-05	Fit	0.132	PEG-LEH
0.135	0.245189	3.00765e-05	Fit	0.1325	PEG-LEH
0.1355	0.245189	2.89167e-05	Fit	0.133	PEG-LEH
0.136	0.245189	2.78005e-05	Fit	0.1335	PEG-LEH
0.1365	0.245189	2.67279e-05	Fit	0.134	PEG-LEH
0.137	0.245189	2.56989e-05	Fit	0.1345	PEG-LEH
0.1375	0.245189	2.47135e-05	Fit	0.135	PEG-LEH
0.138	0.245189	2.3763e-05	Fit	0.1355	PEG-LEH
0.1385	0.245189	2.28473e-05	Fit	0.136	PEG-LEH
0.139	0.245188	2.19666e-05	Fit	0.1365	PEG-LEH
0.1395	0.245188	2.11207e-05	Fit	0.137	PEG-LEH
0.14	0.245188	2.0301e-05	Fit	0.1375	PEG-LEH
0.1405	0.245188	1.95249e-05	Fit	0.138	PEG-LEH
0.141	0.245188	1.87662e-05	Fit	0.1385	PEG-LEH
0.1415	0.245188	1.80424e-05	Fit	0.139	PEG-LEH
0.142	0.245188	1.73535e-05	Fit	0.1395	PEG-LEH
0.1425	0.245188	1.6682e-05	Fit	0.14	PEG-LEH
0.143	0.245188	1.60367e-05	Fit	0.1405	PEG-LEH
0.1435	0.245188	1.54176e-05	Fit	0.141	PEG-LEH
0.144	0.245188	1.48246e-05	Fit	0.1415	PEG-LEH
0.1445	0.245188	1.42578e-05	Fit	0.142	PEG-LEH
0.145	0.245187	1.37084e-05	Fit	0.1425	PEG-LEH
0.1455	0.245187	1.31764e-05	Fit	0.143	PEG-LEH
0.146	0.245187	1.26707e-05	Fit	0.1435	PEG-LEH
0.1465	0.245187	1.21823e-05	Fit	0.144	PEG-LEH
0.147	0.245187	1.17114e-05	Fit	0.1445	PEG-LEH
0.1475	0.245187	1.1258e-05	Fit	0.145	PEG-LEH
0.148	0.245187	1.08307e-05	Fit	0.1455	PEG-LEH
0.1485	0.245187	1.04121e-05	Fit	0.146	PEG-LEH
0.149	0.245187	1.0011e-05	Fit	0.1465	PEG-LEH
0.1495	0.245187	9.61855e-06	Fit	0.147	PEG-LEH
0.15	0.245187	9.25229e-06	Fit	0.1475	PEG-LEH
0.1505	0.245187	8.89476e-06	Fit	0.148	PEG-LEH
0.151	0.245187	8.55466e-06	Fit	0.1485	PEG-LEH
0.1515	0.245187	8.22329e-06	Fit	0.149	PEG-LEH
0.152	0.245187	7.90936e-06	Fit	0.1495	PEG-LEH
0.1525	0.245187	7.60415e-06	Fit	0.15	PEG-LEH
0.153	0.245187	7.30765e-06	Fit	0.1505	PEG-LEH
0.1535	0.245187	7.0286e-06	Fit	0.151	PEG-LEH
0.154	0.245187	6.75827e-06	Fit	0.1515	PEG-LEH
0.1545	0.245187	6.49666e-06	Fit	0.152	PEG-LEH
0.155	0.245187	6.24377e-06	Fit	0.1525	PEG-LEH
0.1555	0.245187	5.9996e-06	Fit	0.153	PEG-LEH
0.156	0.245187	5.77287e-06	Fit	0.1535	PEG-LEH
0.1565	0.245187	5.54614e-06	Fit	0.154	PEG-LEH
0.157	0.245186	5.33685e-06	Fit	0.1545	PEG-LEH
0.1575	0.245186	5.12757e-06	Fit	0.155	PEG-LEH
0.158	0.245186	4.93572e-06	Fit	0.1555	PEG-LEH
0.1585	0.245186	4.74387e-06	Fit	0.156	PEG-LEH
0.159	0.245186	4.56074e-06	Fit	0.1565	PEG-LEH
0.1595	0.245186	4.38634e-06	Fit	0.157	PEG-LEH
0.16	0.245186	4.21193e-06	Fit	0.1575	PEG-LEH
0.1605	0.245186	4.05496e-06	Fit	0.158	PEG-LEH
0.161	0.245186	3.898e-06	Fit	0.1585	PEG-LEH
0.1615	0.245186	3.74103e-06	Fit	0.159	PEG-LEH
0.162	0.245186	3.6015e-06	Fit	0.1595	PEG-LEH
0.1625	0.245186	3.46198e-06	Fit	0.16	PEG-LEH
0.163	0.245186	3.33117e-06	Fit	0.1605	PEG-LEH
0.1635	0.245186	3.20037e-06	Fit	0.161	PEG-LEH
0.164	0.245186	3.07828e-06	Fit	0.1615	PEG-LEH
0.1645	0.245186	2.9562e-06	Fit	0.162	PEG-LEH
0.165	0.245186	2.84283e-06	Fit	0.1625	PEG-LEH
0.1655	0.245186	2.73819e-06	Fit	0.163	PEG-LEH
0.166	0.245186	2.62483e-06	Fit	0.1635	PEG-LEH
0.1665	0.245186	2.5289e-06	Fit	0.164	PEG-LEH
0.167	0.245186	2.43298e-06	Fit	0.1645	PEG-LEH
0.1675	0.245186	2.33705e-06	Fit	0.165	PEG-LEH
0.168	0.245186	2.24985e-06	Fit	0.1655	PEG-LEH
0.1685	0.245186	2.16265e-06	Fit	0.166	PEG-LEH
0.169	0.245186	2.07544e-06	Fit	0.1665	PEG-LEH
0.1695	0.245186	1.99696e-06	Fit	0.167	PEG-LEH
0.17	0.245186	1.91848e-06	Fit	0.1675	PEG-LEH
0.1705	0.245186	1.83999e-06	Fit	0.168	PEG-LEH
0.171	0.245186	1.77023e-06	Fit	0.1685	PEG-LEH
0.1715	0.245186	1.70047e-06	Fit	0.169	PEG-LEH
0.172	0.245186	1.63943e-06	Fit	0.1695	PEG-LEH
0.1725	0.245186	1.57838e-06	Fit	0.17	PEG-LEH
0.173	0.245186	1.51734e-06	Fit	0.1705	PEG-LEH
0.1735	0.245186	1.4563e-06	Fit	0.171	PEG-LEH
0.174	0.245186	1.40398e-06	Fit	0.1715	PEG-LEH
0.1745	0.245186	1.34293e-06	Fit	0.172	PEG-LEH
0.175	0.245186	1.29061e-06	Fit	0.1725	PEG-LEH
0.1755	0.245186	1.24701e-06	Fit	0.173	PEG-LEH
0.176	0.245186	1.19469e-06	Fit	0.1735	PEG-LEH
0.1765	0.245186	1.15109e-06	Fit	0.174	PEG-LEH
0.177	0.245186	1.10748e-06	Fit	0.1745	PEG-LEH
0.1775	0.245186	1.06388e-06	Fit	0.175	PEG-LEH
0.178	0.245186	1.02028e-06	Fit	0.1755	PEG-LEH
0.1785	0.245186	9.854e-07	Fit	0.176	PEG-LEH
0.179	0.245186	9.41798e-07	Fit	0.1765	PEG-LEH
0.1795	0.245186	9.06916e-07	Fit	0.177	PEG-LEH
0.18	0.245186	8.72035e-07	Fit	0.1775	PEG-LEH
0.1805	0.245186	8.37154e-07	Fit	0.178	PEG-LEH
0.181	0.245186	8.02272e-07	Fit	0.1785	PEG-LEH
0.1815	0.245186	7.76111e-07	Fit	0.179	PEG-LEH
0.182	0.245186	7.4123e-07	Fit	0.1795	PEG-LEH
0.1825	0.245186	7.15069e-07	Fit	0.18	PEG-LEH
0.183	0.245186	6.88908e-07	Fit	0.1805	PEG-LEH
0.1835	0.245186	6.62747e-07	Fit	0.181	PEG-LEH
0.184	0.245186	6.36586e-07	Fit	0.1815	PEG-LEH
0.1845	0.245186	6.10425e-07	Fit	0.182	PEG-LEH
0.185	0.245186	5.84263e-07	Fit	0.1825	PEG-LEH
0.1855	0.245186	5.66823e-07	Fit	0.183	PEG-LEH
0.186	0.245186	5.40662e-07	Fit	0.1835	PEG-LEH
0.1865	0.245186	5.23221e-07	Fit	0.184	PEG-LEH
0.187	0.245186	4.9706e-07	Fit	0.1845	PEG-LEH
0.1875	0.245186	4.79619e-07	Fit	0.185	PEG-LEH
0.188	0.245186	4.62179e-07	Fit	0.1855	PEG-LEH
0.1885	0.245186	4.44738e-07	Fit	0.186	PEG-LEH
0.189	0.245186	4.27297e-07	Fit	0.1865	PEG-LEH
0.1895	0.245186	4.09856e-07	Fit	0.187	PEG-LEH
0.19	0.245186	3.92416e-07	Fit	0.1875	PEG-LEH
0.1905	0.245186	3.83695e-07	Fit	0.188	PEG-LEH
0.191	0.245186	3.66255e-07	Fit	0.1885	PEG-LEH
0.1915	0.245186	3.48814e-07	Fit	0.189	PEG-LEH
0.192	0.245186	3.40094e-07	Fit	0.1895	PEG-LEH
0.1925	0.245186	3.22653e-07	Fit	0.19	PEG-LEH
0.193	0.245186	3.13933e-07	Fit	0.1905	PEG-LEH
0.1935	0.245186	2.96492e-07	Fit	0.191	PEG-LEH
0.194	0.245186	2.87772e-07	Fit	0.1915	PEG-LEH
0.1945	0.245186	2.79051e-07	Fit	0.192	PEG-LEH
0.195	0.245186	2.61611e-07	Fit	0.1925	PEG-LEH
0.1955	0.245186	2.5289e-07	Fit	0.193	PEG-LEH
0.196	0.245186	2.4417e-07	Fit	0.1935	PEG-LEH
0.1965	0.245186	2.35449e-07	Fit	0.194	PEG-LEH
0.197	0.245186	2.26729e-07	Fit	0.1945	PEG-LEH
0.1975	0.245186	2.18009e-07	Fit	0.195	PEG-LEH
0.198	0.245186	2.09288e-07	Fit	0.1955	PEG-LEH
0.1985	0.245186	2.00568e-07	Fit	0.196	PEG-LEH
0.199	0.245186	1.91848e-07	Fit	0.1965	PEG-LEH
0.1995	0.245186	1.83127e-07	Fit	0.197	PEG-LEH
0.2	0.245186	1.74407e-07	Fit	0.1975	PEG-LEH
0.2005	0.245186	1.74407e-07	Fit	0.198	PEG-LEH
0.201	0.245186	1.65687e-07	Fit	0.1985	PEG-LEH
0.2015	0.245186	1.56966e-07	Fit	0.199	PEG-LEH
0.202	0.245186	1.48246e-07	Fit	0.1995	PEG-LEH
0.2025	0.245186	1.48246e-07	Fit	0.2	PEG-LEH
0.203	0.245186	1.39526e-07	Fit	0.2005	PEG-LEH
0.2035	0.245186	1.30805e-07	Fit	0.201	PEG-LEH
0.204	0.245186	1.30805e-07	Fit	0.2015	PEG-LEH
0.2045	0.245186	1.22085e-07	Fit	0.202	PEG-LEH
0.205	0.245186	1.22085e-07	Fit	0.2025	PEG-LEH
0.2055	0.245186	1.13365e-07	Fit	0.203	PEG-LEH
0.206	0.245186	1.13365e-07	Fit	0.2035	PEG-LEH
0.2065	0.245186	1.04644e-07	Fit	0.204	PEG-LEH
0.207	0.245186	1.04644e-07	Fit	0.2045	PEG-LEH
0.2075	0.245186	9.59239e-08	Fit	0.205	PEG-LEH
0.208	0.245186	9.59239e-08	Fit	0.2055	PEG-LEH
0.2085	0.245186	8.72035e-08	Fit	0.206	PEG-LEH
0.209	0.245186	8.72035e-08	Fit	0.2065	PEG-LEH
0.2095	0.245186	7.84832e-08	Fit	0.207	PEG-LEH
0.21	0.245186	7.84832e-08	Fit	0.2075	PEG-LEH
0.2105	0.245186	7.84832e-08	Fit	0.208	PEG-LEH
0.211	0.245186	6.97628e-08	Fit	0.2085	PEG-LEH
0.2115	0.245186	6.97628e-08	Fit	0.209	PEG-LEH
0.212	0.245186	6.97628e-08	Fit	0.2095	PEG-LEH
0.2125	0.245186	6.10425e-08	Fit	0.21	PEG-LEH
0.213	0.245186	6.10425e-08	Fit	0.2105	PEG-LEH
0.2135	0.245186	6.10425e-08	Fit	0.211	PEG-LEH
0.214	0.245186	5.23221e-08	Fit	0.2115	PEG-LEH
0.2145	0.245186	5.23221e-08	Fit	0.212	PEG-LEH
0.215	0.245186	5.23221e-08	Fit	0.2125	PEG-LEH
0.2155	0.245186	5.23221e-08	Fit	0.213	PEG-LEH
0.216	0.245186	4.36018e-08	Fit	0.2135	PEG-LEH
0.2165	0.245186	4.36018e-08	Fit	0.214	PEG-LEH
0.217	0.245186	4.36018e-08	Fit	0.2145	PEG-LEH
0.2175	0.245186	4.36018e-08	Fit	0.215	PEG-LEH
0.218	0.245186	4.36018e-08	Fit	0.2155	PEG-LEH
0.2185	0.245186	3.48814e-08	Fit	0.216	PEG-LEH
0.219	0.245186	3.48814e-08	Fit	0.2165	PEG-LEH
0.2195	0.245186	3.48814e-08	Fit	0.217	PEG-LEH
0.22	0.245186	3.48814e-08	Fit	0.2175	PEG-LEH
0.2205	0.245186	3.48814e-08	Fit	0.218	PEG-LEH
0.221	0.245186	3.48814e-08	Fit	0.2185	PEG-LEH
0.2215	0.245186	2.61611e-08	Fit	0.219	PEG-LEH
0.222	0.245186	2.61611e-08	Fit	0.2195	PEG-LEH
0.2225	0.245186	2.61611e-08	Fit	0.22	PEG-LEH
0.223	0.245186	2.61611e-08	Fit	0.2205	PEG-LEH
0.2235	0.245186	2.61611e-08	Fit	0.221	PEG-LEH
0.224	0.245186	2.61611e-08	Fit	0.2215	PEG-LEH
0.2245	0.245186	2.61611e-08	Fit	0.222	PEG-LEH
0.225	0.245186	1.74407e-08	Fit	0.2225	PEG-LEH
0.2255	0.245186	1.74407e-08	Fit	0.223	PEG-LEH
0.226	0.245186	1.74407e-08	Fit	0.2235	PEG-LEH
0.2265	0.245186	1.74407e-08	Fit	0.224	PEG-LEH
0.227	0.245186	1.74407e-08	Fit	0.2245	PEG-LEH
0.2275	0.245186	1.74407e-08	Fit	0.225	PEG-LEH
0.228	0.245186	1.74407e-08	Fit	0.2255	PEG-LEH
0.2285	0.245186	1.74407e-08	Fit	0.226	PEG-LEH
0.229	0.245186	1.74407e-08	Fit	0.2265	PEG-LEH
0.2295	0.245186	1.74407e-08	Fit	0.227	PEG-LEH
0.23	0.245186	8.72035e-09	Fit	0.2275	PEG-LEH
0.2305	0.245186	8.72035e-09	Fit	0.228	PEG-LEH
0.231	0.245186	8.72035e-09	Fit	0.2285	PEG-LEH
0.2315	0.245186	8.72035e-09	Fit	0.229	PEG-LEH
0.232	0.245186	8.72035e-09	Fit	0.2295	PEG-LEH
0.2325	0.245186	8.72035e-09	Fit	0.23	PEG-LEH
0.233	0.245186	8.72035e-09	Fit	0.2305	PEG-LEH
0.2335	0.245186	8.72035e-09	Fit	0.231	PEG-LEH
0.234	0.245186	8.72035e-09	Fit	0.2315	PEG-LEH
0.2345	0.245186	8.72035e-09	Fit	0.232	PEG-LEH
0.235	0.245186	8.72035e-09	Fit	0.2325	PEG-LEH
0.2355	0.245186	8.72035e-09	Fit	0.233	PEG-LEH
0.236	0.245186	8.72035e-09	Fit	0.2335	PEG-LEH
0.2365	0.245186	8.72035e-09	Fit	0.234	PEG-LEH
0.237	0.245186	8.72035e-09	Fit	0.2345	PEG-LEH
0.2375	0.245186	8.72035e-09	Fit	0.235	PEG-LEH
0.238	0.245186	8.72035e-09	Fit	0.2355	PEG-LEH
0.2385	0.245186	8.72035e-09	Fit	0.236	PEG-LEH
0.239	0.245186	0	Fit	0.2365	PEG-LEH
0.2395	0.245186	0	Fit	0.237	PEG-LEH
0.24	0.245186	0	Fit	0.2375	PEG-LEH
0.2405	0.245186	0	Fit	0.238	PEG-LEH
0.241	0.245186	0	Fit	0.2385	PEG-LEH
0.2415	0.245186	0	Fit	0.239	PEG-LEH
0.242	0.245186	0	Fit	0.2395	PEG-LEH
0.2425	0.245186	0	Fit	0.24	PEG-LEH
0.243	0.245186	0	Fit	0.2405	PEG-LEH
0.2435	0.245186	0	Fit	0.241	PEG-LEH
0.244	0.245186	0	Fit	0.2415	PEG-LEH
0.2445	0.245186	0	Fit	0.242	PEG-LEH
0.245	0.245186	0	Fit	0.2425	PEG-LEH
0.2455	0.245186	0	Fit	0.243	PEG-LEH
0.246	0.245186	0	Fit	0.2435	PEG-LEH
0.2465	0.245186	0	Fit	0.244	PEG-LEH
0.247	0.245186	0	Fit	0.2445	PEG-LEH
0.2475	0.245186	0	Fit	0.245	PEG-LEH
0.248	0.245186	0	Fit	0.2455	PEG-LEH
0.2485	0.245186	0	Fit	0.246	PEG-LEH
0.249	0.245186	0	Fit	0.2465	PEG-LEH
0.2495	0.245186	0	Fit	0.247	PEG-LEH
0.25	0.245186	0	Fit	0.2475	PEG-LEH
0.2505	0.245186	0	Fit	0.248	PEG-LEH
0.251	0.245186	0	Fit	0.2485	PEG-LEH
0.2515	0.245186	0	Fit	0.249	PEG-LEH
0.252	0.245186	0	Fit	0.2495	PEG-LEH
0.2525	0.245186	0	Fit	0.25	PEG-LEH
0.253	0.245186	0	Fit	0.2505	PEG-LEH
0.2535	0.245186	0	Fit	0.251	PEG-LEH
0.254	0.245186	0	Fit	0.2515	PEG-LEH
0.2545	0.245186	0	Fit	0.252	PEG-LEH
0.255	0.245186	0	Fit	0.2525	PEG-LEH
0.2555	0.245186	0	Fit	0.253	PEG-LEH
0.256	0.245186	0	Fit	0.2535	PEG-LEH
0.2565	0.245186	0	Fit	0.254	PEG-LEH
0.257	0.245186	0	Fit	0.2545	PEG-LEH
0.2575	0.245186	0	Fit	0.255	PEG-LEH
0.258	0.245186	0	Fit	0.2555	PEG-LEH
0.2585	0.245186	0	Fit	0.256	PEG-LEH
0.259	0.245186	0	Fit	0.2565	PEG-LEH
0.2595	0.245186	0	Fit	0.257	PEG-LEH
0.26	0.245186	0	Fit	0.2575	PEG-LEH
0.2605	0.245186	0	Fit	0.258	PEG-LEH
0.261	0.245186	0	Fit	0.2585	PEG-LEH
0.2615	0.245186	0	Fit	0.259	PEG-LEH
0.262	0.245186	0	Fit	0.2595	PEG-LEH
0.2625	0.245186	0	Fit	0.26	PEG-LEH
0.263	0.245186	0	Fit	0.2605	PEG-LEH
0.2635	0.245186	0	Fit	0.261	PEG-LEH
0.264	0.245186	0	Fit	0.2615	PEG-LEH
0.2645	0.245186	0	Fit	0.262	PEG-LEH
0.265	0.245186	0	Fit	0.2625	PEG-LEH
0.2655	0.245186	0	Fit	0.263	PEG-LEH
0.266	0.245186	0	Fit	0.2635	PEG-LEH
0.2665	0.245186	0	Fit	0.264	PEG-LEH
0.267	0.245186	0	Fit	0.2645	PEG-LEH
0.2675	0.245186	0	Fit	0.265	PEG-LEH
0.268	0.245186	0	Fit	0.2655	PEG-LEH
0.2685	0.245186	0	Fit	0.266	PEG-LEH
0.269	0.245186	0	Fit	0.2665	PEG-LEH
0.2695	0.245186	0	Fit	0.267	PEG-LEH
0.27	0.245186	0	Fit	0.2675	PEG-LEH
0.2705	0.245186	0	Fit	0.268	PEG-LEH
0.271	0.245186	0	Fit	0.2685	PEG-LEH
0.2715	0.245186	0	Fit	0.269	PEG-LEH
0.272	0.245186	0	Fit	0.2695	PEG-LEH
0.2725	0.245186	0	Fit	0.27	PEG-LEH
0.273	0.245186	0	Fit	0.2705	PEG-LEH
0.2735	0.245186	0	Fit	0.271	PEG-LEH
0.274	0.245186	0	Fit	0.2715	PEG-LEH
0.2745	0.245186	0	Fit	0.272	PEG-LEH
0.275	0.245186	0	Fit	0.2725	PEG-LEH
0.2755	0.245186	0	Fit	0.273	PEG-LEH
0.276	0.245186	0	Fit	0.2735	PEG-LEH
0.2765	0.245186	0	Fit	0.274	PEG-LEH
0.277	0.245186	0	Fit	0.2745	PEG-LEH
0.2775	0.245186	0	Fit	0.275	PEG-LEH
0.278	0.245186	0	Fit	0.2755	PEG-LEH
0.2785	0.245186	0	Fit	0.276	PEG-LEH
0.279	0.245186	0	Fit	0.2765	PEG-LEH
0.2795	0.245186	0	Fit	0.277	PEG-LEH
0.28	0.245186	0	Fit	0.2775	PEG-LEH
0.2805	0.245186	0	Fit	0.278	PEG-LEH
0.281	0.245186	0	Fit	0.2785	PEG-LEH
0.2815	0.245186	0	Fit	0.279	PEG-LEH
0.282	0.245186	0	Fit	0.2795	PEG-LEH
0.2825	0.245186	0	Fit	0.28	PEG-LEH
0.283	0.245186	0	Fit	0.2805	PEG-LEH
0.2835	0.245186	0	Fit	0.281	PEG-LEH
0.284	0.245186	0	Fit	0.2815	PEG-LEH
0.2845	0.245186	0	Fit	0.282	PEG-LEH
0.285	0.245186	0	Fit	0.2825	PEG-LEH
0.2855	0.245186	0	Fit	0.283	PEG-LEH
0.286	0.245186	0	Fit	0.2835	PEG-LEH
0.2865	0.245186	0	Fit	0.284	PEG-LEH
0.287	0.245186	0	Fit	0.2845	PEG-LEH
0.2875	0.245186	0	Fit	0.285	PEG-LEH
0.288	0.245186	0	Fit	0.2855	PEG-LEH
0.2885	0.245186	0	Fit	0.286	PEG-LEH
0.289	0.245186	0	Fit	0.2865	PEG-LEH
0.2895	0.245186	0	Fit	0.287	PEG-LEH
0.29	0.245186	0	Fit	0.2875	PEG-LEH
0.2905	0.245186	0	Fit	0.288	PEG-LEH
0.291	0.245186	0	Fit	0.2885	PEG-LEH
0.2915	0.245186	0	Fit	0.289	PEG-LEH
0.292	0.245186	0	Fit	0.2895	PEG-LEH
0.2925	0.245186	0	Fit	0.29	PEG-LEH
0.293	0.245186	0	Fit	0.2905	PEG-LEH
0.2935	0.245186	0	Fit	0.291	PEG-LEH
0.294	0.245186	0	Fit	0.2915	PEG-LEH
0.2945	0.245186	0	Fit	0.292	PEG-LEH
0.295	0.245186	0	Fit	0.2925	PEG-LEH
0.2955	0.245186	0	Fit	0.293	PEG-LEH
0.296	0.245186	0	Fit	0.2935	PEG-LEH
0.2965	0.245186	0	Fit	0.294	PEG-LEH
0.297	0.245186	0	Fit	0.2945	PEG-LEH
0.2975	0.245186	0	Fit	0.295	PEG-LEH
0.298	0.245186	0	Fit	0.2955	PEG-LEH
0.2985	0.245186	0	Fit	0.296	PEG-LEH
0.299	0.245186	0	Fit	0.2965	PEG-LEH
0.2995	0.245186	0	Fit	0.297	PEG-LEH
0.3	0.245186	0	Fit	0.2975	PEG-LEH
0.3005	0.245186	0	Fit	0.298	PEG-LEH
0.301	0.245186	0	Fit	0.2985	PEG-LEH
0.3015	0.245186	0	Fit	0.299	PEG-LEH
0.302	0.245186	0	Fit	0.2995	PEG-LEH
0.3025	0.245186	0	Fit	0.3	PEG-LEH
0.303	0.245186	0	Fit	0.3005	PEG-LEH
0.3035	0.245186	0	Fit	0.301	PEG-LEH
0.304	0.245186	0	Fit	0.3015	PEG-LEH
0.3045	0.245186	0	Fit	0.302	PEG-LEH
0.305	0.245186	0	Fit	0.3025	PEG-LEH
0.3055	0.245186	0	Fit	0.303	PEG-LEH
0.306	0.245186	0	Fit	0.3035	PEG-LEH
0.3065	0.245186	0	Fit	0.304	PEG-LEH
0.307	0.245186	0	Fit	0.3045	PEG-LEH
0.3075	0.245186	0	Fit	0.305	PEG-LEH
0.308	0.245186	0	Fit	0.3055	PEG-LEH
0.3085	0.245186	0	Fit	0.306	PEG-LEH
0.309	0.245186	0	Fit	0.3065	PEG-LEH
0.3095	0.245186	0	Fit	0.307	PEG-LEH
0.31	0.245186	0	Fit	0.3075	PEG-LEH
0.3105	0.245186	0	Fit	0.308	PEG-LEH
0.311	0.245186	0	Fit	0.3085	PEG-LEH
0.3115	0.245186	0	Fit	0.309	PEG-LEH
0.312	0.245186	0	Fit	0.3095	PEG-LEH
0.3125	0.245186	0	Fit	0.31	PEG-LEH
0.313	0.245186	0	Fit	0.3105	PEG-LEH
0.3135	0.245186	0	Fit	0.311	PEG-LEH
0.314	0.245186	0	Fit	0.3115	PEG-LEH
0.3145	0.245186	0	Fit	0.312	PEG-LEH
0.315	0.245186	0	Fit	0.3125	PEG-LEH
0.3155	0.245186	0	Fit	0.313	PEG-LEH
0.316	0.245186	0	Fit	0.3135	PEG-LEH
0.3165	0.245186	0	Fit	0.314	PEG-LEH
0.317	0.245186	0	Fit	0.3145	PEG-LEH
0.3175	0.245186	0	Fit	0.315	PEG-LEH
0.318	0.245186	0	Fit	0.3155	PEG-LEH
0.3185	0.245186	0	Fit	0.316	PEG-LEH
0.319	0.245186	0	Fit	0.3165	PEG-LEH
0.3195	0.245186	0	Fit	0.317	PEG-LEH
0.32	0.245186	0	Fit	0.3175	PEG-LEH
0.3205	0.245186	0	Fit	0.318	PEG-LEH
0.321	0.245186	0	Fit	0.3185	PEG-LEH
0.3215	0.245186	0	Fit	0.319	PEG-LEH
0.322	0.245186	0	Fit	0.3195	PEG-LEH
0.3225	0.245186	0	Fit	0.32	PEG-LEH
0.323	0.245186	0	Fit	0.3205	PEG-LEH
0.3235	0.245186	0	Fit	0.321	PEG-LEH
0.324	0.245186	0	Fit	0.3215	PEG-LEH
0.3245	0.245186	0	Fit	0.322	PEG-LEH
0.325	0.245186	0	Fit	0.3225	PEG-LEH
0.3255	0.245186	0	Fit	0.323	PEG-LEH
0.326	0.245186	0	Fit	0.3235	PEG-LEH
0.3265	0.245186	0	Fit	0.324	PEG-LEH
0.327	0.245186	0	Fit	0.3245	PEG-LEH
0.3275	0.245186	0	Fit	0.325	PEG-LEH
0.328	0.245186	0	Fit	0.3255	PEG-LEH
0.3285	0.245186	0	Fit	0.326	PEG-LEH
0.329	0.245186	0	Fit	0.3265	PEG-LEH
0.3295	0.245186	0	Fit	0.327	PEG-LEH
0.33	0.245186	0	Fit	0.3275	PEG-LEH
0.3305	0.245186	0	Fit	0.328	PEG-LEH
0.331	0.245186	0	Fit	0.3285	PEG-LEH
0.3315	0.245186	0	Fit	0.329	PEG-LEH
0.332	0.245186	0	Fit	0.3295	PEG-LEH
0.3325	0.245186	0	Fit	0.33	PEG-LEH
0.333	0.245186	0	Fit	0.3305	PEG-LEH
0.3335	0.245186	0	Fit	0.331	PEG-LEH
0.334	0.245186	0	Fit	0.3315	PEG-LEH
0.3345	0.245186	0	Fit	0.332	PEG-LEH
0.335	0.245186	0	Fit	0.3325	PEG-LEH
0.3355	0.245186	0	Fit	0.333	PEG-LEH
0.336	0.245186	0	Fit	0.3335	PEG-LEH
0.3365	0.245186	0	Fit	0.334	PEG-LEH
0.337	0.245186	0	Fit	0.3345	PEG-LEH
0.3375	0.245186	0	Fit	0.335	PEG-LEH
0.338	0.245186	0	Fit	0.3355	PEG-LEH
0.3385	0.245186	0	Fit	0.336	PEG-LEH
0.339	0.245186	0	Fit	0.3365	PEG-LEH
0.3395	0.245186	0	Fit	0.337	PEG-LEH
0.34	0.245186	0	Fit	0.3375	PEG-LEH
0.3405	0.245186	0	Fit	0.338	PEG-LEH
0.341	0.245186	0	Fit	0.3385	PEG-LEH
0.3415	0.245186	0	Fit	0.339	PEG-LEH
0.342	0.245186	0	Fit	0.3395	PEG-LEH
0.3425	0.245186	0	Fit	0.34	PEG-LEH
0.343	0.245186	0	Fit	0.3405	PEG-LEH
0.3435	0.245186	0	Fit	0.341	PEG-LEH
0.344	0.245186	0	Fit	0.3415	PEG-LEH
0.3445	0.245186	0	Fit	0.342	PEG-LEH
0.345	0.245186	0	Fit	0.3425	PEG-LEH
0.3455	0.245186	0	Fit	0.343	PEG-LEH
0.346	0.245186	0	Fit	0.3435	PEG-LEH
0.3465	0.245186	0	Fit	0.344	PEG-LEH
0.347	0.245186	0	Fit	0.3445	PEG-LEH
0.3475	0.245186	0	Fit	0.345	PEG-LEH
0.348	0.245186	0	Fit	0.3455	PEG-LEH
0.3485	0.245186	0	Fit	0.346	PEG-LEH
0.349	0.245186	0	Fit	0.3465	PEG-LEH
0.3495	0.245186	0	Fit	0.347	PEG-LEH
0.35	0.245186	0	Fit	0.3475	PEG-LEH
0.3505	0.245186	0	Fit	0.348	PEG-LEH
0.351	0.245186	0	Fit	0.3485	PEG-LEH
0.3515	0.245186	0	Fit	0.349	PEG-LEH
0.352	0.245186	0	Fit	0.3495	PEG-LEH
0.3525	0.245186	0	Fit	0.35	PEG-LEH
0.353	0.245186	0	Fit	0.3505	PEG-LEH
0.3535	0.245186	0	Fit	0.351	PEG-LEH
0.354	0.245186	0	Fit	0.3515	PEG-LEH
0.3545	0.245186	0	Fit	0.352	PEG-LEH
0.355	0.245186	0	Fit	0.3525	PEG-LEH
0.3555	0.245186	0	Fit	0.353	PEG-LEH
0.356	0.245186	0	Fit	0.3535	PEG-LEH
0.3565	0.245186	0	Fit	0.354	PEG-LEH
0.357	0.245186	0	Fit	0.3545	PEG-LEH
0.3575	0.245186	0	Fit	0.355	PEG-LEH
0.358	0.245186	0	Fit	0.3555	PEG-LEH
0.3585	0.245186	0	Fit	0.356	PEG-LEH
0.359	0.245186	0	Fit	0.3565	PEG-LEH
0.3595	0.245186	0	Fit	0.357	PEG-LEH
0.36	0.245186	0	Fit	0.3575	PEG-LEH
0.3605	0.245186	0	Fit	0.358	PEG-LEH
0.361	0.245186	0	Fit	0.3585	PEG-LEH
0.3615	0.245186	0	Fit	0.359	PEG-LEH
0.362	0.245186	0	Fit	0.3595	PEG-LEH
0.3625	0.245186	0	Fit	0.36	PEG-LEH
0.363	0.245186	0	Fit	0.3605	PEG-LEH
0.3635	0.245186	0	Fit	0.361	PEG-LEH
0.364	0.245186	0	Fit	0.3615	PEG-LEH
0.3645	0.245186	0	Fit	0.362	PEG-LEH
0.365	0.245186	0	Fit	0.3625	PEG-LEH
0.3655	0.245186	0	Fit	0.363	PEG-LEH
0.366	0.245186	0	Fit	0.3635	PEG-LEH
0.3665	0.245186	0	Fit	0.364	PEG-LEH
0.367	0.245186	0	Fit	0.3645	PEG-LEH
0.3675	0.245186	0	Fit	0.365	PEG-LEH
0.368	0.245186	0	Fit	0.3655	PEG-LEH
0.3685	0.245186	0	Fit	0.366	PEG-LEH
0.369	0.245186	0	Fit	0.3665	PEG-LEH
0.3695	0.245186	0	Fit	0.367	PEG-LEH
0.37	0.245186	0	Fit	0.3675	PEG-LEH
0.3705	0.245186	0	Fit	0.368	PEG-LEH
0.371	0.245186	0	Fit	0.3685	PEG-LEH
0.3715	0.245186	0	Fit	0.369	PEG-LEH
0.372	0.245186	0	Fit	0.3695	PEG-LEH
0.3725	0.245186	0	Fit	0.37	PEG-LEH
0.373	0.245186	0	Fit	0.3705	PEG-LEH
0.3735	0.245186	0	Fit	0.371	PEG-LEH
0.374	0.245186	0	Fit	0.3715	PEG-LEH
0.3745	0.245186	0	Fit	0.372	PEG-LEH
0.375	0.245186	0	Fit	0.3725	PEG-LEH
0.3755	0.245186	0	Fit	0.373	PEG-LEH
0.376	0.245186	0	Fit	0.3735	PEG-LEH
0.3765	0.245186	0	Fit	0.374	PEG-LEH
0.377	0.245186	0	Fit	0.3745	PEG-LEH
0.3775	0.245186	0	Fit	0.375	PEG-LEH
0.378	0.245186	0	Fit	0.3755	PEG-LEH
0.3785	0.245186	0	Fit	0.376	PEG-LEH
0.379	0.245186	0	Fit	0.3765	PEG-LEH
0.3795	0.245186	0	Fit	0.377	PEG-LEH
0.38	0.245186	0	Fit	0.3775	PEG-LEH
0.3805	0.245186	0	Fit	0.378	PEG-LEH
0.381	0.245186	0	Fit	0.3785	PEG-LEH
0.3815	0.245186	0	Fit	0.379	PEG-LEH
0.382	0.245186	0	Fit	0.3795	PEG-LEH
0.3825	0.245186	0	Fit	0.38	PEG-LEH
0.383	0.245186	0	Fit	0.3805	PEG-LEH
0.3835	0.245186	0	Fit	0.381	PEG-LEH
0.384	0.245186	0	Fit	0.3815	PEG-LEH
0.3845	0.245186	0	Fit	0.382	PEG-LEH
0.385	0.245186	0	Fit	0.3825	PEG-LEH
0.3855	0.245186	0	Fit	0.383	PEG-LEH
0.386	0.245186	0	Fit	0.3835	PEG-LEH
0.3865	0.245186	0	Fit	0.384	PEG-LEH
0.387	0.245186	0	Fit	0.3845	PEG-LEH
0.3875	0.245186	0	Fit	0.385	PEG-LEH
0.388	0.245186	0	Fit	0.3855	PEG-LEH
0.3885	0.245186	0	Fit	0.386	PEG-LEH
0.389	0.245186	0	Fit	0.3865	PEG-LEH
0.3895	0.245186	0	Fit	0.387	PEG-LEH
0.39	0.245186	0	Fit	0.3875	PEG-LEH
0.3905	0.245186	0	Fit	0.388	PEG-LEH
0.391	0.245186	0	Fit	0.3885	PEG-LEH
0.3915	0.245186	0	Fit	0.389	PEG-LEH
0.392	0.245186	0	Fit	0.3895	PEG-LEH
0.3925	0.245186	0	Fit	0.39	PEG-LEH
0.393	0.245186	0	Fit	0.3905	PEG-LEH
0.3935	0.245186	0	Fit	0.391	PEG-LEH
0.394	0.245186	0	Fit	0.3915	PEG-LEH
0.3945	0.245186	0	Fit	0.392	PEG-LEH
0.395	0.245186	0	Fit	0.3925	PEG-LEH
0.3955	0.245186	0	Fit	0.393	PEG-LEH
0.396	0.245186	0	Fit	0.3935	PEG-LEH
0.3965	0.245186	0	Fit	0.394	PEG-LEH
0.397	0.245186	0	Fit	0.3945	PEG-LEH
0.3975	0.245186	0	Fit	0.395	PEG-LEH
0.398	0.245186	0	Fit	0.3955	PEG-LEH
0.3985	0.245186	0	Fit	0.396	PEG-LEH
0.399	0.245186	0	Fit	0.3965	PEG-LEH
0.3995	0.245186	0	Fit	0.397	PEG-LEH
0.4	0.245186	0	Fit	0.3975	PEG-LEH
0.4005	0.245186	0	Fit	0.398	PEG-LEH
0.401	0.245186	0	Fit	0.3985	PEG-LEH
0.4015	0.245186	0	Fit	0.399	PEG-LEH
0.402	0.245186	0	Fit	0.3995	PEG-LEH
0.4025	0.245186	0	Fit	0.4	PEG-LEH
0.403	0.245186	0	Fit	0.4005	PEG-LEH
0.4035	0.245186	0	Fit	0.401	PEG-LEH
0.404	0.245186	0	Fit	0.4015	PEG-LEH
0.4045	0.245186	0	Fit	0.402	PEG-LEH
0.405	0.245186	0	Fit	0.4025	PEG-LEH
0.4055	0.245186	0	Fit	0.403	PEG-LEH
0.406	0.245186	0	Fit	0.4035	PEG-LEH
0.4065	0.245186	0	Fit	0.404	PEG-LEH
0.407	0.245186	0	Fit	0.4045	PEG-LEH
0.4075	0.245186	0	Fit	0.405	PEG-LEH
0.408	0.245186	0	Fit	0.4055	PEG-LEH
0.4085	0.245186	0	Fit	0.406	PEG-LEH
0.409	0.245186	0	Fit	0.4065	PEG-LEH
0.4095	0.245186	0	Fit	0.407	PEG-LEH
0.41	0.245186	0	Fit	0.4075	PEG-LEH
0.4105	0.245186	0	Fit	0.408	PEG-LEH
0.411	0.245186	0	Fit	0.4085	PEG-LEH
0.4115	0.245186	0	Fit	0.409	PEG-LEH
0.412	0.245186	0	Fit	0.4095	PEG-LEH
0.4125	0.245186	0	Fit	0.41	PEG-LEH
0.413	0.245186	0	Fit	0.4105	PEG-LEH
0.4135	0.245186	0	Fit	0.411	PEG-LEH
0.414	0.245186	0	Fit	0.4115	PEG-LEH
0.4145	0.245186	0	Fit	0.412	PEG-LEH
0.415	0.245186	0	Fit	0.4125	PEG-LEH
0.4155	0.245186	0	Fit	0.413	PEG-LEH
0.416	0.245186	0	Fit	0.4135	PEG-LEH
0.4165	0.245186	0	Fit	0.414	PEG-LEH
0.417	0.245186	0	Fit	0.4145	PEG-LEH
0.4175	0.245186	0	Fit	0.415	PEG-LEH
0.418	0.245186	0	Fit	0.4155	PEG-LEH
0.4185	0.245186	0	Fit	0.416	PEG-LEH
0.419	0.245186	0	Fit	0.4165	PEG-LEH
0.4195	0.245186	0	Fit	0.417	PEG-LEH
0.42	0.245186	0	Fit	0.4175	PEG-LEH
0.4205	0.245186	0	Fit	0.418	PEG-LEH
0.421	0.245186	0	Fit	0.4185	PEG-LEH
0.4215	0.245186	0	Fit	0.419	PEG-LEH
0.422	0.245186	0	Fit	0.4195	PEG-LEH
0.4225	0.245186	0	Fit	0.42	PEG-LEH
0.423	0.245186	0	Fit	0.4205	PEG-LEH
0.4235	0.245186	0	Fit	0.421	PEG-LEH
0.424	0.245186	0	Fit	0.4215	PEG-LEH
0.4245	0.245186	0	Fit	0.422	PEG-LEH
0.425	0.245186	0	Fit	0.4225	PEG-LEH
0.4255	0.245186	0	Fit	0.423	PEG-LEH
0.426	0.245186	0	Fit	0.4235	PEG-LEH
0.4265	0.245186	0	Fit	0.424	PEG-LEH
0.427	0.245186	0	Fit	0.4245	PEG-LEH
0.4275	0.245186	0	Fit	0.425	PEG-LEH
0.428	0.245186	0	Fit	0.4255	PEG-LEH
0.4285	0.245186	0	Fit	0.426	PEG-LEH
0.429	0.245186	0	Fit	0.4265	PEG-LEH
0.4295	0.245186	0	Fit	0.427	PEG-LEH
0.43	0.245186	0	Fit	0.4275	PEG-LEH
0.4305	0.245186	0	Fit	0.428	PEG-LEH
0.431	0.245186	0	Fit	0.4285	PEG-LEH
0.4315	0.245186	0	Fit	0.429	PEG-LEH
0.432	0.245186	0	Fit	0.4295	PEG-LEH
0.4325	0.245186	0	Fit	0.43	PEG-LEH
0.433	0.245186	0	Fit	0.4305	PEG-LEH
0.4335	0.245186	0	Fit	0.431	PEG-LEH
0.434	0.245186	0	Fit	0.4315	PEG-LEH
0.4345	0.245186	0	Fit	0.432	PEG-LEH
0.435	0.245186	0	Fit	0.4325	PEG-LEH
0.4355	0.245186	0	Fit	0.433	PEG-LEH
0.436	0.245186	0	Fit	0.4335	PEG-LEH
0.4365	0.245186	0	Fit	0.434	PEG-LEH
0.437	0.245186	0	Fit	0.4345	PEG-LEH
0.4375	0.245186	0	Fit	0.435	PEG-LEH
0.438	0.245186	0	Fit	0.4355	PEG-LEH
0.4385	0.245186	0	Fit	0.436	PEG-LEH
0.439	0.245186	0	Fit	0.4365	PEG-LEH
0.4395	0.245186	0	Fit	0.437	PEG-LEH
0.44	0.245186	0	Fit	0.4375	PEG-LEH
0.4405	0.245186	0	Fit	0.438	PEG-LEH
0.441	0.245186	0	Fit	0.4385	PEG-LEH
0.4415	0.245186	0	Fit	0.439	PEG-LEH
0.442	0.245186	0	Fit	0.4395	PEG-LEH
0.4425	0.245186	0	Fit	0.44	PEG-LEH
0.443	0.245186	0	Fit	0.4405	PEG-LEH
0.4435	0.245186	0	Fit	0.441	PEG-LEH
0.444	0.245186	0	Fit	0.4415	PEG-LEH
0.4445	0.245186	0	Fit	0.442	PEG-LEH
0.445	0.245186	0	Fit	0.4425	PEG-LEH
0.4455	0.245186	0	Fit	0.443	PEG-LEH
0.446	0.245186	0	Fit	0.4435	PEG-LEH
0.4465	0.245186	0	Fit	0.444	PEG-LEH
0.447	0.245186	0	Fit	0.4445	PEG-LEH
0.4475	0.245186	0	Fit	0.445	PEG-LEH
0.448	0.245186	0	Fit	0.4455	PEG-LEH
0.4485	0.245186	0	Fit	0.446	PEG-LEH
0.449	0.245186	0	Fit	0.4465	PEG-LEH
0.4495	0.245186	0	Fit	0.447	PEG-LEH
0.45	0.245186	0	Fit	0.4475	PEG-LEH
0.4505	0.245186	0	Fit	0.448	PEG-LEH
0.451	0.245186	0	Fit	0.4485	PEG-LEH
0.4515	0.245186	0	Fit	0.449	PEG-LEH
0.452	0.245186	0	Fit	0.4495	PEG-LEH
0.4525	0.245186	0	Fit	0.45	PEG-LEH
0.453	0.245186	0	Fit	0.4505	PEG-LEH
0.4535	0.245186	0	Fit	0.451	PEG-LEH
0.454	0.245186	0	Fit	0.4515	PEG-LEH
0.4545	0.245186	0	Fit	0.452	PEG-LEH
0.455	0.245186	0	Fit	0.4525	PEG-LEH
0.4555	0.245186	0	Fit	0.453	PEG-LEH
0.456	0.245186	0	Fit	0.4535	PEG-LEH
0.4565	0.245186	0	Fit	0.454	PEG-LEH
0.457	0.245186	0	Fit	0.4545	PEG-LEH
0.4575	0.245186	0	Fit	0.455	PEG-LEH
0.458	0.245186	0	Fit	0.4555	PEG-LEH
0.4585	0.245186	0	Fit	0.456	PEG-LEH
0.459	0.245186	0	Fit	0.4565	PEG-LEH
0.4595	0.245186	0	Fit	0.457	PEG-LEH
0.46	0.245186	0	Fit	0.4575	PEG-LEH
0.4605	0.245186	0	Fit	0.458	PEG-LEH
0.461	0.245186	0	Fit	0.4585	PEG-LEH
0.4615	0.245186	0	Fit	0.459	PEG-LEH
0.462	0.245186	0	Fit	0.4595	PEG-LEH
0.4625	0.245186	0	Fit	0.46	PEG-LEH
0.463	0.245186	0	Fit	0.4605	PEG-LEH
0.4635	0.245186	0	Fit	0.461	PEG-LEH
0.464	0.245186	0	Fit	0.4615	PEG-LEH
0.4645	0.245186	0	Fit	0.462	PEG-LEH
0.465	0.245186	0	Fit	0.4625	PEG-LEH
0.4655	0.245186	0	Fit	0.463	PEG-LEH
0.466	0.245186	0	Fit	0.4635	PEG-LEH
0.4665	0.245186	0	Fit	0.464	PEG-LEH
0.467	0.245186	0	Fit	0.4645	PEG-LEH
0.4675	0.245186	0	Fit	0.465	PEG-LEH
0.468	0.245186	0	Fit	0.4655	PEG-LEH
0.4685	0.245186	0	Fit	0.466	PEG-LEH
0.469	0.245186	0	Fit	0.4665	PEG-LEH
0.4695	0.245186	0	Fit	0.467	PEG-LEH
0.47	0.245186	0	Fit	0.4675	PEG-LEH
0.4705	0.245186	0	Fit	0.468	PEG-LEH
0.471	0.245186	0	Fit	0.4685	PEG-LEH
0.4715	0.245186	0	Fit	0.469	PEG-LEH
0.472	0.245186	0	Fit	0.4695	PEG-LEH
0.4725	0.245186	0	Fit	0.47	PEG-LEH
0.473	0.245186	0	Fit	0.4705	PEG-LEH
0.4735	0.245186	0	Fit	0.471	PEG-LEH
0.474	0.245186	0	Fit	0.4715	PEG-LEH
0.4745	0.245186	0	Fit	0.472	PEG-LEH
0.475	0.245186	0	Fit	0.4725	PEG-LEH
0.4755	0.245186	0	Fit	0.473	PEG-LEH
0.476	0.245186	0	Fit	0.4735	PEG-LEH
0.4765	0.245186	0	Fit	0.474	PEG-LEH
0.477	0.245186	0	Fit	0.4745	PEG-LEH
0.4775	0.245186	0	Fit	0.475	PEG-LEH
0.478	0.245186	0	Fit	0.4755	PEG-LEH
0.4785	0.245186	0	Fit	0.476	PEG-LEH
0.479	0.245186	0	Fit	0.4765	PEG-LEH
0.4795	0.245186	0	Fit	0.477	PEG-LEH
0.48	0.245186	0	Fit	0.4775	PEG-LEH
0.4805	0.245186	0	Fit	0.478	PEG-LEH
0.481	0.245186	0	Fit	0.4785	PEG-LEH
0.4815	0.245186	0	Fit	0.479	PEG-LEH
0.482	0.245186	0	Fit	0.4795	PEG-LEH
0.4825	0.245186	0	Fit	0.48	PEG-LEH
0.483	0.245186	0	Fit	0.4805	PEG-LEH
0.4835	0.245186	0	Fit	0.481	PEG-LEH
0.484	0.245186	0	Fit	0.4815	PEG-LEH
0.4845	0.245186	0	Fit	0.482	PEG-LEH
0.485	0.245186	0	Fit	0.4825	PEG-LEH
0.4855	0.245186	0	Fit	0.483	PEG-LEH
0.486	0.245186	0	Fit	0.4835	PEG-LEH
0.4865	0.245186	0	Fit	0.484	PEG-LEH
0.487	0.245186	0	Fit	0.4845	PEG-LEH
0.4875	0.245186	0	Fit	0.485	PEG-LEH
0.488	0.245186	0	Fit	0.4855	PEG-LEH
0.4885	0.245186	0	Fit	0.486	PEG-LEH
0.489	0.245186	0	Fit	0.4865	PEG-LEH
0.4895	0.245186	0	Fit	0.487	PEG-LEH
0.49	0.245186	0	Fit	0.4875	PEG-LEH
0.4905	0.245186	0	Fit	0.488	PEG-LEH
0.491	0.245186	0	Fit	0.4885	PEG-LEH
0.4915	0.245186	0	Fit	0.489	PEG-LEH
0.492	0.245186	0	Fit	0.4895	PEG-LEH
0.4925	0.245186	0	Fit	0.49	PEG-LEH
0.493	0.245186	0	Fit	0.4905	PEG-LEH
0.4935	0.245186	0	Fit	0.491	PEG-LEH
0.494	0.245186	0	Fit	0.4915	PEG-LEH
0.4945	0.245186	0	Fit	0.492	PEG-LEH
0.495	0.245186	0	Fit	0.4925	PEG-LEH
0.4955	0.245186	0	Fit	0.493	PEG-LEH
0.496	0.245186	0	Fit	0.4935	PEG-LEH
0.4965	0.245186	0	Fit	0.494	PEG-LEH
0.497	0.245186	0	Fit	0.4945	PEG-LEH
0.4975	0.245186	0	Fit	0.495	PEG-LEH
0.498	0.245186	0	Fit	0.4955	PEG-LEH
0.4985	0.245186	0	Fit	0.496	PEG-LEH
0.499	0.245186	0	Fit	0.4965	PEG-LEH
0.4995	0.245186	0	Fit	0.497	PEG-LEH
0.5	0.245186	0	Fit	0.4975	PEG-LEH

## Sheet: CO Comparison
CO	PEG-LEH	Human Hb	RBC
0	0	0	0
232	51.481	46.366	30.826
464	78.693	93.312	62.855

## Sheet: O2 Offloading RBCs
Time	Value	Group	Fit	Norm
0.012	0.110427	RBC	Exp	-0.260305
0.016	0.113214	RBC	Exp	-0.180552
0.02	0.116728	RBC	Exp	-0.0799948
0.024	0.120615	RBC	Exp	0.0312364
0.028	0.123874	RBC	Exp	0.124497
0.032	0.127285	RBC	Exp	0.222106
0.036	0.130259	RBC	Exp	0.307211
0.04	0.133269	RBC	Exp	0.393346
0.044	0.135493	RBC	Exp	0.456988
0.048	0.137307	RBC	Exp	0.508898
0.052	0.138661	RBC	Exp	0.547644
0.056	0.139655	RBC	Exp	0.576089
0.06	0.14055	RBC	Exp	0.6017
0.064	0.141476	RBC	Exp	0.628199
0.068	0.142208	RBC	Exp	0.649146
0.072	0.142868	RBC	Exp	0.668032
0.076	0.143425	RBC	Exp	0.683972
0.08	0.143907	RBC	Exp	0.697765
0.084	0.144396	RBC	Exp	0.711758
0.088	0.144704	RBC	Exp	0.720572
0.092	0.145019	RBC	Exp	0.729586
0.096	0.145193	RBC	Exp	0.734565
0.1	0.14549	RBC	Exp	0.743064
0.104	0.145626	RBC	Exp	0.746956
0.108	0.145884	RBC	Exp	0.754339
0.112	0.146009	RBC	Exp	0.757916
0.116	0.146195	RBC	Exp	0.763238
0.12	0.146312	RBC	Exp	0.766587
0.124	0.146479	RBC	Exp	0.771365
0.128	0.146571	RBC	Exp	0.773998
0.132	0.146816	RBC	Exp	0.781009
0.136	0.146911	RBC	Exp	0.783728
0.14	0.147107	RBC	Exp	0.789336
0.144	0.147217	RBC	Exp	0.792484
0.148	0.147386	RBC	Exp	0.79732
0.152	0.147502	RBC	Exp	0.80064
0.156	0.147661	RBC	Exp	0.80519
0.16	0.147721	RBC	Exp	0.806907
0.164	0.147884	RBC	Exp	0.811571
0.168	0.147985	RBC	Exp	0.814461
0.172	0.148146	RBC	Exp	0.819069
0.176	0.148241	RBC	Exp	0.821787
0.18	0.148341	RBC	Exp	0.824649
0.184	0.148463	RBC	Exp	0.82814
0.188	0.148574	RBC	Exp	0.831316
0.192	0.148656	RBC	Exp	0.833663
0.196	0.148749	RBC	Exp	0.836324
0.2	0.148868	RBC	Exp	0.839729
0.204	0.14895	RBC	Exp	0.842076
0.208	0.149082	RBC	Exp	0.845853
0.212	0.1491	RBC	Exp	0.846368
0.216	0.149235	RBC	Exp	0.850232
0.22	0.149297	RBC	Exp	0.852006
0.224	0.149419	RBC	Exp	0.855497
0.228	0.1494	RBC	Exp	0.854953
0.232	0.149537	RBC	Exp	0.858874
0.236	0.149581	RBC	Exp	0.860133
0.24	0.149678	RBC	Exp	0.862909
0.244	0.149697	RBC	Exp	0.863452
0.248	0.149791	RBC	Exp	0.866142
0.252	0.149841	RBC	Exp	0.867573
0.256	0.149955	RBC	Exp	0.870835
0.26	0.149974	RBC	Exp	0.871379
0.264	0.150078	RBC	Exp	0.874355
0.268	0.150088	RBC	Exp	0.874641
0.272	0.150204	RBC	Exp	0.877961
0.276	0.150227	RBC	Exp	0.878619
0.28	0.150294	RBC	Exp	0.880536
0.284	0.150321	RBC	Exp	0.881309
0.288	0.150427	RBC	Exp	0.884342
0.292	0.150444	RBC	Exp	0.884829
0.296	0.150515	RBC	Exp	0.88686
0.3	0.150574	RBC	Exp	0.888549
0.304	0.15063	RBC	Exp	0.890151
0.308	0.150688	RBC	Exp	0.891811
0.312	0.150722	RBC	Exp	0.892784
0.316	0.150766	RBC	Exp	0.894043
0.32	0.150804	RBC	Exp	0.89513
0.324	0.150878	RBC	Exp	0.897248
0.328	0.150893	RBC	Exp	0.897677
0.332	0.15098	RBC	Exp	0.900167
0.336	0.150975	RBC	Exp	0.900024
0.34	0.151073	RBC	Exp	0.902828
0.344	0.151095	RBC	Exp	0.903458
0.348	0.151151	RBC	Exp	0.90506
0.352	0.151166	RBC	Exp	0.905489
0.356	0.151246	RBC	Exp	0.907779
0.36	0.151254	RBC	Exp	0.908008
0.364	0.151342	RBC	Exp	0.910526
0.368	0.151326	RBC	Exp	0.910068
0.372	0.151409	RBC	Exp	0.912443
0.376	0.151415	RBC	Exp	0.912615
0.38	0.151501	RBC	Exp	0.915076
0.384	0.151498	RBC	Exp	0.91499
0.388	0.151573	RBC	Exp	0.917136
0.392	0.15158	RBC	Exp	0.917337
0.396	0.151666	RBC	Exp	0.919798
0.4	0.151648	RBC	Exp	0.919282
0.404	0.151708	RBC	Exp	0.920999
0.408	0.151735	RBC	Exp	0.921772
0.412	0.151806	RBC	Exp	0.923804
0.416	0.151813	RBC	Exp	0.924004
0.42	0.151874	RBC	Exp	0.92575
0.424	0.151895	RBC	Exp	0.926351
0.428	0.151941	RBC	Exp	0.927667
0.432	0.151988	RBC	Exp	0.929012
0.436	0.151995	RBC	Exp	0.929212
0.44	0.152049	RBC	Exp	0.930758
0.444	0.15206	RBC	Exp	0.931072
0.448	0.152136	RBC	Exp	0.933247
0.452	0.152137	RBC	Exp	0.933276
0.456	0.152213	RBC	Exp	0.935451
0.46	0.152237	RBC	Exp	0.936137
0.464	0.152305	RBC	Exp	0.938083
0.468	0.152272	RBC	Exp	0.937139
0.472	0.15234	RBC	Exp	0.939085
0.476	0.152332	RBC	Exp	0.938856
0.48	0.152414	RBC	Exp	0.941202
0.484	0.152406	RBC	Exp	0.940974
0.488	0.152468	RBC	Exp	0.942748
0.492	0.152453	RBC	Exp	0.942319
0.496	0.152575	RBC	Exp	0.94581
0.5	0.152535	RBC	Exp	0.944665
0.504	0.152598	RBC	Exp	0.946468
0.508	0.152576	RBC	Exp	0.945838
0.512	0.152659	RBC	Exp	0.948213
0.516	0.15264	RBC	Exp	0.94767
0.52	0.152699	RBC	Exp	0.949358
0.524	0.152673	RBC	Exp	0.948614
0.528	0.152747	RBC	Exp	0.950732
0.532	0.152775	RBC	Exp	0.951533
0.536	0.152808	RBC	Exp	0.952477
0.54	0.152808	RBC	Exp	0.952477
0.544	0.152866	RBC	Exp	0.954137
0.548	0.152894	RBC	Exp	0.954938
0.552	0.152915	RBC	Exp	0.955539
0.556	0.152927	RBC	Exp	0.955883
0.56	0.15293	RBC	Exp	0.955968
0.564	0.152994	RBC	Exp	0.9578
0.568	0.152992	RBC	Exp	0.957743
0.572	0.153017	RBC	Exp	0.958458
0.576	0.153026	RBC	Exp	0.958716
0.58	0.153093	RBC	Exp	0.960633
0.584	0.153106	RBC	Exp	0.961005
0.588	0.153122	RBC	Exp	0.961463
0.592	0.15311	RBC	Exp	0.961119
0.596	0.153184	RBC	Exp	0.963237
0.6	0.153164	RBC	Exp	0.962665
0.604	0.153207	RBC	Exp	0.963895
0.608	0.153193	RBC	Exp	0.963494
0.612	0.153289	RBC	Exp	0.966242
0.616	0.153268	RBC	Exp	0.965641
0.62	0.153343	RBC	Exp	0.967787
0.624	0.153291	RBC	Exp	0.966299
0.628	0.153368	RBC	Exp	0.968502
0.632	0.153339	RBC	Exp	0.967672
0.636	0.153412	RBC	Exp	0.969761
0.64	0.153364	RBC	Exp	0.968388
0.644	0.153419	RBC	Exp	0.969962
0.648	0.153435	RBC	Exp	0.97042
0.652	0.15349	RBC	Exp	0.971993
0.656	0.153469	RBC	Exp	0.971393
0.66	0.153508	RBC	Exp	0.972509
0.664	0.153523	RBC	Exp	0.972938
0.668	0.153544	RBC	Exp	0.973539
0.672	0.153544	RBC	Exp	0.973539
0.676	0.153554	RBC	Exp	0.973825
0.68	0.153577	RBC	Exp	0.974483
0.684	0.153626	RBC	Exp	0.975885
0.688	0.153658	RBC	Exp	0.976801
0.692	0.153636	RBC	Exp	0.976171
0.696	0.153676	RBC	Exp	0.977316
0.7	0.153699	RBC	Exp	0.977974
0.704	0.153733	RBC	Exp	0.978947
0.708	0.153699	RBC	Exp	0.977974
0.712	0.15375	RBC	Exp	0.979434
0.716	0.153735	RBC	Exp	0.979004
0.72	0.153816	RBC	Exp	0.981322
0.724	0.153756	RBC	Exp	0.979605
0.728	0.153821	RBC	Exp	0.981465
0.732	0.153797	RBC	Exp	0.980779
0.736	0.153886	RBC	Exp	0.983326
0.74	0.153836	RBC	Exp	0.981895
0.744	0.153904	RBC	Exp	0.983841
0.748	0.153877	RBC	Exp	0.983068
0.752	0.153954	RBC	Exp	0.985271
0.756	0.153899	RBC	Exp	0.983698
0.76	0.153954	RBC	Exp	0.985271
0.764	0.153941	RBC	Exp	0.984899
0.768	0.153999	RBC	Exp	0.986559
0.772	0.153999	RBC	Exp	0.986559
0.776	0.154033	RBC	Exp	0.987532
0.78	0.154035	RBC	Exp	0.987589
0.784	0.154086	RBC	Exp	0.989049
0.788	0.154073	RBC	Exp	0.988677
0.792	0.154087	RBC	Exp	0.989077
0.796	0.154094	RBC	Exp	0.989278
0.8	0.154124	RBC	Exp	0.990136
0.804	0.154139	RBC	Exp	0.990565
0.808	0.154154	RBC	Exp	0.990995
0.812	0.154166	RBC	Exp	0.991338
0.816	0.154209	RBC	Exp	0.992569
0.82	0.154242	RBC	Exp	0.993513
0.824	0.154214	RBC	Exp	0.992712
0.828	0.154267	RBC	Exp	0.994228
0.832	0.154245	RBC	Exp	0.993599
0.836	0.154297	RBC	Exp	0.995087
0.84	0.154249	RBC	Exp	0.993713
0.844	0.154307	RBC	Exp	0.995373
0.848	0.154264	RBC	Exp	0.994142
0.852	0.154348	RBC	Exp	0.996546
0.856	0.154322	RBC	Exp	0.995802
0.86	0.154392	RBC	Exp	0.997805
0.864	0.154339	RBC	Exp	0.996289
0.868	0.154399	RBC	Exp	0.998006
0.872	0.15437	RBC	Exp	0.997176
0.876	0.154421	RBC	Exp	0.998635
0.88	0.154389	RBC	Exp	0.997719
0.884	0.154446	RBC	Exp	0.999351
0.888	0.154438	RBC	Exp	0.999122
0.892	0.154482	RBC	Exp	1.00038
0.896	0.154455	RBC	Exp	0.999608
0.9	0.154479	RBC	Exp	1.00029
0.904	0.154466	RBC	Exp	0.999923
0.908	0.15451	RBC	Exp	1.00118
0.912	0.154478	RBC	Exp	1.00027
0.916	0.154512	RBC	Exp	1.00124
0.92	0.154497	RBC	Exp	1.00081
0.924	0.154531	RBC	Exp	1.00178
0.928	0.154543	RBC	Exp	1.00213
0.932	0.154564	RBC	Exp	1.00273
0.936	0.154578	RBC	Exp	1.00313
0.94	0.154595	RBC	Exp	1.00361
0.944	0.154602	RBC	Exp	1.00381
0.948	0.154589	RBC	Exp	1.00344
0.952	0.154624	RBC	Exp	1.00444
0.956	0.154599	RBC	Exp	1.00373
0.96	0.154665	RBC	Exp	1.00562
0.964	0.154625	RBC	Exp	1.00447
0.968	0.154665	RBC	Exp	1.00562
0.972	0.154642	RBC	Exp	1.00496
0.976	0.154705	RBC	Exp	1.00676
0.98	0.154649	RBC	Exp	1.00516
0.984	0.154721	RBC	Exp	1.00722
0.988	0.154665	RBC	Exp	1.00562
0.992	0.154728	RBC	Exp	1.00742
0.996	0.154697	RBC	Exp	1.00653
1	0.154748	RBC	Exp	1.00799
1.004	0.154713	RBC	Exp	1.00699
1.008	0.154775	RBC	Exp	1.00877
1.012	0.154743	RBC	Exp	1.00785
1.016	0.154803	RBC	Exp	1.00957
1.02	0.15474	RBC	Exp	1.00776
1.024	0.154779	RBC	Exp	1.00888
1.028	0.154772	RBC	Exp	1.00868
1.032	0.154801	RBC	Exp	1.00951
1.036	0.154753	RBC	Exp	1.00814
1.04	0.154789	RBC	Exp	1.00917
1.044	0.154797	RBC	Exp	1.00939
1.048	0.154807	RBC	Exp	1.00968
1.052	0.154812	RBC	Exp	1.00982
1.056	0.15483	RBC	Exp	1.01034
1.06	0.154852	RBC	Exp	1.01097
1.064	0.154843	RBC	Exp	1.01071
1.068	0.15487	RBC	Exp	1.01148
1.072	0.154842	RBC	Exp	1.01068
1.076	0.15487	RBC	Exp	1.01148
1.08	0.154834	RBC	Exp	1.01045
1.084	0.154898	RBC	Exp	1.01229
1.088	0.154841	RBC	Exp	1.01065
1.092	0.154896	RBC	Exp	1.01223
1.096	0.154882	RBC	Exp	1.01183
1.1	0.154921	RBC	Exp	1.01294
1.104	0.154875	RBC	Exp	1.01163
1.108	0.154947	RBC	Exp	1.01369
1.112	0.154886	RBC	Exp	1.01194
1.116	0.154954	RBC	Exp	1.01389
1.12	0.154912	RBC	Exp	1.01269
1.124	0.154943	RBC	Exp	1.01357
1.128	0.154919	RBC	Exp	1.01289
1.132	0.154992	RBC	Exp	1.01498
1.136	0.15495	RBC	Exp	1.01377
1.14	0.154986	RBC	Exp	1.0148
1.144	0.154956	RBC	Exp	1.01394
1.148	0.155005	RBC	Exp	1.01535
1.152	0.154968	RBC	Exp	1.01429
1.156	0.155003	RBC	Exp	1.01529
1.16	0.154981	RBC	Exp	1.01466
1.164	0.15501	RBC	Exp	1.01549
1.168	0.155015	RBC	Exp	1.01563
1.172	0.155024	RBC	Exp	1.01589
1.176	0.155038	RBC	Exp	1.01629
1.18	0.155035	RBC	Exp	1.01621
1.184	0.155049	RBC	Exp	1.01661
1.188	0.155032	RBC	Exp	1.01612
1.192	0.155049	RBC	Exp	1.01661
1.196	0.155031	RBC	Exp	1.01609
1.2	0.155065	RBC	Exp	1.01706
1.204	0.15503	RBC	Exp	1.01606
1.208	0.15507	RBC	Exp	1.01721
1.212	0.155046	RBC	Exp	1.01652
1.216	0.155087	RBC	Exp	1.01769
1.22	0.155061	RBC	Exp	1.01695
1.224	0.155096	RBC	Exp	1.01795
1.228	0.155055	RBC	Exp	1.01678
1.232	0.155102	RBC	Exp	1.01812
1.236	0.155062	RBC	Exp	1.01698
1.24	0.155108	RBC	Exp	1.01829
1.244	0.155052	RBC	Exp	1.01669
1.248	0.155118	RBC	Exp	1.01858
1.252	0.155066	RBC	Exp	1.01709
1.256	0.155124	RBC	Exp	1.01875
1.26	0.155084	RBC	Exp	1.01761
1.264	0.155131	RBC	Exp	1.01895
1.268	0.155084	RBC	Exp	1.01761
1.272	0.155134	RBC	Exp	1.01904
1.276	0.155087	RBC	Exp	1.01769
1.28	0.155107	RBC	Exp	1.01827
1.284	0.155097	RBC	Exp	1.01798
1.288	0.155109	RBC	Exp	1.01832
1.292	0.155117	RBC	Exp	1.01855
1.296	0.155118	RBC	Exp	1.01858
1.3	0.155129	RBC	Exp	1.0189
1.304	0.155117	RBC	Exp	1.01855
1.308	0.155131	RBC	Exp	1.01895
1.312	0.155101	RBC	Exp	1.01809
1.316	0.155122	RBC	Exp	1.0187
1.32	0.155101	RBC	Exp	1.01809
1.324	0.155126	RBC	Exp	1.01881
1.328	0.155113	RBC	Exp	1.01844
1.332	0.155159	RBC	Exp	1.01975
1.336	0.155114	RBC	Exp	1.01847
1.34	0.155141	RBC	Exp	1.01924
1.344	0.155111	RBC	Exp	1.01838
1.348	0.155155	RBC	Exp	1.01964
1.352	0.155087	RBC	Exp	1.01769
1.356	0.155151	RBC	Exp	1.01952
1.36	0.155109	RBC	Exp	1.01832
1.364	0.155161	RBC	Exp	1.01981
1.368	0.155099	RBC	Exp	1.01804
1.372	0.155174	RBC	Exp	1.02018
1.376	0.155113	RBC	Exp	1.01844
1.38	0.155162	RBC	Exp	1.01984
1.384	0.155115	RBC	Exp	1.01849
1.388	0.155148	RBC	Exp	1.01944
1.392	0.155116	RBC	Exp	1.01852
1.396	0.15515	RBC	Exp	1.0195
1.4	0.155113	RBC	Exp	1.01844
1.404	0.155132	RBC	Exp	1.01898
1.408	0.15514	RBC	Exp	1.01921
1.412	0.155151	RBC	Exp	1.01952
1.416	0.155149	RBC	Exp	1.01947
1.42	0.155142	RBC	Exp	1.01927
1.424	0.15515	RBC	Exp	1.0195
1.428	0.155148	RBC	Exp	1.01944
1.432	0.155144	RBC	Exp	1.01932
1.436	0.155136	RBC	Exp	1.0191
1.44	0.155142	RBC	Exp	1.01927
1.444	0.155139	RBC	Exp	1.01918
1.448	0.155156	RBC	Exp	1.01967
1.452	0.155114	RBC	Exp	1.01847
1.456	0.155167	RBC	Exp	1.01998
1.46	0.155135	RBC	Exp	1.01907
1.464	0.155165	RBC	Exp	1.01993
1.468	0.155109	RBC	Exp	1.01832
1.472	0.155168	RBC	Exp	1.02001
1.476	0.155121	RBC	Exp	1.01867
1.48	0.155188	RBC	Exp	1.02058
1.484	0.155119	RBC	Exp	1.01861
1.488	0.155181	RBC	Exp	1.02038
1.492	0.155151	RBC	Exp	1.01952
1.496	0.155202	RBC	Exp	1.02098
1.5	0.155128	RBC	Exp	1.01887
1.504	0.155181	RBC	Exp	1.02038
1.508	0.155125	RBC	Exp	1.01878
1.512	0.155162	RBC	Exp	1.01984
1.516	0.155126	RBC	Exp	1.01881
1.52	0.155156	RBC	Exp	1.01967
1.524	0.155148	RBC	Exp	1.01944
1.528	0.155179	RBC	Exp	1.02033
1.532	0.155159	RBC	Exp	1.01975
1.536	0.155154	RBC	Exp	1.01961
1.54	0.155151	RBC	Exp	1.01952
1.544	0.155158	RBC	Exp	1.01973
1.548	0.155154	RBC	Exp	1.01961
1.552	0.155148	RBC	Exp	1.01944
1.556	0.155161	RBC	Exp	1.01981
1.56	0.155151	RBC	Exp	1.01952
1.564	0.155165	RBC	Exp	1.01993
1.568	0.155133	RBC	Exp	1.01901
1.572	0.155173	RBC	Exp	1.02015
1.576	0.155149	RBC	Exp	1.01947
1.58	0.155176	RBC	Exp	1.02024
1.584	0.155104	RBC	Exp	1.01818
1.588	0.155159	RBC	Exp	1.01975
1.592	0.155105	RBC	Exp	1.01821
1.596	0.155165	RBC	Exp	1.01993
1.6	0.155111	RBC	Exp	1.01838
1.604	0.155173	RBC	Exp	1.02015
1.608	0.155119	RBC	Exp	1.01861
1.612	0.155171	RBC	Exp	1.0201
1.616	0.155115	RBC	Exp	1.01849
1.62	0.155155	RBC	Exp	1.01964
1.624	0.155119	RBC	Exp	1.01861
1.628	0.155156	RBC	Exp	1.01967
1.632	0.155108	RBC	Exp	1.01829
1.636	0.155145	RBC	Exp	1.01935
1.64	0.155125	RBC	Exp	1.01878
1.644	0.155145	RBC	Exp	1.01935
1.648	0.155109	RBC	Exp	1.01832
1.652	0.155125	RBC	Exp	1.01878
1.656	0.155115	RBC	Exp	1.01849
1.66	0.155136	RBC	Exp	1.0191
1.664	0.155114	RBC	Exp	1.01847
1.668	0.155128	RBC	Exp	1.01887
1.672	0.155134	RBC	Exp	1.01904
1.676	0.155127	RBC	Exp	1.01884
1.68	0.155121	RBC	Exp	1.01867
1.684	0.155107	RBC	Exp	1.01827
1.688	0.155125	RBC	Exp	1.01878
1.692	0.155125	RBC	Exp	1.01878
1.696	0.155146	RBC	Exp	1.01938
1.7	0.155088	RBC	Exp	1.01772
1.704	0.155136	RBC	Exp	1.0191
1.708	0.155098	RBC	Exp	1.01801
1.712	0.155117	RBC	Exp	1.01855
1.716	0.155066	RBC	Exp	1.01709
1.72	0.155117	RBC	Exp	1.01855
1.724	0.155077	RBC	Exp	1.01741
1.728	0.155138	RBC	Exp	1.01915
1.732	0.155086	RBC	Exp	1.01766
1.736	0.155134	RBC	Exp	1.01904
1.74	0.15509	RBC	Exp	1.01778
1.744	0.155138	RBC	Exp	1.01915
1.748	0.155087	RBC	Exp	1.01769
1.752	0.155108	RBC	Exp	1.01829
1.756	0.15507	RBC	Exp	1.01721
1.76	0.155118	RBC	Exp	1.01858
1.764	0.155085	RBC	Exp	1.01764
1.768	0.155123	RBC	Exp	1.01872
1.772	0.155074	RBC	Exp	1.01732
1.776	0.155111	RBC	Exp	1.01838
1.78	0.15509	RBC	Exp	1.01778
1.784	0.155102	RBC	Exp	1.01812
1.788	0.155073	RBC	Exp	1.01729
1.792	0.155096	RBC	Exp	1.01795
1.796	0.155101	RBC	Exp	1.01809
1.8	0.155092	RBC	Exp	1.01784
1.804	0.155114	RBC	Exp	1.01847
1.808	0.155092	RBC	Exp	1.01784
1.812	0.155107	RBC	Exp	1.01827
1.816	0.155087	RBC	Exp	1.01769
1.82	0.155118	RBC	Exp	1.01858
1.824	0.155068	RBC	Exp	1.01715
1.828	0.155114	RBC	Exp	1.01847
1.832	0.155056	RBC	Exp	1.01681
1.836	0.155101	RBC	Exp	1.01809
1.84	0.155038	RBC	Exp	1.01629
1.844	0.155102	RBC	Exp	1.01812
1.848	0.155078	RBC	Exp	1.01744
1.852	0.155111	RBC	Exp	1.01838
1.856	0.155067	RBC	Exp	1.01712
1.86	0.155124	RBC	Exp	1.01875
1.864	0.155081	RBC	Exp	1.01752
1.868	0.155119	RBC	Exp	1.01861
1.872	0.155068	RBC	Exp	1.01715
1.876	0.155107	RBC	Exp	1.01827
1.88	0.155058	RBC	Exp	1.01686
1.884	0.155095	RBC	Exp	1.01792
1.888	0.155048	RBC	Exp	1.01658
1.892	0.155078	RBC	Exp	1.01744
1.896	0.15505	RBC	Exp	1.01663
1.9	0.155087	RBC	Exp	1.01769
1.904	0.155059	RBC	Exp	1.01689
1.908	0.155075	RBC	Exp	1.01735
1.912	0.155052	RBC	Exp	1.01669
1.916	0.155068	RBC	Exp	1.01715
1.92	0.155075	RBC	Exp	1.01735
1.924	0.155071	RBC	Exp	1.01724
1.928	0.155084	RBC	Exp	1.01761
1.932	0.155068	RBC	Exp	1.01715
1.936	0.155083	RBC	Exp	1.01758
1.94	0.155021	RBC	Exp	1.0158
1.944	0.155064	RBC	Exp	1.01704
1.948	0.15503	RBC	Exp	1.01606
1.952	0.155066	RBC	Exp	1.01709
1.956	0.155009	RBC	Exp	1.01546
1.96	0.155054	RBC	Exp	1.01675
1.964	0.155008	RBC	Exp	1.01543
1.968	0.155061	RBC	Exp	1.01695
1.972	0.155022	RBC	Exp	1.01583
1.976	0.155055	RBC	Exp	1.01678
1.98	0.155008	RBC	Exp	1.01543
1.984	0.155059	RBC	Exp	1.01689
1.988	0.155002	RBC	Exp	1.01526
1.992	0.155041	RBC	Exp	1.01638
1.996	0.154994	RBC	Exp	1.01503
2	0.155059	RBC	Exp	1.01689
2.004	0.154998	RBC	Exp	1.01515
2.008	0.155049	RBC	Exp	1.01661
2.012	0.154986	RBC	Exp	1.0148
2.016	0.155034	RBC	Exp	1.01618
2.02	0.154992	RBC	Exp	1.01498
2.024	0.155013	RBC	Exp	1.01558
2.028	0.154982	RBC	Exp	1.01469
2.032	0.154998	RBC	Exp	1.01515
2.036	0.154999	RBC	Exp	1.01518
2.04	0.154993	RBC	Exp	1.015
2.044	0.15499	RBC	Exp	1.01492
2.048	0.154997	RBC	Exp	1.01512
2.052	0.155014	RBC	Exp	1.0156
2.056	0.154992	RBC	Exp	1.01498
2.06	0.15499	RBC	Exp	1.01492
2.064	0.154974	RBC	Exp	1.01446
2.068	0.155004	RBC	Exp	1.01532
2.072	0.154974	RBC	Exp	1.01446
2.076	0.154992	RBC	Exp	1.01498
2.08	0.154958	RBC	Exp	1.014
2.084	0.15501	RBC	Exp	1.01549
2.088	0.154949	RBC	Exp	1.01374
2.092	0.155	RBC	Exp	1.0152
2.096	0.154934	RBC	Exp	1.01332
2.1	0.155005	RBC	Exp	1.01535
2.104	0.154956	RBC	Exp	1.01394
2.108	0.154992	RBC	Exp	1.01498
2.112	0.15493	RBC	Exp	1.0132
2.116	0.154991	RBC	Exp	1.01495
2.12	0.154952	RBC	Exp	1.01383
2.124	0.155003	RBC	Exp	1.01529
2.128	0.154947	RBC	Exp	1.01369
2.132	0.155008	RBC	Exp	1.01543
2.136	0.154954	RBC	Exp	1.01389
2.14	0.154979	RBC	Exp	1.0146
2.144	0.154925	RBC	Exp	1.01306
2.148	0.154949	RBC	Exp	1.01374
2.152	0.154955	RBC	Exp	1.01392
2.156	0.154961	RBC	Exp	1.01409
2.16	0.154948	RBC	Exp	1.01372
2.164	0.154966	RBC	Exp	1.01423
2.168	0.154974	RBC	Exp	1.01446
2.172	0.154968	RBC	Exp	1.01429
2.176	0.154976	RBC	Exp	1.01452
2.18	0.154951	RBC	Exp	1.0138
2.184	0.154962	RBC	Exp	1.01412
2.188	0.154953	RBC	Exp	1.01386
2.192	0.154958	RBC	Exp	1.014
2.196	0.15492	RBC	Exp	1.01291
2.2	0.154972	RBC	Exp	1.0144
2.204	0.154934	RBC	Exp	1.01332
2.208	0.154972	RBC	Exp	1.0144
2.212	0.154925	RBC	Exp	1.01306
2.216	0.15497	RBC	Exp	1.01435
2.22	0.15492	RBC	Exp	1.01291
2.224	0.154958	RBC	Exp	1.014
2.228	0.154909	RBC	Exp	1.0126
2.232	0.154963	RBC	Exp	1.01415
2.236	0.154907	RBC	Exp	1.01254
2.24	0.154967	RBC	Exp	1.01426
2.244	0.154911	RBC	Exp	1.01266
2.248	0.154953	RBC	Exp	1.01386
2.252	0.154908	RBC	Exp	1.01257
2.256	0.154952	RBC	Exp	1.01383
2.26	0.154903	RBC	Exp	1.01243
2.264	0.154931	RBC	Exp	1.01323
2.268	0.15489	RBC	Exp	1.01206
2.272	0.154906	RBC	Exp	1.01251
2.276	0.154872	RBC	Exp	1.01154
2.28	0.154889	RBC	Exp	1.01203
2.284	0.154895	RBC	Exp	1.0122
2.288	0.154915	RBC	Exp	1.01277
2.292	0.154898	RBC	Exp	1.01229
2.296	0.154891	RBC	Exp	1.01208
2.3	0.154899	RBC	Exp	1.01231
2.304	0.15488	RBC	Exp	1.01177
2.308	0.154878	RBC	Exp	1.01171
2.312	0.154868	RBC	Exp	1.01143
2.316	0.154889	RBC	Exp	1.01203
2.32	0.154867	RBC	Exp	1.0114
2.324	0.154905	RBC	Exp	1.01249
2.328	0.15486	RBC	Exp	1.0112
2.332	0.154904	RBC	Exp	1.01246
2.336	0.154839	RBC	Exp	1.0106
2.34	0.154887	RBC	Exp	1.01197
2.344	0.154815	RBC	Exp	1.00991
2.348	0.15487	RBC	Exp	1.01148
2.352	0.154822	RBC	Exp	1.01011
2.356	0.154879	RBC	Exp	1.01174
2.36	0.154815	RBC	Exp	1.00991
2.364	0.15489	RBC	Exp	1.01206
2.368	0.154839	RBC	Exp	1.0106
2.372	0.154885	RBC	Exp	1.01191
2.376	0.154835	RBC	Exp	1.01048
2.38	0.154861	RBC	Exp	1.01123
2.384	0.154818	RBC	Exp	1.01
2.388	0.154841	RBC	Exp	1.01065
2.392	0.15481	RBC	Exp	1.00977
2.396	0.154834	RBC	Exp	1.01045
2.4	0.154825	RBC	Exp	1.0102
2.404	0.154841	RBC	Exp	1.01065
2.408	0.154823	RBC	Exp	1.01014
2.412	0.15482	RBC	Exp	1.01005
2.416	0.15482	RBC	Exp	1.01005
2.42	0.154824	RBC	Exp	1.01017
2.424	0.154821	RBC	Exp	1.01008
2.428	0.154814	RBC	Exp	1.00988
2.432	0.154841	RBC	Exp	1.01065
2.436	0.154818	RBC	Exp	1.01
2.44	0.154841	RBC	Exp	1.01065
2.444	0.154787	RBC	Exp	1.00911
2.448	0.154846	RBC	Exp	1.0108
2.452	0.154801	RBC	Exp	1.00951
2.456	0.154825	RBC	Exp	1.0102
2.46	0.154763	RBC	Exp	1.00842
2.464	0.154828	RBC	Exp	1.01028
2.468	0.154771	RBC	Exp	1.00865
2.472	0.154836	RBC	Exp	1.01051
2.476	0.154781	RBC	Exp	1.00894
2.48	0.154839	RBC	Exp	1.0106
2.484	0.154812	RBC	Exp	1.00982
2.488	0.154861	RBC	Exp	1.01123
2.492	0.154783	RBC	Exp	1.00899
2.496	0.154811	RBC	Exp	1.0098
2.5	0.154794	RBC	Exp	1.00931
2.504	0.154828	RBC	Exp	1.01028
2.508	0.154778	RBC	Exp	1.00885
2.512	0.154816	RBC	Exp	1.00994
2.516	0.154799	RBC	Exp	1.00945
2.52	0.154827	RBC	Exp	1.01025
2.524	0.154794	RBC	Exp	1.00931
2.528	0.154815	RBC	Exp	1.00991
2.532	0.154795	RBC	Exp	1.00934
2.536	0.154808	RBC	Exp	1.00971
2.54	0.154799	RBC	Exp	1.00945
2.544	0.154793	RBC	Exp	1.00928
2.548	0.154801	RBC	Exp	1.00951
2.552	0.154787	RBC	Exp	1.00911
2.556	0.154812	RBC	Exp	1.00982
2.56	0.154783	RBC	Exp	1.00899
2.564	0.154818	RBC	Exp	1.01
2.568	0.154791	RBC	Exp	1.00922
2.572	0.154826	RBC	Exp	1.01022
2.576	0.154751	RBC	Exp	1.00808
2.58	0.154807	RBC	Exp	1.00968
2.584	0.154756	RBC	Exp	1.00822
2.588	0.154804	RBC	Exp	1.0096
2.592	0.154759	RBC	Exp	1.00831
2.596	0.154816	RBC	Exp	1.00994
2.6	0.154764	RBC	Exp	1.00845
2.604	0.154818	RBC	Exp	1.01
2.608	0.154772	RBC	Exp	1.00868
2.612	0.154807	RBC	Exp	1.00968
2.616	0.154761	RBC	Exp	1.00836
2.62	0.154791	RBC	Exp	1.00922
2.624	0.154737	RBC	Exp	1.00768
2.628	0.154776	RBC	Exp	1.00879
2.632	0.15475	RBC	Exp	1.00805
2.636	0.15479	RBC	Exp	1.00919
2.64	0.154737	RBC	Exp	1.00768
2.644	0.154777	RBC	Exp	1.00882
2.648	0.154752	RBC	Exp	1.00811
2.652	0.15477	RBC	Exp	1.00862
2.656	0.154752	RBC	Exp	1.00811
2.66	0.154763	RBC	Exp	1.00842
2.664	0.154758	RBC	Exp	1.00828
2.668	0.154762	RBC	Exp	1.00839
2.672	0.154759	RBC	Exp	1.00831
2.676	0.154726	RBC	Exp	1.00736
2.68	0.154763	RBC	Exp	1.00842
2.684	0.154748	RBC	Exp	1.00799
2.688	0.154764	RBC	Exp	1.00845
2.692	0.154708	RBC	Exp	1.00685
2.696	0.154753	RBC	Exp	1.00814
2.7	0.154709	RBC	Exp	1.00688
2.704	0.154748	RBC	Exp	1.00799
2.708	0.1547	RBC	Exp	1.00662
2.712	0.154742	RBC	Exp	1.00782
2.716	0.154717	RBC	Exp	1.00711
2.72	0.154757	RBC	Exp	1.00825
2.724	0.154695	RBC	Exp	1.00648
2.728	0.154754	RBC	Exp	1.00816
2.732	0.154714	RBC	Exp	1.00702
2.736	0.154766	RBC	Exp	1.00851
2.74	0.154691	RBC	Exp	1.00636
2.744	0.154731	RBC	Exp	1.00751
2.748	0.154684	RBC	Exp	1.00616
2.752	0.154742	RBC	Exp	1.00782
2.756	0.154669	RBC	Exp	1.00573
2.76	0.15471	RBC	Exp	1.00691
2.764	0.154679	RBC	Exp	1.00602
2.768	0.154734	RBC	Exp	1.00759
2.772	0.154693	RBC	Exp	1.00642
2.776	0.154716	RBC	Exp	1.00708
2.78	0.154696	RBC	Exp	1.0065
2.784	0.154708	RBC	Exp	1.00685
2.788	0.154699	RBC	Exp	1.00659
2.792	0.154681	RBC	Exp	1.00608
2.796	0.154702	RBC	Exp	1.00668
2.8	0.154688	RBC	Exp	1.00628
2.804	0.154723	RBC	Exp	1.00728
2.808	0.15469	RBC	Exp	1.00633
2.812	0.154712	RBC	Exp	1.00696
2.816	0.154685	RBC	Exp	1.00619
2.82	0.154712	RBC	Exp	1.00696
2.824	0.154657	RBC	Exp	1.00539
2.828	0.154697	RBC	Exp	1.00653
2.832	0.154658	RBC	Exp	1.00542
2.836	0.154719	RBC	Exp	1.00716
2.84	0.154665	RBC	Exp	1.00562
2.844	0.154717	RBC	Exp	1.00711
2.848	0.154661	RBC	Exp	1.0055
2.852	0.154716	RBC	Exp	1.00708
2.856	0.15466	RBC	Exp	1.00547
2.86	0.154701	RBC	Exp	1.00665
2.864	0.154652	RBC	Exp	1.00525
2.868	0.154703	RBC	Exp	1.0067
2.872	0.154651	RBC	Exp	1.00522
2.876	0.154693	RBC	Exp	1.00642
2.88	0.154653	RBC	Exp	1.00527
2.884	0.154705	RBC	Exp	1.00676
2.888	0.154666	RBC	Exp	1.00565
2.892	0.154682	RBC	Exp	1.0061
2.896	0.154669	RBC	Exp	1.00573
2.9	0.15466	RBC	Exp	1.00547
2.904	0.154659	RBC	Exp	1.00545
2.908	0.154656	RBC	Exp	1.00536
2.912	0.15467	RBC	Exp	1.00576
2.916	0.154667	RBC	Exp	1.00567
2.92	0.15468	RBC	Exp	1.00605
2.924	0.154662	RBC	Exp	1.00553
2.928	0.154689	RBC	Exp	1.0063
2.932	0.15467	RBC	Exp	1.00576
2.936	0.154676	RBC	Exp	1.00593
2.94	0.154646	RBC	Exp	1.00507
2.944	0.154669	RBC	Exp	1.00573
2.948	0.154629	RBC	Exp	1.00459
2.952	0.154663	RBC	Exp	1.00556
2.956	0.154619	RBC	Exp	1.0043
2.96	0.154667	RBC	Exp	1.00567
2.964	0.15463	RBC	Exp	1.00462
2.968	0.154685	RBC	Exp	1.00619
2.972	0.154628	RBC	Exp	1.00456
2.976	0.154674	RBC	Exp	1.00588
2.98	0.15461	RBC	Exp	1.00404
2.984	0.15467	RBC	Exp	1.00576
2.988	0.154625	RBC	Exp	1.00447
2.992	0.154676	RBC	Exp	1.00593
2.996	0.154624	RBC	Exp	1.00444
3	0.154676	RBC	Exp	1.00593
3.004	0.15463	RBC	Exp	1.00462
3.008	0.154656	RBC	Exp	1.00536
3.012	0.154636	RBC	Exp	1.00479
3.016	0.154648	RBC	Exp	1.00513
3.02	0.154619	RBC	Exp	1.0043
3.024	0.154622	RBC	Exp	1.00439
3.028	0.154623	RBC	Exp	1.00442
3.032	0.154636	RBC	Exp	1.00479
3.036	0.154616	RBC	Exp	1.00422
3.04	0.154619	RBC	Exp	1.0043
3.044	0.154638	RBC	Exp	1.00484
3.048	0.154614	RBC	Exp	1.00416
3.052	0.154629	RBC	Exp	1.00459
3.056	0.154602	RBC	Exp	1.00381
3.06	0.154633	RBC	Exp	1.0047
3.064	0.154601	RBC	Exp	1.00379
3.068	0.154629	RBC	Exp	1.00459
3.072	0.154581	RBC	Exp	1.00321
3.076	0.154642	RBC	Exp	1.00496
3.08	0.15461	RBC	Exp	1.00404
3.084	0.15465	RBC	Exp	1.00519
3.088	0.154567	RBC	Exp	1.00281
3.092	0.154635	RBC	Exp	1.00476
3.096	0.154581	RBC	Exp	1.00321
3.1	0.15463	RBC	Exp	1.00462
3.104	0.154567	RBC	Exp	1.00281
3.108	0.154617	RBC	Exp	1.00424
3.112	0.154578	RBC	Exp	1.00313
3.116	0.15464	RBC	Exp	1.0049
3.12	0.154573	RBC	Exp	1.00298
3.124	0.154626	RBC	Exp	1.0045
3.128	0.154582	RBC	Exp	1.00324
3.132	0.15462	RBC	Exp	1.00433
3.136	0.15458	RBC	Exp	1.00319
3.14	0.154603	RBC	Exp	1.00384
3.144	0.154585	RBC	Exp	1.00333
3.148	0.154609	RBC	Exp	1.00402
3.152	0.154595	RBC	Exp	1.00361
3.156	0.154593	RBC	Exp	1.00356
3.16	0.154607	RBC	Exp	1.00396
3.164	0.154607	RBC	Exp	1.00396
3.168	0.154605	RBC	Exp	1.0039
3.172	0.154579	RBC	Exp	1.00316
3.176	0.154599	RBC	Exp	1.00373
3.18	0.154599	RBC	Exp	1.00373
3.184	0.154611	RBC	Exp	1.00407
3.188	0.154566	RBC	Exp	1.00278
3.192	0.154604	RBC	Exp	1.00387
3.196	0.154588	RBC	Exp	1.00341
3.2	0.154626	RBC	Exp	1.0045
3.204	0.154561	RBC	Exp	1.00264
3.208	0.154619	RBC	Exp	1.0043
3.212	0.154574	RBC	Exp	1.00301
3.216	0.154639	RBC	Exp	1.00487
3.22	0.154555	RBC	Exp	1.00247
3.224	0.154596	RBC	Exp	1.00364
3.228	0.154553	RBC	Exp	1.00241
3.232	0.154619	RBC	Exp	1.0043
3.236	0.154561	RBC	Exp	1.00264
3.24	0.15461	RBC	Exp	1.00404
3.244	0.154572	RBC	Exp	1.00296
3.248	0.154595	RBC	Exp	1.00361
3.252	0.154556	RBC	Exp	1.0025
3.256	0.154584	RBC	Exp	1.0033
3.26	0.154535	RBC	Exp	1.0019
3.264	0.154567	RBC	Exp	1.00281
3.268	0.154545	RBC	Exp	1.00218
3.272	0.154586	RBC	Exp	1.00336
3.276	0.154553	RBC	Exp	1.00241
3.28	0.154603	RBC	Exp	1.00384
3.284	0.154578	RBC	Exp	1.00313
3.288	0.154579	RBC	Exp	1.00316
3.292	0.154578	RBC	Exp	1.00313
3.296	0.154561	RBC	Exp	1.00264
3.3	0.15456	RBC	Exp	1.00261
3.304	0.154542	RBC	Exp	1.0021
3.308	0.154569	RBC	Exp	1.00287
3.312	0.154525	RBC	Exp	1.00161
3.316	0.154575	RBC	Exp	1.00304
3.32	0.154533	RBC	Exp	1.00184
3.324	0.154579	RBC	Exp	1.00316
3.328	0.154537	RBC	Exp	1.00195
3.332	0.154579	RBC	Exp	1.00316
3.336	0.154527	RBC	Exp	1.00167
3.34	0.154572	RBC	Exp	1.00296
3.344	0.154515	RBC	Exp	1.00133
3.348	0.154565	RBC	Exp	1.00276
3.352	0.154512	RBC	Exp	1.00124
3.356	0.154564	RBC	Exp	1.00273
3.36	0.154534	RBC	Exp	1.00187
3.364	0.154579	RBC	Exp	1.00316
3.368	0.154524	RBC	Exp	1.00158
3.372	0.15457	RBC	Exp	1.0029
3.376	0.154517	RBC	Exp	1.00138
3.38	0.154559	RBC	Exp	1.00258
3.384	0.154505	RBC	Exp	1.00104
3.388	0.154536	RBC	Exp	1.00193
3.392	0.154511	RBC	Exp	1.00121
3.396	0.154542	RBC	Exp	1.0021
3.4	0.15452	RBC	Exp	1.00147
3.404	0.154536	RBC	Exp	1.00193
3.408	0.154536	RBC	Exp	1.00193
3.412	0.154531	RBC	Exp	1.00178
3.416	0.15453	RBC	Exp	1.00175
3.42	0.154509	RBC	Exp	1.00115
3.424	0.154534	RBC	Exp	1.00187
3.428	0.154499	RBC	Exp	1.00087
3.432	0.154533	RBC	Exp	1.00184
3.436	0.154492	RBC	Exp	1.00067
3.44	0.154545	RBC	Exp	1.00218
3.444	0.154491	RBC	Exp	1.00064
3.448	0.154539	RBC	Exp	1.00201
3.452	0.15448	RBC	Exp	1.00032
3.456	0.154524	RBC	Exp	1.00158
3.46	0.154482	RBC	Exp	1.00038
3.464	0.154518	RBC	Exp	1.00141
3.468	0.154479	RBC	Exp	1.00029
3.472	0.154538	RBC	Exp	1.00198
3.476	0.154493	RBC	Exp	1.0007
3.48	0.154533	RBC	Exp	1.00184
3.484	0.154483	RBC	Exp	1.00041
3.488	0.15453	RBC	Exp	1.00175
3.492	0.15448	RBC	Exp	1.00032
3.496	0.154523	RBC	Exp	1.00155
3.5	0.154462	RBC	Exp	0.999808
3.504	0.154515	RBC	Exp	1.00133
3.508	0.154481	RBC	Exp	1.00035
3.512	0.154517	RBC	Exp	1.00138
3.516	0.154487	RBC	Exp	1.00052
3.52	0.15452	RBC	Exp	1.00147
3.524	0.154503	RBC	Exp	1.00098
3.528	0.154505	RBC	Exp	1.00104
3.532	0.154502	RBC	Exp	1.00095
3.536	0.154501	RBC	Exp	1.00092
3.54	0.154508	RBC	Exp	1.00112
3.544	0.154477	RBC	Exp	1.00024
3.548	0.154511	RBC	Exp	1.00121
3.552	0.15447	RBC	Exp	1.00004
3.556	0.154518	RBC	Exp	1.00141
3.56	0.154498	RBC	Exp	1.00084
3.564	0.15454	RBC	Exp	1.00204
3.568	0.154495	RBC	Exp	1.00075
3.572	0.154521	RBC	Exp	1.0015
3.576	0.154476	RBC	Exp	1.00021
3.58	0.154499	RBC	Exp	1.00087
3.584	0.154462	RBC	Exp	0.999808
3.588	0.154507	RBC	Exp	1.0011
3.592	0.154466	RBC	Exp	0.999923
3.596	0.154517	RBC	Exp	1.00138
3.6	0.154459	RBC	Exp	0.999723
3.604	0.154518	RBC	Exp	1.00141
3.608	0.154466	RBC	Exp	0.999923
3.612	0.154511	RBC	Exp	1.00121
3.616	0.154444	RBC	Exp	0.999293
3.62	0.154495	RBC	Exp	1.00075
3.624	0.154446	RBC	Exp	0.999351
3.628	0.154493	RBC	Exp	1.0007
3.632	0.154464	RBC	Exp	0.999866
3.636	0.154487	RBC	Exp	1.00052
3.64	0.154465	RBC	Exp	0.999894
3.644	0.154491	RBC	Exp	1.00064
3.648	0.154453	RBC	Exp	0.999551
3.652	0.154475	RBC	Exp	1.00018
3.656	0.154483	RBC	Exp	1.00041
3.66	0.15446	RBC	Exp	0.999751
3.664	0.154472	RBC	Exp	1.00009
3.668	0.154458	RBC	Exp	0.999694
3.672	0.154475	RBC	Exp	1.00018
3.676	0.154461	RBC	Exp	0.99978
3.68	0.154492	RBC	Exp	1.00067
3.684	0.154454	RBC	Exp	0.999579
3.688	0.154473	RBC	Exp	1.00012
3.692	0.154435	RBC	Exp	0.999036
3.696	0.154476	RBC	Exp	1.00021
3.7	0.154427	RBC	Exp	0.998807
3.704	0.154481	RBC	Exp	1.00035
3.708	0.154429	RBC	Exp	0.998864
3.712	0.154479	RBC	Exp	1.00029
3.716	0.154449	RBC	Exp	0.999436
3.72	0.154484	RBC	Exp	1.00044
3.724	0.154427	RBC	Exp	0.998807
3.728	0.154495	RBC	Exp	1.00075
3.732	0.154426	RBC	Exp	0.998778
3.736	0.154476	RBC	Exp	1.00021
3.74	0.15441	RBC	Exp	0.99832
3.744	0.154457	RBC	Exp	0.999665
3.748	0.154422	RBC	Exp	0.998664
3.752	0.154462	RBC	Exp	0.999808
3.756	0.154433	RBC	Exp	0.998979
3.76	0.15445	RBC	Exp	0.999465
3.764	0.154434	RBC	Exp	0.999007
3.768	0.154449	RBC	Exp	0.999436
3.772	0.154441	RBC	Exp	0.999207
3.776	0.154423	RBC	Exp	0.998692
3.78	0.154441	RBC	Exp	0.999207
3.784	0.154445	RBC	Exp	0.999322
3.788	0.154456	RBC	Exp	0.999637
3.792	0.15445	RBC	Exp	0.999465
3.796	0.15445	RBC	Exp	0.999465
3.8	0.154434	RBC	Exp	0.999007
3.804	0.154457	RBC	Exp	0.999665
3.808	0.154426	RBC	Exp	0.998778
3.812	0.154452	RBC	Exp	0.999522
3.816	0.154414	RBC	Exp	0.998435
3.82	0.15446	RBC	Exp	0.999751
3.824	0.154419	RBC	Exp	0.998578
3.828	0.154462	RBC	Exp	0.999808
3.832	0.154423	RBC	Exp	0.998692
3.836	0.154482	RBC	Exp	1.00038
3.84	0.154425	RBC	Exp	0.99875
3.844	0.154485	RBC	Exp	1.00047
3.848	0.154425	RBC	Exp	0.99875
3.852	0.154482	RBC	Exp	1.00038
3.856	0.154422	RBC	Exp	0.998664
3.86	0.154458	RBC	Exp	0.999694
3.864	0.154409	RBC	Exp	0.998292
3.868	0.154475	RBC	Exp	1.00018
3.872	0.154435	RBC	Exp	0.999036
3.876	0.154467	RBC	Exp	0.999952
3.88	0.15446	RBC	Exp	0.999751
3.884	0.154462	RBC	Exp	0.999808
3.888	0.154446	RBC	Exp	0.999351
3.892	0.154477	RBC	Exp	1.00024
3.896	0.154437	RBC	Exp	0.999093
3.9	0.154441	RBC	Exp	0.999207
3.904	0.154459	RBC	Exp	0.999723
3.908	0.154453	RBC	Exp	0.999551
3.912	0.154447	RBC	Exp	0.999379
3.916	0.154451	RBC	Exp	0.999494
3.92	0.154475	RBC	Exp	1.00018
3.924	0.154468	RBC	Exp	0.99998
3.928	0.154465	RBC	Exp	0.999894
3.932	0.15443	RBC	Exp	0.998893
3.936	0.154465	RBC	Exp	0.999894
3.94	0.154441	RBC	Exp	0.999207
3.944	0.154463	RBC	Exp	0.999837
3.948	0.154407	RBC	Exp	0.998235
3.952	0.15448	RBC	Exp	1.00032
3.956	0.15445	RBC	Exp	0.999465
3.96	0.154487	RBC	Exp	1.00052
3.964	0.154413	RBC	Exp	0.998406
3.968	0.154474	RBC	Exp	1.00015
3.972	0.154436	RBC	Exp	0.999064
3.976	0.154472	RBC	Exp	1.00009
3.98	0.154412	RBC	Exp	0.998378
3.984	0.154452	RBC	Exp	0.999522
3.988	0.154438	RBC	Exp	0.999122
3.992	0.154474	RBC	Exp	1.00015
3.996	0.154427	RBC	Exp	0.998807
4	0.154453	RBC	Exp	0.999551
0.012	0.119523	RBC	Fit	0
0.016	0.12126	RBC	Fit	0.0497038
0.02	0.122911	RBC	Fit	0.0969372
0.024	0.124479	RBC	Fit	0.141823
0.028	0.12597	RBC	Fit	0.184478
0.032	0.127387	RBC	Fit	0.225012
0.036	0.128733	RBC	Fit	0.263532
0.04	0.130012	RBC	Fit	0.300137
0.044	0.131227	RBC	Fit	0.334923
0.048	0.132383	RBC	Fit	0.36798
0.052	0.13348	RBC	Fit	0.399394
0.056	0.134524	RBC	Fit	0.429246
0.06	0.135515	RBC	Fit	0.457615
0.064	0.136457	RBC	Fit	0.484574
0.068	0.137352	RBC	Fit	0.510192
0.072	0.138203	RBC	Fit	0.534538
0.076	0.139011	RBC	Fit	0.557673
0.08	0.13978	RBC	Fit	0.579658
0.084	0.14051	RBC	Fit	0.600551
0.088	0.141204	RBC	Fit	0.620405
0.092	0.141863	RBC	Fit	0.639272
0.096	0.14249	RBC	Fit	0.657202
0.1	0.143085	RBC	Fit	0.67424
0.104	0.143651	RBC	Fit	0.690432
0.108	0.144188	RBC	Fit	0.705818
0.112	0.144699	RBC	Fit	0.72044
0.116	0.145185	RBC	Fit	0.734336
0.12	0.145646	RBC	Fit	0.74754
0.124	0.146085	RBC	Fit	0.760088
0.128	0.146502	RBC	Fit	0.772013
0.132	0.146898	RBC	Fit	0.783345
0.136	0.147274	RBC	Fit	0.794113
0.14	0.147632	RBC	Fit	0.804347
0.144	0.147971	RBC	Fit	0.814071
0.148	0.148294	RBC	Fit	0.823313
0.152	0.148601	RBC	Fit	0.832095
0.156	0.148893	RBC	Fit	0.84044
0.16	0.14917	RBC	Fit	0.848371
0.164	0.149433	RBC	Fit	0.855908
0.168	0.149684	RBC	Fit	0.863069
0.172	0.149921	RBC	Fit	0.869875
0.176	0.150147	RBC	Fit	0.876343
0.18	0.150362	RBC	Fit	0.882489
0.184	0.150566	RBC	Fit	0.88833
0.188	0.15076	RBC	Fit	0.893881
0.192	0.150945	RBC	Fit	0.899155
0.196	0.15112	RBC	Fit	0.904167
0.2	0.151286	RBC	Fit	0.908931
0.204	0.151444	RBC	Fit	0.913457
0.208	0.151595	RBC	Fit	0.917759
0.212	0.151738	RBC	Fit	0.921846
0.216	0.151873	RBC	Fit	0.925731
0.22	0.152002	RBC	Fit	0.929422
0.224	0.152125	RBC	Fit	0.93293
0.228	0.152241	RBC	Fit	0.936264
0.232	0.152352	RBC	Fit	0.939432
0.236	0.152457	RBC	Fit	0.942442
0.24	0.152557	RBC	Fit	0.945303
0.244	0.152652	RBC	Fit	0.948022
0.248	0.152743	RBC	Fit	0.950605
0.252	0.152828	RBC	Fit	0.95306
0.256	0.15291	RBC	Fit	0.955394
0.26	0.152987	RBC	Fit	0.957611
0.264	0.153061	RBC	Fit	0.959718
0.268	0.153131	RBC	Fit	0.96172
0.272	0.153197	RBC	Fit	0.963622
0.276	0.153261	RBC	Fit	0.965431
0.28	0.153321	RBC	Fit	0.967149
0.284	0.153378	RBC	Fit	0.968782
0.288	0.153432	RBC	Fit	0.970333
0.292	0.153484	RBC	Fit	0.971808
0.296	0.153532	RBC	Fit	0.973209
0.3	0.153579	RBC	Fit	0.974541
0.304	0.153623	RBC	Fit	0.975806
0.308	0.153665	RBC	Fit	0.977009
0.312	0.153705	RBC	Fit	0.978151
0.316	0.153743	RBC	Fit	0.979237
0.32	0.153779	RBC	Fit	0.980269
0.324	0.153813	RBC	Fit	0.98125
0.328	0.153846	RBC	Fit	0.982182
0.332	0.153877	RBC	Fit	0.983068
0.336	0.153906	RBC	Fit	0.983909
0.34	0.153934	RBC	Fit	0.984709
0.344	0.153961	RBC	Fit	0.985469
0.348	0.153986	RBC	Fit	0.986191
0.352	0.15401	RBC	Fit	0.986878
0.356	0.154033	RBC	Fit	0.98753
0.36	0.154055	RBC	Fit	0.98815
0.364	0.154075	RBC	Fit	0.988739
0.368	0.154095	RBC	Fit	0.989298
0.372	0.154113	RBC	Fit	0.98983
0.376	0.154131	RBC	Fit	0.990336
0.38	0.154148	RBC	Fit	0.990816
0.384	0.154164	RBC	Fit	0.991273
0.388	0.154179	RBC	Fit	0.991706
0.392	0.154193	RBC	Fit	0.992119
0.396	0.154207	RBC	Fit	0.99251
0.4	0.15422	RBC	Fit	0.992883
0.404	0.154232	RBC	Fit	0.993236
0.408	0.154244	RBC	Fit	0.993573
0.412	0.154255	RBC	Fit	0.993892
0.416	0.154266	RBC	Fit	0.994196
0.42	0.154276	RBC	Fit	0.994484
0.424	0.154286	RBC	Fit	0.994758
0.428	0.154295	RBC	Fit	0.995019
0.432	0.154303	RBC	Fit	0.995266
0.436	0.154311	RBC	Fit	0.995502
0.44	0.154319	RBC	Fit	0.995725
0.444	0.154327	RBC	Fit	0.995938
0.448	0.154334	RBC	Fit	0.99614
0.452	0.15434	RBC	Fit	0.996332
0.456	0.154347	RBC	Fit	0.996514
0.46	0.154353	RBC	Fit	0.996687
0.464	0.154359	RBC	Fit	0.996852
0.468	0.154364	RBC	Fit	0.997008
0.472	0.154369	RBC	Fit	0.997157
0.476	0.154374	RBC	Fit	0.997298
0.48	0.154379	RBC	Fit	0.997433
0.484	0.154383	RBC	Fit	0.99756
0.488	0.154388	RBC	Fit	0.997681
0.492	0.154392	RBC	Fit	0.997797
0.496	0.154396	RBC	Fit	0.997906
0.5	0.154399	RBC	Fit	0.99801
0.504	0.154403	RBC	Fit	0.998109
0.508	0.154406	RBC	Fit	0.998203
0.512	0.154409	RBC	Fit	0.998292
0.516	0.154412	RBC	Fit	0.998377
0.52	0.154415	RBC	Fit	0.998458
0.524	0.154417	RBC	Fit	0.998535
0.528	0.15442	RBC	Fit	0.998607
0.532	0.154422	RBC	Fit	0.998677
0.536	0.154425	RBC	Fit	0.998742
0.54	0.154427	RBC	Fit	0.998805
0.544	0.154429	RBC	Fit	0.998864
0.548	0.154431	RBC	Fit	0.998921
0.552	0.154433	RBC	Fit	0.998974
0.556	0.154435	RBC	Fit	0.999025
0.56	0.154436	RBC	Fit	0.999074
0.564	0.154438	RBC	Fit	0.99912
0.568	0.154439	RBC	Fit	0.999164
0.572	0.154441	RBC	Fit	0.999205
0.576	0.154442	RBC	Fit	0.999245
0.58	0.154444	RBC	Fit	0.999282
0.584	0.154445	RBC	Fit	0.999318
0.588	0.154446	RBC	Fit	0.999352
0.592	0.154447	RBC	Fit	0.999384
0.596	0.154448	RBC	Fit	0.999415
0.6	0.154449	RBC	Fit	0.999444
0.604	0.15445	RBC	Fit	0.999471
0.608	0.154451	RBC	Fit	0.999498
0.612	0.154452	RBC	Fit	0.999523
0.616	0.154453	RBC	Fit	0.999546
0.62	0.154454	RBC	Fit	0.999569
0.624	0.154454	RBC	Fit	0.99959
0.628	0.154455	RBC	Fit	0.999611
0.632	0.154456	RBC	Fit	0.99963
0.636	0.154456	RBC	Fit	0.999648
0.64	0.154457	RBC	Fit	0.999666
0.644	0.154458	RBC	Fit	0.999683
0.648	0.154458	RBC	Fit	0.999698
0.652	0.154459	RBC	Fit	0.999713
0.656	0.154459	RBC	Fit	0.999728
0.66	0.15446	RBC	Fit	0.999741
0.664	0.15446	RBC	Fit	0.999754
0.668	0.154461	RBC	Fit	0.999766
0.672	0.154461	RBC	Fit	0.999778
0.676	0.154461	RBC	Fit	0.999789
0.68	0.154462	RBC	Fit	0.999799
0.684	0.154462	RBC	Fit	0.999809
0.688	0.154462	RBC	Fit	0.999819
0.692	0.154463	RBC	Fit	0.999828
0.696	0.154463	RBC	Fit	0.999836
0.7	0.154463	RBC	Fit	0.999844
0.704	0.154464	RBC	Fit	0.999852
0.708	0.154464	RBC	Fit	0.99986
0.712	0.154464	RBC	Fit	0.999867
0.716	0.154464	RBC	Fit	0.999873
0.72	0.154464	RBC	Fit	0.999879
0.724	0.154465	RBC	Fit	0.999885
0.728	0.154465	RBC	Fit	0.999891
0.732	0.154465	RBC	Fit	0.999897
0.736	0.154465	RBC	Fit	0.999902
0.74	0.154465	RBC	Fit	0.999907
0.744	0.154466	RBC	Fit	0.999911
0.748	0.154466	RBC	Fit	0.999916
0.752	0.154466	RBC	Fit	0.99992
0.756	0.154466	RBC	Fit	0.999924
0.76	0.154466	RBC	Fit	0.999928
0.764	0.154466	RBC	Fit	0.999931
0.768	0.154466	RBC	Fit	0.999935
0.772	0.154467	RBC	Fit	0.999938
0.776	0.154467	RBC	Fit	0.999941
0.78	0.154467	RBC	Fit	0.999944
0.784	0.154467	RBC	Fit	0.999947
0.788	0.154467	RBC	Fit	0.999949
0.792	0.154467	RBC	Fit	0.999952
0.796	0.154467	RBC	Fit	0.999954
0.8	0.154467	RBC	Fit	0.999957
0.804	0.154467	RBC	Fit	0.999959
0.808	0.154467	RBC	Fit	0.999961
0.812	0.154467	RBC	Fit	0.999963
0.816	0.154467	RBC	Fit	0.999965
0.82	0.154468	RBC	Fit	0.999966
0.824	0.154468	RBC	Fit	0.999968
0.828	0.154468	RBC	Fit	0.99997
0.832	0.154468	RBC	Fit	0.999971
0.836	0.154468	RBC	Fit	0.999973
0.84	0.154468	RBC	Fit	0.999974
0.844	0.154468	RBC	Fit	0.999975
0.848	0.154468	RBC	Fit	0.999976
0.852	0.154468	RBC	Fit	0.999978
0.856	0.154468	RBC	Fit	0.999979
0.86	0.154468	RBC	Fit	0.99998
0.864	0.154468	RBC	Fit	0.999981
0.868	0.154468	RBC	Fit	0.999982
0.872	0.154468	RBC	Fit	0.999983
0.876	0.154468	RBC	Fit	0.999983
0.88	0.154468	RBC	Fit	0.999984
0.884	0.154468	RBC	Fit	0.999985
0.888	0.154468	RBC	Fit	0.999986
0.892	0.154468	RBC	Fit	0.999987
0.896	0.154468	RBC	Fit	0.999987
0.9	0.154468	RBC	Fit	0.999988
0.904	0.154468	RBC	Fit	0.999988
0.908	0.154468	RBC	Fit	0.999989
0.912	0.154468	RBC	Fit	0.99999
0.916	0.154468	RBC	Fit	0.99999
0.92	0.154468	RBC	Fit	0.999991
0.924	0.154468	RBC	Fit	0.999991
0.928	0.154468	RBC	Fit	0.999991
0.932	0.154468	RBC	Fit	0.999992
0.936	0.154468	RBC	Fit	0.999992
0.94	0.154468	RBC	Fit	0.999993
0.944	0.154468	RBC	Fit	0.999993
0.948	0.154468	RBC	Fit	0.999993
0.952	0.154468	RBC	Fit	0.999994
0.956	0.154468	RBC	Fit	0.999994
0.96	0.154468	RBC	Fit	0.999994
0.964	0.154469	RBC	Fit	0.999995
0.968	0.154469	RBC	Fit	0.999995
0.972	0.154469	RBC	Fit	0.999995
0.976	0.154469	RBC	Fit	0.999995
0.98	0.154469	RBC	Fit	0.999996
0.984	0.154469	RBC	Fit	0.999996
0.988	0.154469	RBC	Fit	0.999996
0.992	0.154469	RBC	Fit	0.999996
0.996	0.154469	RBC	Fit	0.999996
1	0.154469	RBC	Fit	0.999997
1.004	0.154469	RBC	Fit	0.999997
1.008	0.154469	RBC	Fit	0.999997
1.012	0.154469	RBC	Fit	0.999997
1.016	0.154469	RBC	Fit	0.999997
1.02	0.154469	RBC	Fit	0.999997
1.024	0.154469	RBC	Fit	0.999997
1.028	0.154469	RBC	Fit	0.999998
1.032	0.154469	RBC	Fit	0.999998
1.036	0.154469	RBC	Fit	0.999998
1.04	0.154469	RBC	Fit	0.999998
1.044	0.154469	RBC	Fit	0.999998
1.048	0.154469	RBC	Fit	0.999998
1.052	0.154469	RBC	Fit	0.999998
1.056	0.154469	RBC	Fit	0.999998
1.06	0.154469	RBC	Fit	0.999998
1.064	0.154469	RBC	Fit	0.999998
1.068	0.154469	RBC	Fit	0.999999
1.072	0.154469	RBC	Fit	0.999999
1.076	0.154469	RBC	Fit	0.999999
1.08	0.154469	RBC	Fit	0.999999
1.084	0.154469	RBC	Fit	0.999999
1.088	0.154469	RBC	Fit	0.999999
1.092	0.154469	RBC	Fit	0.999999
1.096	0.154469	RBC	Fit	0.999999
1.1	0.154469	RBC	Fit	0.999999
1.104	0.154469	RBC	Fit	0.999999
1.108	0.154469	RBC	Fit	0.999999
1.112	0.154469	RBC	Fit	0.999999
1.116	0.154469	RBC	Fit	0.999999
1.12	0.154469	RBC	Fit	0.999999
1.124	0.154469	RBC	Fit	0.999999
1.128	0.154469	RBC	Fit	0.999999
1.132	0.154469	RBC	Fit	0.999999
1.136	0.154469	RBC	Fit	0.999999
1.14	0.154469	RBC	Fit	0.999999
1.144	0.154469	RBC	Fit	0.999999
1.148	0.154469	RBC	Fit	0.999999
1.152	0.154469	RBC	Fit	1
1.156	0.154469	RBC	Fit	1
1.16	0.154469	RBC	Fit	1
1.164	0.154469	RBC	Fit	1
1.168	0.154469	RBC	Fit	1
1.172	0.154469	RBC	Fit	1
1.176	0.154469	RBC	Fit	1
1.18	0.154469	RBC	Fit	1
1.184	0.154469	RBC	Fit	1
1.188	0.154469	RBC	Fit	1
1.192	0.154469	RBC	Fit	1
1.196	0.154469	RBC	Fit	1
1.2	0.154469	RBC	Fit	1
1.204	0.154469	RBC	Fit	1
1.208	0.154469	RBC	Fit	1
1.212	0.154469	RBC	Fit	1
1.216	0.154469	RBC	Fit	1
1.22	0.154469	RBC	Fit	1
1.224	0.154469	RBC	Fit	1
1.228	0.154469	RBC	Fit	1
1.232	0.154469	RBC	Fit	1
1.236	0.154469	RBC	Fit	1
1.24	0.154469	RBC	Fit	1
1.244	0.154469	RBC	Fit	1
1.248	0.154469	RBC	Fit	1
1.252	0.154469	RBC	Fit	1
1.256	0.154469	RBC	Fit	1
1.26	0.154469	RBC	Fit	1
1.264	0.154469	RBC	Fit	1
1.268	0.154469	RBC	Fit	1
1.272	0.154469	RBC	Fit	1
1.276	0.154469	RBC	Fit	1
1.28	0.154469	RBC	Fit	1
1.284	0.154469	RBC	Fit	1
1.288	0.154469	RBC	Fit	1
1.292	0.154469	RBC	Fit	1
1.296	0.154469	RBC	Fit	1
1.3	0.154469	RBC	Fit	1
1.304	0.154469	RBC	Fit	1
1.308	0.154469	RBC	Fit	1
1.312	0.154469	RBC	Fit	1
1.316	0.154469	RBC	Fit	1
1.32	0.154469	RBC	Fit	1
1.324	0.154469	RBC	Fit	1
1.328	0.154469	RBC	Fit	1
1.332	0.154469	RBC	Fit	1
1.336	0.154469	RBC	Fit	1
1.34	0.154469	RBC	Fit	1
1.344	0.154469	RBC	Fit	1
1.348	0.154469	RBC	Fit	1
1.352	0.154469	RBC	Fit	1
1.356	0.154469	RBC	Fit	1
1.36	0.154469	RBC	Fit	1
1.364	0.154469	RBC	Fit	1
1.368	0.154469	RBC	Fit	1
1.372	0.154469	RBC	Fit	1
1.376	0.154469	RBC	Fit	1
1.38	0.154469	RBC	Fit	1
1.384	0.154469	RBC	Fit	1
1.388	0.154469	RBC	Fit	1
1.392	0.154469	RBC	Fit	1
1.396	0.154469	RBC	Fit	1
1.4	0.154469	RBC	Fit	1
1.404	0.154469	RBC	Fit	1
1.408	0.154469	RBC	Fit	1
1.412	0.154469	RBC	Fit	1
1.416	0.154469	RBC	Fit	1
1.42	0.154469	RBC	Fit	1
1.424	0.154469	RBC	Fit	1
1.428	0.154469	RBC	Fit	1
1.432	0.154469	RBC	Fit	1
1.436	0.154469	RBC	Fit	1
1.44	0.154469	RBC	Fit	1
1.444	0.154469	RBC	Fit	1
1.448	0.154469	RBC	Fit	1
1.452	0.154469	RBC	Fit	1
1.456	0.154469	RBC	Fit	1
1.46	0.154469	RBC	Fit	1
1.464	0.154469	RBC	Fit	1
1.468	0.154469	RBC	Fit	1
1.472	0.154469	RBC	Fit	1
1.476	0.154469	RBC	Fit	1
1.48	0.154469	RBC	Fit	1
1.484	0.154469	RBC	Fit	1
1.488	0.154469	RBC	Fit	1
1.492	0.154469	RBC	Fit	1
1.496	0.154469	RBC	Fit	1
1.5	0.154469	RBC	Fit	1
1.504	0.154469	RBC	Fit	1
1.508	0.154469	RBC	Fit	1
1.512	0.154469	RBC	Fit	1
1.516	0.154469	RBC	Fit	1
1.52	0.154469	RBC	Fit	1
1.524	0.154469	RBC	Fit	1
1.528	0.154469	RBC	Fit	1
1.532	0.154469	RBC	Fit	1
1.536	0.154469	RBC	Fit	1
1.54	0.154469	RBC	Fit	1
1.544	0.154469	RBC	Fit	1
1.548	0.154469	RBC	Fit	1
1.552	0.154469	RBC	Fit	1
1.556	0.154469	RBC	Fit	1
1.56	0.154469	RBC	Fit	1
1.564	0.154469	RBC	Fit	1
1.568	0.154469	RBC	Fit	1
1.572	0.154469	RBC	Fit	1
1.576	0.154469	RBC	Fit	1
1.58	0.154469	RBC	Fit	1
1.584	0.154469	RBC	Fit	1
1.588	0.154469	RBC	Fit	1
1.592	0.154469	RBC	Fit	1
1.596	0.154469	RBC	Fit	1
1.6	0.154469	RBC	Fit	1
1.604	0.154469	RBC	Fit	1
1.608	0.154469	RBC	Fit	1
1.612	0.154469	RBC	Fit	1
1.616	0.154469	RBC	Fit	1
1.62	0.154469	RBC	Fit	1
1.624	0.154469	RBC	Fit	1
1.628	0.154469	RBC	Fit	1
1.632	0.154469	RBC	Fit	1
1.636	0.154469	RBC	Fit	1
1.64	0.154469	RBC	Fit	1
1.644	0.154469	RBC	Fit	1
1.648	0.154469	RBC	Fit	1
1.652	0.154469	RBC	Fit	1
1.656	0.154469	RBC	Fit	1
1.66	0.154469	RBC	Fit	1
1.664	0.154469	RBC	Fit	1
1.668	0.154469	RBC	Fit	1
1.672	0.154469	RBC	Fit	1
1.676	0.154469	RBC	Fit	1
1.68	0.154469	RBC	Fit	1
1.684	0.154469	RBC	Fit	1
1.688	0.154469	RBC	Fit	1
1.692	0.154469	RBC	Fit	1
1.696	0.154469	RBC	Fit	1
1.7	0.154469	RBC	Fit	1
1.704	0.154469	RBC	Fit	1
1.708	0.154469	RBC	Fit	1
1.712	0.154469	RBC	Fit	1
1.716	0.154469	RBC	Fit	1
1.72	0.154469	RBC	Fit	1
1.724	0.154469	RBC	Fit	1
1.728	0.154469	RBC	Fit	1
1.732	0.154469	RBC	Fit	1
1.736	0.154469	RBC	Fit	1
1.74	0.154469	RBC	Fit	1
1.744	0.154469	RBC	Fit	1
1.748	0.154469	RBC	Fit	1
1.752	0.154469	RBC	Fit	1
1.756	0.154469	RBC	Fit	1
1.76	0.154469	RBC	Fit	1
1.764	0.154469	RBC	Fit	1
1.768	0.154469	RBC	Fit	1
1.772	0.154469	RBC	Fit	1
1.776	0.154469	RBC	Fit	1
1.78	0.154469	RBC	Fit	1
1.784	0.154469	RBC	Fit	1
1.788	0.154469	RBC	Fit	1
1.792	0.154469	RBC	Fit	1
1.796	0.154469	RBC	Fit	1
1.8	0.154469	RBC	Fit	1
1.804	0.154469	RBC	Fit	1
1.808	0.154469	RBC	Fit	1
1.812	0.154469	RBC	Fit	1
1.816	0.154469	RBC	Fit	1
1.82	0.154469	RBC	Fit	1
1.824	0.154469	RBC	Fit	1
1.828	0.154469	RBC	Fit	1
1.832	0.154469	RBC	Fit	1
1.836	0.154469	RBC	Fit	1
1.84	0.154469	RBC	Fit	1
1.844	0.154469	RBC	Fit	1
1.848	0.154469	RBC	Fit	1
1.852	0.154469	RBC	Fit	1
1.856	0.154469	RBC	Fit	1
1.86	0.154469	RBC	Fit	1
1.864	0.154469	RBC	Fit	1
1.868	0.154469	RBC	Fit	1
1.872	0.154469	RBC	Fit	1
1.876	0.154469	RBC	Fit	1
1.88	0.154469	RBC	Fit	1
1.884	0.154469	RBC	Fit	1
1.888	0.154469	RBC	Fit	1
1.892	0.154469	RBC	Fit	1
1.896	0.154469	RBC	Fit	1
1.9	0.154469	RBC	Fit	1
1.904	0.154469	RBC	Fit	1
1.908	0.154469	RBC	Fit	1
1.912	0.154469	RBC	Fit	1
1.916	0.154469	RBC	Fit	1
1.92	0.154469	RBC	Fit	1
1.924	0.154469	RBC	Fit	1
1.928	0.154469	RBC	Fit	1
1.932	0.154469	RBC	Fit	1
1.936	0.154469	RBC	Fit	1
1.94	0.154469	RBC	Fit	1
1.944	0.154469	RBC	Fit	1
1.948	0.154469	RBC	Fit	1
1.952	0.154469	RBC	Fit	1
1.956	0.154469	RBC	Fit	1
1.96	0.154469	RBC	Fit	1
1.964	0.154469	RBC	Fit	1
1.968	0.154469	RBC	Fit	1
1.972	0.154469	RBC	Fit	1
1.976	0.154469	RBC	Fit	1
1.98	0.154469	RBC	Fit	1
1.984	0.154469	RBC	Fit	1
1.988	0.154469	RBC	Fit	1
1.992	0.154469	RBC	Fit	1
1.996	0.154469	RBC	Fit	1
2	0.154469	RBC	Fit	1
2.004	0.154469	RBC	Fit	1
2.008	0.154469	RBC	Fit	1
2.012	0.154469	RBC	Fit	1
2.016	0.154469	RBC	Fit	1
2.02	0.154469	RBC	Fit	1
2.024	0.154469	RBC	Fit	1
2.028	0.154469	RBC	Fit	1
2.032	0.154469	RBC	Fit	1
2.036	0.154469	RBC	Fit	1
2.04	0.154469	RBC	Fit	1
2.044	0.154469	RBC	Fit	1
2.048	0.154469	RBC	Fit	1
2.052	0.154469	RBC	Fit	1
2.056	0.154469	RBC	Fit	1
2.06	0.154469	RBC	Fit	1
2.064	0.154469	RBC	Fit	1
2.068	0.154469	RBC	Fit	1
2.072	0.154469	RBC	Fit	1
2.076	0.154469	RBC	Fit	1
2.08	0.154469	RBC	Fit	1
2.084	0.154469	RBC	Fit	1
2.088	0.154469	RBC	Fit	1
2.092	0.154469	RBC	Fit	1
2.096	0.154469	RBC	Fit	1
2.1	0.154469	RBC	Fit	1
2.104	0.154469	RBC	Fit	1
2.108	0.154469	RBC	Fit	1
2.112	0.154469	RBC	Fit	1
2.116	0.154469	RBC	Fit	1
2.12	0.154469	RBC	Fit	1
2.124	0.154469	RBC	Fit	1
2.128	0.154469	RBC	Fit	1
2.132	0.154469	RBC	Fit	1
2.136	0.154469	RBC	Fit	1
2.14	0.154469	RBC	Fit	1
2.144	0.154469	RBC	Fit	1
2.148	0.154469	RBC	Fit	1
2.152	0.154469	RBC	Fit	1
2.156	0.154469	RBC	Fit	1
2.16	0.154469	RBC	Fit	1
2.164	0.154469	RBC	Fit	1
2.168	0.154469	RBC	Fit	1
2.172	0.154469	RBC	Fit	1
2.176	0.154469	RBC	Fit	1
2.18	0.154469	RBC	Fit	1
2.184	0.154469	RBC	Fit	1
2.188	0.154469	RBC	Fit	1
2.192	0.154469	RBC	Fit	1
2.196	0.154469	RBC	Fit	1
2.2	0.154469	RBC	Fit	1
2.204	0.154469	RBC	Fit	1
2.208	0.154469	RBC	Fit	1
2.212	0.154469	RBC	Fit	1
2.216	0.154469	RBC	Fit	1
2.22	0.154469	RBC	Fit	1
2.224	0.154469	RBC	Fit	1
2.228	0.154469	RBC	Fit	1
2.232	0.154469	RBC	Fit	1
2.236	0.154469	RBC	Fit	1
2.24	0.154469	RBC	Fit	1
2.244	0.154469	RBC	Fit	1
2.248	0.154469	RBC	Fit	1
2.252	0.154469	RBC	Fit	1
2.256	0.154469	RBC	Fit	1
2.26	0.154469	RBC	Fit	1
2.264	0.154469	RBC	Fit	1
2.268	0.154469	RBC	Fit	1
2.272	0.154469	RBC	Fit	1
2.276	0.154469	RBC	Fit	1
2.28	0.154469	RBC	Fit	1
2.284	0.154469	RBC	Fit	1
2.288	0.154469	RBC	Fit	1
2.292	0.154469	RBC	Fit	1
2.296	0.154469	RBC	Fit	1
2.3	0.154469	RBC	Fit	1
2.304	0.154469	RBC	Fit	1
2.308	0.154469	RBC	Fit	1
2.312	0.154469	RBC	Fit	1
2.316	0.154469	RBC	Fit	1
2.32	0.154469	RBC	Fit	1
2.324	0.154469	RBC	Fit	1
2.328	0.154469	RBC	Fit	1
2.332	0.154469	RBC	Fit	1
2.336	0.154469	RBC	Fit	1
2.34	0.154469	RBC	Fit	1
2.344	0.154469	RBC	Fit	1
2.348	0.154469	RBC	Fit	1
2.352	0.154469	RBC	Fit	1
2.356	0.154469	RBC	Fit	1
2.36	0.154469	RBC	Fit	1
2.364	0.154469	RBC	Fit	1
2.368	0.154469	RBC	Fit	1
2.372	0.154469	RBC	Fit	1
2.376	0.154469	RBC	Fit	1
2.38	0.154469	RBC	Fit	1
2.384	0.154469	RBC	Fit	1
2.388	0.154469	RBC	Fit	1
2.392	0.154469	RBC	Fit	1
2.396	0.154469	RBC	Fit	1
2.4	0.154469	RBC	Fit	1
2.404	0.154469	RBC	Fit	1
2.408	0.154469	RBC	Fit	1
2.412	0.154469	RBC	Fit	1
2.416	0.154469	RBC	Fit	1
2.42	0.154469	RBC	Fit	1
2.424	0.154469	RBC	Fit	1
2.428	0.154469	RBC	Fit	1
2.432	0.154469	RBC	Fit	1
2.436	0.154469	RBC	Fit	1
2.44	0.154469	RBC	Fit	1
2.444	0.154469	RBC	Fit	1
2.448	0.154469	RBC	Fit	1
2.452	0.154469	RBC	Fit	1
2.456	0.154469	RBC	Fit	1
2.46	0.154469	RBC	Fit	1
2.464	0.154469	RBC	Fit	1
2.468	0.154469	RBC	Fit	1
2.472	0.154469	RBC	Fit	1
2.476	0.154469	RBC	Fit	1
2.48	0.154469	RBC	Fit	1
2.484	0.154469	RBC	Fit	1
2.488	0.154469	RBC	Fit	1
2.492	0.154469	RBC	Fit	1
2.496	0.154469	RBC	Fit	1
2.5	0.154469	RBC	Fit	1
2.504	0.154469	RBC	Fit	1
2.508	0.154469	RBC	Fit	1
2.512	0.154469	RBC	Fit	1
2.516	0.154469	RBC	Fit	1
2.52	0.154469	RBC	Fit	1
2.524	0.154469	RBC	Fit	1
2.528	0.154469	RBC	Fit	1
2.532	0.154469	RBC	Fit	1
2.536	0.154469	RBC	Fit	1
2.54	0.154469	RBC	Fit	1
2.544	0.154469	RBC	Fit	1
2.548	0.154469	RBC	Fit	1
2.552	0.154469	RBC	Fit	1
2.556	0.154469	RBC	Fit	1
2.56	0.154469	RBC	Fit	1
2.564	0.154469	RBC	Fit	1
2.568	0.154469	RBC	Fit	1
2.572	0.154469	RBC	Fit	1
2.576	0.154469	RBC	Fit	1
2.58	0.154469	RBC	Fit	1
2.584	0.154469	RBC	Fit	1
2.588	0.154469	RBC	Fit	1
2.592	0.154469	RBC	Fit	1
2.596	0.154469	RBC	Fit	1
2.6	0.154469	RBC	Fit	1
2.604	0.154469	RBC	Fit	1
2.608	0.154469	RBC	Fit	1
2.612	0.154469	RBC	Fit	1
2.616	0.154469	RBC	Fit	1
2.62	0.154469	RBC	Fit	1
2.624	0.154469	RBC	Fit	1
2.628	0.154469	RBC	Fit	1
2.632	0.154469	RBC	Fit	1
2.636	0.154469	RBC	Fit	1
2.64	0.154469	RBC	Fit	1
2.644	0.154469	RBC	Fit	1
2.648	0.154469	RBC	Fit	1
2.652	0.154469	RBC	Fit	1
2.656	0.154469	RBC	Fit	1
2.66	0.154469	RBC	Fit	1
2.664	0.154469	RBC	Fit	1
2.668	0.154469	RBC	Fit	1
2.672	0.154469	RBC	Fit	1
2.676	0.154469	RBC	Fit	1
2.68	0.154469	RBC	Fit	1
2.684	0.154469	RBC	Fit	1
2.688	0.154469	RBC	Fit	1
2.692	0.154469	RBC	Fit	1
2.696	0.154469	RBC	Fit	1
2.7	0.154469	RBC	Fit	1
2.704	0.154469	RBC	Fit	1
2.708	0.154469	RBC	Fit	1
2.712	0.154469	RBC	Fit	1
2.716	0.154469	RBC	Fit	1
2.72	0.154469	RBC	Fit	1
2.724	0.154469	RBC	Fit	1
2.728	0.154469	RBC	Fit	1
2.732	0.154469	RBC	Fit	1
2.736	0.154469	RBC	Fit	1
2.74	0.154469	RBC	Fit	1
2.744	0.154469	RBC	Fit	1
2.748	0.154469	RBC	Fit	1
2.752	0.154469	RBC	Fit	1
2.756	0.154469	RBC	Fit	1
2.76	0.154469	RBC	Fit	1
2.764	0.154469	RBC	Fit	1
2.768	0.154469	RBC	Fit	1
2.772	0.154469	RBC	Fit	1
2.776	0.154469	RBC	Fit	1
2.78	0.154469	RBC	Fit	1
2.784	0.154469	RBC	Fit	1
2.788	0.154469	RBC	Fit	1
2.792	0.154469	RBC	Fit	1
2.796	0.154469	RBC	Fit	1
2.8	0.154469	RBC	Fit	1
2.804	0.154469	RBC	Fit	1
2.808	0.154469	RBC	Fit	1
2.812	0.154469	RBC	Fit	1
2.816	0.154469	RBC	Fit	1
2.82	0.154469	RBC	Fit	1
2.824	0.154469	RBC	Fit	1
2.828	0.154469	RBC	Fit	1
2.832	0.154469	RBC	Fit	1
2.836	0.154469	RBC	Fit	1
2.84	0.154469	RBC	Fit	1
2.844	0.154469	RBC	Fit	1
2.848	0.154469	RBC	Fit	1
2.852	0.154469	RBC	Fit	1
2.856	0.154469	RBC	Fit	1
2.86	0.154469	RBC	Fit	1
2.864	0.154469	RBC	Fit	1
2.868	0.154469	RBC	Fit	1
2.872	0.154469	RBC	Fit	1
2.876	0.154469	RBC	Fit	1
2.88	0.154469	RBC	Fit	1
2.884	0.154469	RBC	Fit	1
2.888	0.154469	RBC	Fit	1
2.892	0.154469	RBC	Fit	1
2.896	0.154469	RBC	Fit	1
2.9	0.154469	RBC	Fit	1
2.904	0.154469	RBC	Fit	1
2.908	0.154469	RBC	Fit	1
2.912	0.154469	RBC	Fit	1
2.916	0.154469	RBC	Fit	1
2.92	0.154469	RBC	Fit	1
2.924	0.154469	RBC	Fit	1
2.928	0.154469	RBC	Fit	1
2.932	0.154469	RBC	Fit	1
2.936	0.154469	RBC	Fit	1
2.94	0.154469	RBC	Fit	1
2.944	0.154469	RBC	Fit	1
2.948	0.154469	RBC	Fit	1
2.952	0.154469	RBC	Fit	1
2.956	0.154469	RBC	Fit	1
2.96	0.154469	RBC	Fit	1
2.964	0.154469	RBC	Fit	1
2.968	0.154469	RBC	Fit	1
2.972	0.154469	RBC	Fit	1
2.976	0.154469	RBC	Fit	1
2.98	0.154469	RBC	Fit	1
2.984	0.154469	RBC	Fit	1
2.988	0.154469	RBC	Fit	1
2.992	0.154469	RBC	Fit	1
2.996	0.154469	RBC	Fit	1
3	0.154469	RBC	Fit	1
3.004	0.154469	RBC	Fit	1
3.008	0.154469	RBC	Fit	1
3.012	0.154469	RBC	Fit	1
3.016	0.154469	RBC	Fit	1
3.02	0.154469	RBC	Fit	1
3.024	0.154469	RBC	Fit	1
3.028	0.154469	RBC	Fit	1
3.032	0.154469	RBC	Fit	1
3.036	0.154469	RBC	Fit	1
3.04	0.154469	RBC	Fit	1
3.044	0.154469	RBC	Fit	1
3.048	0.154469	RBC	Fit	1
3.052	0.154469	RBC	Fit	1
3.056	0.154469	RBC	Fit	1
3.06	0.154469	RBC	Fit	1
3.064	0.154469	RBC	Fit	1
3.068	0.154469	RBC	Fit	1
3.072	0.154469	RBC	Fit	1
3.076	0.154469	RBC	Fit	1
3.08	0.154469	RBC	Fit	1
3.084	0.154469	RBC	Fit	1
3.088	0.154469	RBC	Fit	1
3.092	0.154469	RBC	Fit	1
3.096	0.154469	RBC	Fit	1
3.1	0.154469	RBC	Fit	1
3.104	0.154469	RBC	Fit	1
3.108	0.154469	RBC	Fit	1
3.112	0.154469	RBC	Fit	1
3.116	0.154469	RBC	Fit	1
3.12	0.154469	RBC	Fit	1
3.124	0.154469	RBC	Fit	1
3.128	0.154469	RBC	Fit	1
3.132	0.154469	RBC	Fit	1
3.136	0.154469	RBC	Fit	1
3.14	0.154469	RBC	Fit	1
3.144	0.154469	RBC	Fit	1
3.148	0.154469	RBC	Fit	1
3.152	0.154469	RBC	Fit	1
3.156	0.154469	RBC	Fit	1
3.16	0.154469	RBC	Fit	1
3.164	0.154469	RBC	Fit	1
3.168	0.154469	RBC	Fit	1
3.172	0.154469	RBC	Fit	1
3.176	0.154469	RBC	Fit	1
3.18	0.154469	RBC	Fit	1
3.184	0.154469	RBC	Fit	1
3.188	0.154469	RBC	Fit	1
3.192	0.154469	RBC	Fit	1
3.196	0.154469	RBC	Fit	1
3.2	0.154469	RBC	Fit	1
3.204	0.154469	RBC	Fit	1
3.208	0.154469	RBC	Fit	1
3.212	0.154469	RBC	Fit	1
3.216	0.154469	RBC	Fit	1
3.22	0.154469	RBC	Fit	1
3.224	0.154469	RBC	Fit	1
3.228	0.154469	RBC	Fit	1
3.232	0.154469	RBC	Fit	1
3.236	0.154469	RBC	Fit	1
3.24	0.154469	RBC	Fit	1
3.244	0.154469	RBC	Fit	1
3.248	0.154469	RBC	Fit	1
3.252	0.154469	RBC	Fit	1
3.256	0.154469	RBC	Fit	1
3.26	0.154469	RBC	Fit	1
3.264	0.154469	RBC	Fit	1
3.268	0.154469	RBC	Fit	1
3.272	0.154469	RBC	Fit	1
3.276	0.154469	RBC	Fit	1
3.28	0.154469	RBC	Fit	1
3.284	0.154469	RBC	Fit	1
3.288	0.154469	RBC	Fit	1
3.292	0.154469	RBC	Fit	1
3.296	0.154469	RBC	Fit	1
3.3	0.154469	RBC	Fit	1
3.304	0.154469	RBC	Fit	1
3.308	0.154469	RBC	Fit	1
3.312	0.154469	RBC	Fit	1
3.316	0.154469	RBC	Fit	1
3.32	0.154469	RBC	Fit	1
3.324	0.154469	RBC	Fit	1
3.328	0.154469	RBC	Fit	1
3.332	0.154469	RBC	Fit	1
3.336	0.154469	RBC	Fit	1
3.34	0.154469	RBC	Fit	1
3.344	0.154469	RBC	Fit	1
3.348	0.154469	RBC	Fit	1
3.352	0.154469	RBC	Fit	1
3.356	0.154469	RBC	Fit	1
3.36	0.154469	RBC	Fit	1
3.364	0.154469	RBC	Fit	1
3.368	0.154469	RBC	Fit	1
3.372	0.154469	RBC	Fit	1
3.376	0.154469	RBC	Fit	1
3.38	0.154469	RBC	Fit	1
3.384	0.154469	RBC	Fit	1
3.388	0.154469	RBC	Fit	1
3.392	0.154469	RBC	Fit	1
3.396	0.154469	RBC	Fit	1
3.4	0.154469	RBC	Fit	1
3.404	0.154469	RBC	Fit	1
3.408	0.154469	RBC	Fit	1
3.412	0.154469	RBC	Fit	1
3.416	0.154469	RBC	Fit	1
3.42	0.154469	RBC	Fit	1
3.424	0.154469	RBC	Fit	1
3.428	0.154469	RBC	Fit	1
3.432	0.154469	RBC	Fit	1
3.436	0.154469	RBC	Fit	1
3.44	0.154469	RBC	Fit	1
3.444	0.154469	RBC	Fit	1
3.448	0.154469	RBC	Fit	1
3.452	0.154469	RBC	Fit	1
3.456	0.154469	RBC	Fit	1
3.46	0.154469	RBC	Fit	1
3.464	0.154469	RBC	Fit	1
3.468	0.154469	RBC	Fit	1
3.472	0.154469	RBC	Fit	1
3.476	0.154469	RBC	Fit	1
3.48	0.154469	RBC	Fit	1
3.484	0.154469	RBC	Fit	1
3.488	0.154469	RBC	Fit	1
3.492	0.154469	RBC	Fit	1
3.496	0.154469	RBC	Fit	1
3.5	0.154469	RBC	Fit	1
3.504	0.154469	RBC	Fit	1
3.508	0.154469	RBC	Fit	1
3.512	0.154469	RBC	Fit	1
3.516	0.154469	RBC	Fit	1
3.52	0.154469	RBC	Fit	1
3.524	0.154469	RBC	Fit	1
3.528	0.154469	RBC	Fit	1
3.532	0.154469	RBC	Fit	1
3.536	0.154469	RBC	Fit	1
3.54	0.154469	RBC	Fit	1
3.544	0.154469	RBC	Fit	1
3.548	0.154469	RBC	Fit	1
3.552	0.154469	RBC	Fit	1
3.556	0.154469	RBC	Fit	1
3.56	0.154469	RBC	Fit	1
3.564	0.154469	RBC	Fit	1
3.568	0.154469	RBC	Fit	1
3.572	0.154469	RBC	Fit	1
3.576	0.154469	RBC	Fit	1
3.58	0.154469	RBC	Fit	1
3.584	0.154469	RBC	Fit	1
3.588	0.154469	RBC	Fit	1
3.592	0.154469	RBC	Fit	1
3.596	0.154469	RBC	Fit	1
3.6	0.154469	RBC	Fit	1
3.604	0.154469	RBC	Fit	1
3.608	0.154469	RBC	Fit	1
3.612	0.154469	RBC	Fit	1
3.616	0.154469	RBC	Fit	1
3.62	0.154469	RBC	Fit	1
3.624	0.154469	RBC	Fit	1
3.628	0.154469	RBC	Fit	1
3.632	0.154469	RBC	Fit	1
3.636	0.154469	RBC	Fit	1
3.64	0.154469	RBC	Fit	1
3.644	0.154469	RBC	Fit	1
3.648	0.154469	RBC	Fit	1
3.652	0.154469	RBC	Fit	1
3.656	0.154469	RBC	Fit	1
3.66	0.154469	RBC	Fit	1
3.664	0.154469	RBC	Fit	1
3.668	0.154469	RBC	Fit	1
3.672	0.154469	RBC	Fit	1
3.676	0.154469	RBC	Fit	1
3.68	0.154469	RBC	Fit	1
3.684	0.154469	RBC	Fit	1
3.688	0.154469	RBC	Fit	1
3.692	0.154469	RBC	Fit	1
3.696	0.154469	RBC	Fit	1
3.7	0.154469	RBC	Fit	1
3.704	0.154469	RBC	Fit	1
3.708	0.154469	RBC	Fit	1
3.712	0.154469	RBC	Fit	1
3.716	0.154469	RBC	Fit	1
3.72	0.154469	RBC	Fit	1
3.724	0.154469	RBC	Fit	1
3.728	0.154469	RBC	Fit	1
3.732	0.154469	RBC	Fit	1
3.736	0.154469	RBC	Fit	1
3.74	0.154469	RBC	Fit	1
3.744	0.154469	RBC	Fit	1
3.748	0.154469	RBC	Fit	1
3.752	0.154469	RBC	Fit	1
3.756	0.154469	RBC	Fit	1
3.76	0.154469	RBC	Fit	1
3.764	0.154469	RBC	Fit	1
3.768	0.154469	RBC	Fit	1
3.772	0.154469	RBC	Fit	1
3.776	0.154469	RBC	Fit	1
3.78	0.154469	RBC	Fit	1
3.784	0.154469	RBC	Fit	1
3.788	0.154469	RBC	Fit	1
3.792	0.154469	RBC	Fit	1
3.796	0.154469	RBC	Fit	1
3.8	0.154469	RBC	Fit	1
3.804	0.154469	RBC	Fit	1
3.808	0.154469	RBC	Fit	1
3.812	0.154469	RBC	Fit	1
3.816	0.154469	RBC	Fit	1
3.82	0.154469	RBC	Fit	1
3.824	0.154469	RBC	Fit	1
3.828	0.154469	RBC	Fit	1
3.832	0.154469	RBC	Fit	1
3.836	0.154469	RBC	Fit	1
3.84	0.154469	RBC	Fit	1
3.844	0.154469	RBC	Fit	1
3.848	0.154469	RBC	Fit	1
3.852	0.154469	RBC	Fit	1
3.856	0.154469	RBC	Fit	1
3.86	0.154469	RBC	Fit	1
3.864	0.154469	RBC	Fit	1
3.868	0.154469	RBC	Fit	1
3.872	0.154469	RBC	Fit	1
3.876	0.154469	RBC	Fit	1
3.88	0.154469	RBC	Fit	1
3.884	0.154469	RBC	Fit	1
3.888	0.154469	RBC	Fit	1
3.892	0.154469	RBC	Fit	1
3.896	0.154469	RBC	Fit	1
3.9	0.154469	RBC	Fit	1
3.904	0.154469	RBC	Fit	1
3.908	0.154469	RBC	Fit	1
3.912	0.154469	RBC	Fit	1
3.916	0.154469	RBC	Fit	1
3.92	0.154469	RBC	Fit	1
3.924	0.154469	RBC	Fit	1
3.928	0.154469	RBC	Fit	1
3.932	0.154469	RBC	Fit	1
3.936	0.154469	RBC	Fit	1
3.94	0.154469	RBC	Fit	1
3.944	0.154469	RBC	Fit	1
3.948	0.154469	RBC	Fit	1
3.952	0.154469	RBC	Fit	1
3.956	0.154469	RBC	Fit	1
3.96	0.154469	RBC	Fit	1
3.964	0.154469	RBC	Fit	1
3.968	0.154469	RBC	Fit	1
3.972	0.154469	RBC	Fit	1
3.976	0.154469	RBC	Fit	1
3.98	0.154469	RBC	Fit	1
3.984	0.154469	RBC	Fit	1
3.988	0.154469	RBC	Fit	1
3.992	0.154469	RBC	Fit	1
3.996	0.154469	RBC	Fit	1
4	0.154469	RBC	Fit	1

## Sheet: O2 Offloading Hbs
Time	Value	Norm	Fit	Group
0.004	0.0760077	0.133723	Exp	hHb
0.00425	0.0759688	0.133503	Exp	hHb
0.0045	0.0760473	0.133946	Exp	hHb
0.00475	0.0761239	0.134378	Exp	hHb
0.005	0.0761549	0.134553	Exp	hHb
0.00525	0.0762914	0.135323	Exp	hHb
0.0055	0.0764804	0.136389	Exp	hHb
0.00575	0.0766007	0.137067	Exp	hHb
0.006	0.0766897	0.137569	Exp	hHb
0.00625	0.076801	0.138197	Exp	hHb
0.0065	0.0770552	0.13963	Exp	hHb
0.00675	0.0772222	0.140572	Exp	hHb
0.007	0.077261	0.140791	Exp	hHb
0.00725	0.0775036	0.142159	Exp	hHb
0.0075	0.0777904	0.143776	Exp	hHb
0.00775	0.0780585	0.145288	Exp	hHb
0.008	0.0783728	0.147061	Exp	hHb
0.00825	0.0787805	0.14936	Exp	hHb
0.0085	0.0792177	0.151825	Exp	hHb
0.00875	0.0797408	0.154775	Exp	hHb
0.009	0.0803532	0.158229	Exp	hHb
0.00925	0.0810133	0.161951	Exp	hHb
0.0095	0.0817968	0.16637	Exp	hHb
0.00975	0.0826938	0.171428	Exp	hHb
0.01	0.0835331	0.176162	Exp	hHb
0.01025	0.0844158	0.18114	Exp	hHb
0.0105	0.0852968	0.186108	Exp	hHb
0.01075	0.0863012	0.191772	Exp	hHb
0.011	0.0873322	0.197586	Exp	hHb
0.01125	0.0883578	0.20337	Exp	hHb
0.0115	0.0893748	0.209105	Exp	hHb
0.01175	0.090401	0.214893	Exp	hHb
0.012	0.091416	0.220617	Exp	hHb
0.01225	0.0924632	0.226522	Exp	hHb
0.0125	0.0935489	0.232645	Exp	hHb
0.01275	0.0946452	0.238827	Exp	hHb
0.013	0.0957102	0.244833	Exp	hHb
0.01325	0.0968057	0.251011	Exp	hHb
0.0135	0.0979508	0.257469	Exp	hHb
0.01375	0.0990825	0.263851	Exp	hHb
0.014	0.100124	0.269725	Exp	hHb
0.01425	0.101179	0.275674	Exp	hHb
0.0145	0.102212	0.2815	Exp	hHb
0.01475	0.103281	0.287528	Exp	hHb
0.015	0.104378	0.293715	Exp	hHb
0.01525	0.105447	0.299743	Exp	hHb
0.0155	0.106479	0.305563	Exp	hHb
0.01575	0.107522	0.311445	Exp	hHb
0.016	0.108553	0.317259	Exp	hHb
0.01625	0.109665	0.32353	Exp	hHb
0.0165	0.110782	0.329829	Exp	hHb
0.01675	0.11185	0.335852	Exp	hHb
0.017	0.112987	0.342264	Exp	hHb
0.01725	0.114054	0.348282	Exp	hHb
0.0175	0.115214	0.354823	Exp	hHb
0.01775	0.116299	0.360942	Exp	hHb
0.018	0.117312	0.366655	Exp	hHb
0.01825	0.118334	0.372418	Exp	hHb
0.0185	0.119383	0.378334	Exp	hHb
0.01875	0.120471	0.38447	Exp	hHb
0.019	0.121529	0.390436	Exp	hHb
0.01925	0.122612	0.396544	Exp	hHb
0.0195	0.123636	0.402318	Exp	hHb
0.01975	0.124599	0.407749	Exp	hHb
0.02	0.125644	0.413642	Exp	hHb
0.02025	0.12663	0.419203	Exp	hHb
0.0205	0.127724	0.425372	Exp	hHb
0.02075	0.128745	0.43113	Exp	hHb
0.021	0.129728	0.436674	Exp	hHb
0.02125	0.130714	0.442234	Exp	hHb
0.0215	0.131696	0.447772	Exp	hHb
0.02175	0.132658	0.453197	Exp	hHb
0.022	0.133599	0.458504	Exp	hHb
0.02225	0.134573	0.463997	Exp	hHb
0.0225	0.135557	0.469546	Exp	hHb
0.02275	0.136527	0.475016	Exp	hHb
0.023	0.137458	0.480266	Exp	hHb
0.02325	0.138431	0.485753	Exp	hHb
0.0235	0.139361	0.490998	Exp	hHb
0.02375	0.140279	0.496175	Exp	hHb
0.024	0.141272	0.501775	Exp	hHb
0.02425	0.142275	0.507431	Exp	hHb
0.0245	0.143196	0.512625	Exp	hHb
0.02475	0.144095	0.517695	Exp	hHb
0.025	0.14497	0.52263	Exp	hHb
0.02525	0.145875	0.527733	Exp	hHb
0.0255	0.146758	0.532713	Exp	hHb
0.02575	0.14764	0.537687	Exp	hHb
0.026	0.148535	0.542734	Exp	hHb
0.02625	0.149363	0.547403	Exp	hHb
0.0265	0.15019	0.552067	Exp	hHb
0.02675	0.150956	0.556387	Exp	hHb
0.027	0.151825	0.561288	Exp	hHb
0.02725	0.152708	0.566267	Exp	hHb
0.0275	0.153543	0.570976	Exp	hHb
0.02775	0.154349	0.575522	Exp	hHb
0.028	0.155176	0.580185	Exp	hHb
0.02825	0.155956	0.584584	Exp	hHb
0.0285	0.156729	0.588943	Exp	hHb
0.02875	0.157509	0.593342	Exp	hHb
0.029	0.158251	0.597527	Exp	hHb
0.02925	0.159002	0.601762	Exp	hHb
0.0295	0.15975	0.60598	Exp	hHb
0.02975	0.160501	0.610215	Exp	hHb
0.03	0.161219	0.614264	Exp	hHb
0.03025	0.161956	0.618421	Exp	hHb
0.0305	0.162709	0.622667	Exp	hHb
0.03075	0.163429	0.626727	Exp	hHb
0.031	0.164136	0.630714	Exp	hHb
0.03125	0.164845	0.634713	Exp	hHb
0.0315	0.165617	0.639066	Exp	hHb
0.03175	0.166361	0.643262	Exp	hHb
0.032	0.167076	0.647294	Exp	hHb
0.03225	0.167733	0.650999	Exp	hHb
0.0325	0.168374	0.654614	Exp	hHb
0.03275	0.169018	0.658246	Exp	hHb
0.033	0.16964	0.661754	Exp	hHb
0.03325	0.170274	0.665329	Exp	hHb
0.0335	0.170919	0.668967	Exp	hHb
0.03375	0.171551	0.672531	Exp	hHb
0.034	0.172193	0.676151	Exp	hHb
0.03425	0.172783	0.679478	Exp	hHb
0.0345	0.173393	0.682919	Exp	hHb
0.03475	0.174013	0.686415	Exp	hHb
0.035	0.174604	0.689748	Exp	hHb
0.03525	0.175226	0.693256	Exp	hHb
0.0355	0.175776	0.696357	Exp	hHb
0.03575	0.176414	0.699955	Exp	hHb
0.036	0.177025	0.703401	Exp	hHb
0.03625	0.177613	0.706717	Exp	hHb
0.0365	0.178174	0.709881	Exp	hHb
0.03675	0.178724	0.712982	Exp	hHb
0.037	0.179291	0.71618	Exp	hHb
0.03725	0.179856	0.719366	Exp	hHb
0.0375	0.180358	0.722197	Exp	hHb
0.03775	0.180891	0.725203	Exp	hHb
0.038	0.181411	0.728135	Exp	hHb
0.03825	0.181909	0.730944	Exp	hHb
0.0385	0.182448	0.733983	Exp	hHb
0.03875	0.182995	0.737068	Exp	hHb
0.039	0.183474	0.739769	Exp	hHb
0.03925	0.183952	0.742465	Exp	hHb
0.0395	0.184447	0.745257	Exp	hHb
0.03975	0.184909	0.747862	Exp	hHb
0.04	0.185387	0.750558	Exp	hHb
0.04025	0.185805	0.752915	Exp	hHb
0.0405	0.186283	0.755611	Exp	hHb
0.04075	0.186763	0.758317	Exp	hHb
0.041	0.187217	0.760878	Exp	hHb
0.04125	0.187675	0.763461	Exp	hHb
0.0415	0.188039	0.765513	Exp	hHb
0.04175	0.18848	0.768	Exp	hHb
0.042	0.188941	0.7706	Exp	hHb
0.04225	0.189464	0.773549	Exp	hHb
0.0425	0.189919	0.776115	Exp	hHb
0.04275	0.190353	0.778563	Exp	hHb
0.043	0.190754	0.780824	Exp	hHb
0.04325	0.191147	0.783041	Exp	hHb
0.0435	0.191598	0.785584	Exp	hHb
0.04375	0.192009	0.787902	Exp	hHb
0.044	0.192424	0.790242	Exp	hHb
0.04425	0.192853	0.792661	Exp	hHb
0.0445	0.193182	0.794517	Exp	hHb
0.04475	0.193509	0.796361	Exp	hHb
0.045	0.19392	0.798679	Exp	hHb
0.04525	0.19436	0.80116	Exp	hHb
0.0455	0.194718	0.803179	Exp	hHb
0.04575	0.195035	0.804967	Exp	hHb
0.046	0.195392	0.80698	Exp	hHb
0.04625	0.195733	0.808903	Exp	hHb
0.0465	0.196114	0.811052	Exp	hHb
0.04675	0.196423	0.812794	Exp	hHb
0.047	0.196761	0.8147	Exp	hHb
0.04725	0.197076	0.816477	Exp	hHb
0.0475	0.197459	0.818637	Exp	hHb
0.04775	0.197788	0.820492	Exp	hHb
0.048	0.198086	0.822172	Exp	hHb
0.04825	0.198392	0.823898	Exp	hHb
0.0485	0.198735	0.825832	Exp	hHb
0.04875	0.19903	0.827496	Exp	hHb
0.049	0.199401	0.829588	Exp	hHb
0.04925	0.19976	0.831613	Exp	hHb
0.0495	0.20009	0.833474	Exp	hHb
0.04975	0.200393	0.835183	Exp	hHb
0.05	0.20064	0.836576	Exp	hHb
0.05025	0.200979	0.838487	Exp	hHb
0.0505	0.201302	0.840309	Exp	hHb
0.05075	0.201617	0.842085	Exp	hHb
0.051	0.201876	0.843546	Exp	hHb
0.05125	0.202138	0.845023	Exp	hHb
0.0515	0.202443	0.846743	Exp	hHb
0.05175	0.202678	0.848069	Exp	hHb
0.052	0.202958	0.849648	Exp	hHb
0.05225	0.203237	0.851221	Exp	hHb
0.0525	0.203487	0.852631	Exp	hHb
0.05275	0.203744	0.85408	Exp	hHb
0.053	0.204013	0.855597	Exp	hHb
0.05325	0.204268	0.857035	Exp	hHb
0.0535	0.204562	0.858693	Exp	hHb
0.05375	0.204839	0.860255	Exp	hHb
0.054	0.205029	0.861327	Exp	hHb
0.05425	0.2053	0.862855	Exp	hHb
0.0545	0.205605	0.864575	Exp	hHb
0.05475	0.205881	0.866132	Exp	hHb
0.055	0.206116	0.867457	Exp	hHb
0.05525	0.206349	0.868771	Exp	hHb
0.0555	0.206576	0.870051	Exp	hHb
0.05575	0.206843	0.871557	Exp	hHb
0.056	0.207067	0.87282	Exp	hHb
0.05625	0.207252	0.873863	Exp	hHb
0.0565	0.207471	0.875098	Exp	hHb
0.05675	0.207685	0.876305	Exp	hHb
0.057	0.207921	0.877636	Exp	hHb
0.05725	0.208168	0.879029	Exp	hHb
0.0575	0.208387	0.880264	Exp	hHb
0.05775	0.208613	0.881539	Exp	hHb
0.058	0.208768	0.882413	Exp	hHb
0.05825	0.208965	0.883524	Exp	hHb
0.0585	0.209175	0.884708	Exp	hHb
0.05875	0.209395	0.885949	Exp	hHb
0.059	0.209581	0.886997	Exp	hHb
0.05925	0.209788	0.888165	Exp	hHb
0.0595	0.209971	0.889197	Exp	hHb
0.05975	0.210136	0.890127	Exp	hHb
0.06	0.210379	0.891498	Exp	hHb
0.06025	0.210608	0.892789	Exp	hHb
0.0605	0.210786	0.893793	Exp	hHb
0.06075	0.210963	0.894791	Exp	hHb
0.061	0.211157	0.895885	Exp	hHb
0.06125	0.211365	0.897058	Exp	hHb
0.0615	0.211586	0.898305	Exp	hHb
0.06175	0.211739	0.899167	Exp	hHb
0.062	0.211945	0.900329	Exp	hHb
0.06225	0.212152	0.901496	Exp	hHb
0.0625	0.212307	0.902371	Exp	hHb
0.06275	0.212416	0.902985	Exp	hHb
0.063	0.212568	0.903842	Exp	hHb
0.06325	0.212716	0.904677	Exp	hHb
0.0635	0.212894	0.905681	Exp	hHb
0.06375	0.213063	0.906634	Exp	hHb
0.064	0.213231	0.907581	Exp	hHb
0.06425	0.213351	0.908258	Exp	hHb
0.0645	0.213478	0.908974	Exp	hHb
0.06475	0.213642	0.909899	Exp	hHb
0.065	0.213793	0.910751	Exp	hHb
0.06525	0.213926	0.911501	Exp	hHb
0.0655	0.214071	0.912318	Exp	hHb
0.06575	0.214207	0.913085	Exp	hHb
0.066	0.21435	0.913892	Exp	hHb
0.06625	0.214493	0.914698	Exp	hHb
0.0665	0.214682	0.915764	Exp	hHb
0.06675	0.214828	0.916587	Exp	hHb
0.067	0.214938	0.917208	Exp	hHb
0.06725	0.21506	0.917896	Exp	hHb
0.0675	0.215156	0.918437	Exp	hHb
0.06775	0.215333	0.919435	Exp	hHb
0.068	0.215498	0.920366	Exp	hHb
0.06825	0.215674	0.921358	Exp	hHb
0.0685	0.215738	0.921719	Exp	hHb
0.06875	0.215875	0.922492	Exp	hHb
0.069	0.21598	0.923084	Exp	hHb
0.06925	0.216116	0.923851	Exp	hHb
0.0695	0.216221	0.924443	Exp	hHb
0.06975	0.216353	0.925188	Exp	hHb
0.07	0.216469	0.925842	Exp	hHb
0.07025	0.216567	0.926394	Exp	hHb
0.0705	0.216649	0.926857	Exp	hHb
0.07075	0.216742	0.927381	Exp	hHb
0.071	0.216846	0.927968	Exp	hHb
0.07125	0.21696	0.928611	Exp	hHb
0.0715	0.217124	0.929536	Exp	hHb
0.07175	0.21725	0.930246	Exp	hHb
0.072	0.217343	0.930771	Exp	hHb
0.07225	0.217428	0.93125	Exp	hHb
0.0725	0.217553	0.931955	Exp	hHb
0.07275	0.217673	0.932632	Exp	hHb
0.073	0.217819	0.933455	Exp	hHb
0.07325	0.217957	0.934233	Exp	hHb
0.0735	0.218015	0.93456	Exp	hHb
0.07375	0.218108	0.935085	Exp	hHb
0.074	0.218173	0.935451	Exp	hHb
0.07425	0.218325	0.936308	Exp	hHb
0.0745	0.218426	0.936878	Exp	hHb
0.07475	0.21857	0.93769	Exp	hHb
0.075	0.218663	0.938215	Exp	hHb
0.07525	0.218726	0.93857	Exp	hHb
0.0755	0.218799	0.938982	Exp	hHb
0.07575	0.218922	0.939675	Exp	hHb
0.076	0.219008	0.94016	Exp	hHb
0.07625	0.219095	0.940651	Exp	hHb
0.0765	0.219182	0.941141	Exp	hHb
0.07675	0.219253	0.941542	Exp	hHb
0.077	0.219374	0.942224	Exp	hHb
0.07725	0.219459	0.942704	Exp	hHb
0.0775	0.219532	0.943115	Exp	hHb
0.07775	0.21962	0.943612	Exp	hHb
0.078	0.219697	0.944046	Exp	hHb
0.07825	0.219816	0.944717	Exp	hHb
0.0785	0.219929	0.945354	Exp	hHb
0.07875	0.219986	0.945676	Exp	hHb
0.079	0.220063	0.94611	Exp	hHb
0.07925	0.220132	0.946499	Exp	hHb
0.0795	0.220267	0.94726	Exp	hHb
0.07975	0.220352	0.94774	Exp	hHb
0.08	0.220464	0.948371	Exp	hHb
0.08025	0.220541	0.948805	Exp	hHb
0.0805	0.220569	0.948963	Exp	hHb
0.08075	0.220648	0.949409	Exp	hHb
0.081	0.220711	0.949764	Exp	hHb
0.08125	0.220809	0.950317	Exp	hHb
0.0815	0.220899	0.950824	Exp	hHb
0.08175	0.220969	0.951219	Exp	hHb
0.082	0.220995	0.951366	Exp	hHb
0.08225	0.221064	0.951755	Exp	hHb
0.0825	0.221118	0.952059	Exp	hHb
0.08275	0.221233	0.952708	Exp	hHb
0.083	0.221248	0.952792	Exp	hHb
0.08325	0.221279	0.952967	Exp	hHb
0.0835	0.221327	0.953238	Exp	hHb
0.08375	0.221376	0.953514	Exp	hHb
0.084	0.221427	0.953802	Exp	hHb
0.08425	0.221481	0.954106	Exp	hHb
0.0845	0.221558	0.954541	Exp	hHb
0.08475	0.221591	0.954727	Exp	hHb
0.085	0.221672	0.955184	Exp	hHb
0.08525	0.22175	0.955623	Exp	hHb
0.0855	0.221772	0.955748	Exp	hHb
0.08575	0.221891	0.956419	Exp	hHb
0.086	0.221952	0.956763	Exp	hHb
0.08625	0.221962	0.956819	Exp	hHb
0.0865	0.222035	0.957231	Exp	hHb
0.08675	0.222112	0.957665	Exp	hHb
0.087	0.222175	0.95802	Exp	hHb
0.08725	0.222248	0.958432	Exp	hHb
0.0875	0.222346	0.958985	Exp	hHb
0.08775	0.222367	0.959103	Exp	hHb
0.088	0.222374	0.959142	Exp	hHb
0.08825	0.222418	0.959391	Exp	hHb
0.0885	0.222505	0.959881	Exp	hHb
0.08875	0.222535	0.96005	Exp	hHb
0.089	0.222625	0.960558	Exp	hHb
0.08925	0.2227	0.960981	Exp	hHb
0.0895	0.22274	0.961206	Exp	hHb
0.08975	0.222773	0.961393	Exp	hHb
0.09	0.222794	0.961511	Exp	hHb
0.09025	0.222824	0.96168	Exp	hHb
0.0905	0.222863	0.9619	Exp	hHb
0.09075	0.222966	0.962481	Exp	hHb
0.091	0.222982	0.962571	Exp	hHb
0.09125	0.223035	0.96287	Exp	hHb
0.0915	0.2231	0.963237	Exp	hHb
0.09175	0.223188	0.963733	Exp	hHb
0.092	0.223252	0.964094	Exp	hHb
0.09225	0.223344	0.964613	Exp	hHb
0.0925	0.223394	0.964895	Exp	hHb
0.09275	0.223407	0.964968	Exp	hHb
0.093	0.223448	0.965199	Exp	hHb
0.09325	0.22348	0.96538	Exp	hHb
0.0935	0.223596	0.966034	Exp	hHb
0.09375	0.223679	0.966502	Exp	hHb
0.094	0.22369	0.966564	Exp	hHb
0.09425	0.223701	0.966626	Exp	hHb
0.0945	0.223715	0.966705	Exp	hHb
0.09475	0.223775	0.967043	Exp	hHb
0.095	0.223869	0.967573	Exp	hHb
0.09525	0.223851	0.967472	Exp	hHb
0.0955	0.223868	0.967568	Exp	hHb
0.09575	0.22389	0.967692	Exp	hHb
0.096	0.223939	0.967968	Exp	hHb
0.09625	0.224022	0.968436	Exp	hHb
0.0965	0.224062	0.968662	Exp	hHb
0.09675	0.224081	0.968769	Exp	hHb
0.097	0.224097	0.968859	Exp	hHb
0.09725	0.224148	0.969147	Exp	hHb
0.0975	0.224187	0.969367	Exp	hHb
0.09775	0.22426	0.969778	Exp	hHb
0.098	0.224322	0.970128	Exp	hHb
0.09825	0.224305	0.970032	Exp	hHb
0.0985	0.224328	0.970162	Exp	hHb
0.09875	0.22438	0.970455	Exp	hHb
0.099	0.22444	0.970793	Exp	hHb
0.09925	0.224522	0.971256	Exp	hHb
0.0995	0.22453	0.971301	Exp	hHb
0.09975	0.224576	0.97156	Exp	hHb
0.1	0.224585	0.971611	Exp	hHb
0.10025	0.224648	0.971966	Exp	hHb
0.1005	0.224688	0.972192	Exp	hHb
0.10075	0.224722	0.972384	Exp	hHb
0.101	0.224707	0.972299	Exp	hHb
0.10125	0.224715	0.972344	Exp	hHb
0.1015	0.224751	0.972547	Exp	hHb
0.10175	0.224743	0.972502	Exp	hHb
0.102	0.224804	0.972846	Exp	hHb
0.10225	0.224836	0.973027	Exp	hHb
0.1025	0.224872	0.97323	Exp	hHb
0.10275	0.224866	0.973196	Exp	hHb
0.103	0.224886	0.973309	Exp	hHb
0.10325	0.224916	0.973478	Exp	hHb
0.1035	0.224914	0.973467	Exp	hHb
0.10375	0.224987	0.973878	Exp	hHb
0.104	0.225026	0.974098	Exp	hHb
0.10425	0.225085	0.974431	Exp	hHb
0.1045	0.225082	0.974414	Exp	hHb
0.10475	0.225118	0.974617	Exp	hHb
0.105	0.225168	0.974899	Exp	hHb
0.10525	0.225247	0.975344	Exp	hHb
0.1055	0.225249	0.975356	Exp	hHb
0.10575	0.225303	0.97566	Exp	hHb
0.106	0.225312	0.975711	Exp	hHb
0.10625	0.2253	0.975643	Exp	hHb
0.1065	0.225346	0.975903	Exp	hHb
0.10675	0.225416	0.976298	Exp	hHb
0.107	0.225458	0.976534	Exp	hHb
0.10725	0.225483	0.976675	Exp	hHb
0.1075	0.225466	0.97658	Exp	hHb
0.10775	0.225466	0.97658	Exp	hHb
0.108	0.225526	0.976918	Exp	hHb
0.10825	0.225552	0.977065	Exp	hHb
0.1085	0.225599	0.97733	Exp	hHb
0.10875	0.225619	0.977442	Exp	hHb
0.109	0.225642	0.977572	Exp	hHb
0.10925	0.225647	0.9776	Exp	hHb
0.1095	0.225678	0.977775	Exp	hHb
0.10975	0.225724	0.978034	Exp	hHb
0.11	0.225761	0.978243	Exp	hHb
0.11025	0.225779	0.978345	Exp	hHb
0.1105	0.225826	0.97861	Exp	hHb
0.11075	0.225844	0.978711	Exp	hHb
0.111	0.225864	0.978824	Exp	hHb
0.11125	0.225968	0.979411	Exp	hHb
0.1115	0.225977	0.979461	Exp	hHb
0.11175	0.225985	0.979506	Exp	hHb
0.112	0.225963	0.979382	Exp	hHb
0.11225	0.225969	0.979416	Exp	hHb
0.1125	0.226	0.979591	Exp	hHb
0.11275	0.226077	0.980025	Exp	hHb
0.113	0.226076	0.98002	Exp	hHb
0.11325	0.226081	0.980048	Exp	hHb
0.1135	0.226086	0.980076	Exp	hHb
0.11375	0.226105	0.980183	Exp	hHb
0.114	0.226115	0.98024	Exp	hHb
0.11425	0.226153	0.980454	Exp	hHb
0.1145	0.22615	0.980437	Exp	hHb
0.11475	0.226175	0.980578	Exp	hHb
0.115	0.22617	0.98055	Exp	hHb
0.11525	0.226255	0.981029	Exp	hHb
0.1155	0.226286	0.981204	Exp	hHb
0.11575	0.226263	0.981074	Exp	hHb
0.116	0.226253	0.981018	Exp	hHb
0.11625	0.226293	0.981243	Exp	hHb
0.1165	0.226315	0.981367	Exp	hHb
0.11675	0.226386	0.981768	Exp	hHb
0.117	0.226411	0.981909	Exp	hHb
0.11725	0.226377	0.981717	Exp	hHb
0.1175	0.226412	0.981914	Exp	hHb
0.11775	0.226401	0.981852	Exp	hHb
0.118	0.22642	0.98196	Exp	hHb
0.11825	0.226487	0.982337	Exp	hHb
0.1185	0.226512	0.982478	Exp	hHb
0.11875	0.226536	0.982614	Exp	hHb
0.119	0.226536	0.982614	Exp	hHb
0.11925	0.226538	0.982625	Exp	hHb
0.1195	0.226533	0.982597	Exp	hHb
0.11975	0.226557	0.982732	Exp	hHb
0.12	0.226585	0.98289	Exp	hHb
0.12025	0.226645	0.983228	Exp	hHb
0.1205	0.226698	0.983527	Exp	hHb
0.12075	0.22666	0.983313	Exp	hHb
0.121	0.226634	0.983166	Exp	hHb
0.12125	0.226645	0.983228	Exp	hHb
0.1215	0.226624	0.98311	Exp	hHb
0.12175	0.22666	0.983313	Exp	hHb
0.122	0.22673	0.983708	Exp	hHb
0.12225	0.226723	0.983668	Exp	hHb
0.1225	0.226708	0.983584	Exp	hHb
0.12275	0.22672	0.983651	Exp	hHb
0.123	0.226771	0.983939	Exp	hHb
0.12325	0.226795	0.984074	Exp	hHb
0.1235	0.226822	0.984227	Exp	hHb
0.12375	0.226818	0.984204	Exp	hHb
0.124	0.226831	0.984277	Exp	hHb
0.12425	0.22682	0.984215	Exp	hHb
0.1245	0.226863	0.984458	Exp	hHb
0.12475	0.226906	0.9847	Exp	hHb
0.125	0.226957	0.984988	Exp	hHb
0.12525	0.226973	0.985078	Exp	hHb
0.1255	0.226969	0.985056	Exp	hHb
0.12575	0.226992	0.985185	Exp	hHb
0.126	0.227037	0.985439	Exp	hHb
0.12625	0.227051	0.985518	Exp	hHb
0.1265	0.22705	0.985512	Exp	hHb
0.12675	0.227066	0.985603	Exp	hHb
0.127	0.227089	0.985732	Exp	hHb
0.12725	0.227105	0.985823	Exp	hHb
0.1275	0.227114	0.985873	Exp	hHb
0.12775	0.227141	0.986026	Exp	hHb
0.128	0.227131	0.985969	Exp	hHb
0.12825	0.227116	0.985885	Exp	hHb
0.1285	0.227148	0.986065	Exp	hHb
0.12875	0.227146	0.986054	Exp	hHb
0.129	0.227175	0.986217	Exp	hHb
0.12925	0.227178	0.986234	Exp	hHb
0.1295	0.227225	0.986499	Exp	hHb
0.12975	0.227229	0.986522	Exp	hHb
0.13	0.227241	0.986589	Exp	hHb
0.13025	0.227279	0.986804	Exp	hHb
0.1305	0.227277	0.986793	Exp	hHb
0.13075	0.227341	0.987153	Exp	hHb
0.131	0.227335	0.98712	Exp	hHb
0.13125	0.227297	0.986905	Exp	hHb
0.1315	0.227301	0.986928	Exp	hHb
0.13175	0.227344	0.98717	Exp	hHb
0.132	0.227409	0.987537	Exp	hHb
0.13225	0.227438	0.9877	Exp	hHb
0.1325	0.227437	0.987695	Exp	hHb
0.13275	0.227457	0.987808	Exp	hHb
0.133	0.227416	0.987576	Exp	hHb
0.13325	0.227428	0.987644	Exp	hHb
0.1335	0.227452	0.987779	Exp	hHb
0.13375	0.227481	0.987943	Exp	hHb
0.134	0.227474	0.987903	Exp	hHb
0.13425	0.227479	0.987932	Exp	hHb
0.1345	0.227455	0.987796	Exp	hHb
0.13475	0.22749	0.987994	Exp	hHb
0.135	0.227508	0.988095	Exp	hHb
0.13525	0.227492	0.988005	Exp	hHb
0.1355	0.227471	0.987887	Exp	hHb
0.13575	0.227482	0.987949	Exp	hHb
0.136	0.227515	0.988135	Exp	hHb
0.13625	0.227563	0.988405	Exp	hHb
0.1365	0.227538	0.988264	Exp	hHb
0.13675	0.227528	0.988208	Exp	hHb
0.137	0.227544	0.988298	Exp	hHb
0.13725	0.227518	0.988152	Exp	hHb
0.1375	0.22754	0.988276	Exp	hHb
0.13775	0.227581	0.988507	Exp	hHb
0.138	0.227633	0.9888	Exp	hHb
0.13825	0.227669	0.989003	Exp	hHb
0.1385	0.22766	0.988952	Exp	hHb
0.13875	0.22761	0.98867	Exp	hHb
0.139	0.227597	0.988597	Exp	hHb
0.13925	0.227671	0.989014	Exp	hHb
0.1395	0.227706	0.989212	Exp	hHb
0.13975	0.227689	0.989116	Exp	hHb
0.14	0.227711	0.98924	Exp	hHb
0.14025	0.22763	0.988783	Exp	hHb
0.1405	0.227574	0.988467	Exp	hHb
0.14075	0.227631	0.988789	Exp	hHb
0.141	0.227727	0.98933	Exp	hHb
0.14125	0.227768	0.989561	Exp	hHb
0.1415	0.227771	0.989578	Exp	hHb
0.14175	0.227735	0.989375	Exp	hHb
0.142	0.227732	0.989358	Exp	hHb
0.14225	0.227778	0.989618	Exp	hHb
0.1425	0.227806	0.989776	Exp	hHb
0.14275	0.227828	0.9899	Exp	hHb
0.143	0.227844	0.98999	Exp	hHb
0.14325	0.227808	0.989787	Exp	hHb
0.1435	0.227824	0.989877	Exp	hHb
0.14375	0.227866	0.990114	Exp	hHb
0.144	0.227902	0.990317	Exp	hHb
0.14425	0.227923	0.990436	Exp	hHb
0.1445	0.227945	0.99056	Exp	hHb
0.14475	0.227942	0.990543	Exp	hHb
0.145	0.227964	0.990667	Exp	hHb
0.14525	0.227941	0.990537	Exp	hHb
0.1455	0.227992	0.990825	Exp	hHb
0.14575	0.228007	0.990909	Exp	hHb
0.146	0.227975	0.990729	Exp	hHb
0.14625	0.227997	0.990853	Exp	hHb
0.1465	0.228019	0.990977	Exp	hHb
0.14675	0.228052	0.991163	Exp	hHb
0.147	0.228023	0.991	Exp	hHb
0.14725	0.228088	0.991366	Exp	hHb
0.1475	0.228063	0.991225	Exp	hHb
0.14775	0.228015	0.990954	Exp	hHb
0.148	0.227997	0.990853	Exp	hHb
0.14825	0.228044	0.991118	Exp	hHb
0.1485	0.228077	0.991304	Exp	hHb
0.14875	0.228113	0.991507	Exp	hHb
0.149	0.228126	0.99158	Exp	hHb
0.14925	0.228064	0.991231	Exp	hHb
0.1495	0.228045	0.991124	Exp	hHb
0.14975	0.22809	0.991377	Exp	hHb
0.15	0.228118	0.991535	Exp	hHb
0.15025	0.228148	0.991704	Exp	hHb
0.1505	0.22814	0.991659	Exp	hHb
0.15075	0.228143	0.991676	Exp	hHb
0.151	0.22816	0.991772	Exp	hHb
0.15125	0.228158	0.991761	Exp	hHb
0.1515	0.228194	0.991964	Exp	hHb
0.15175	0.2282	0.991998	Exp	hHb
0.152	0.228244	0.992246	Exp	hHb
0.15225	0.228224	0.992133	Exp	hHb
0.1525	0.228193	0.991958	Exp	hHb
0.15275	0.228201	0.992003	Exp	hHb
0.153	0.228213	0.992071	Exp	hHb
0.15325	0.228216	0.992088	Exp	hHb
0.1535	0.228169	0.991823	Exp	hHb
0.15375	0.228176	0.991862	Exp	hHb
0.154	0.228214	0.992077	Exp	hHb
0.15425	0.228223	0.992127	Exp	hHb
0.1545	0.228249	0.992274	Exp	hHb
0.15475	0.228199	0.991992	Exp	hHb
0.155	0.228172	0.99184	Exp	hHb
0.15525	0.228167	0.991812	Exp	hHb
0.1555	0.228223	0.992127	Exp	hHb
0.15575	0.228276	0.992426	Exp	hHb
0.156	0.228259	0.99233	Exp	hHb
0.15625	0.228277	0.992432	Exp	hHb
0.1565	0.228239	0.992218	Exp	hHb
0.15675	0.228265	0.992364	Exp	hHb
0.157	0.228339	0.992782	Exp	hHb
0.15725	0.228382	0.993024	Exp	hHb
0.1575	0.228285	0.992477	Exp	hHb
0.15775	0.228274	0.992415	Exp	hHb
0.158	0.228322	0.992686	Exp	hHb
0.15825	0.228307	0.992601	Exp	hHb
0.1585	0.228395	0.993097	Exp	hHb
0.15875	0.22845	0.993408	Exp	hHb
0.159	0.2284	0.993126	Exp	hHb
0.15925	0.228345	0.992815	Exp	hHb
0.1595	0.228381	0.993018	Exp	hHb
0.15975	0.228442	0.993362	Exp	hHb
0.16	0.228428	0.993283	Exp	hHb
0.16025	0.228483	0.993594	Exp	hHb
0.1605	0.228483	0.993594	Exp	hHb
0.16075	0.22842	0.993238	Exp	hHb
0.161	0.228467	0.993503	Exp	hHb
0.16125	0.228434	0.993317	Exp	hHb
0.1615	0.228466	0.993498	Exp	hHb
0.16175	0.228505	0.993718	Exp	hHb
0.162	0.228513	0.993763	Exp	hHb
0.16225	0.228511	0.993752	Exp	hHb
0.1625	0.228511	0.993752	Exp	hHb
0.16275	0.228493	0.99365	Exp	hHb
0.163	0.228508	0.993735	Exp	hHb
0.16325	0.228567	0.994067	Exp	hHb
0.1635	0.228572	0.994096	Exp	hHb
0.16375	0.228553	0.993988	Exp	hHb
0.164	0.228522	0.993814	Exp	hHb
0.16425	0.228596	0.994231	Exp	hHb
0.1645	0.228645	0.994507	Exp	hHb
0.16475	0.228656	0.994569	Exp	hHb
0.165	0.22865	0.994535	Exp	hHb
0.16525	0.228619	0.994361	Exp	hHb
0.1655	0.228643	0.994496	Exp	hHb
0.16575	0.228568	0.994073	Exp	hHb
0.166	0.228622	0.994378	Exp	hHb
0.16625	0.228677	0.994688	Exp	hHb
0.1665	0.228658	0.994581	Exp	hHb
0.16675	0.228683	0.994722	Exp	hHb
0.167	0.228674	0.994671	Exp	hHb
0.16725	0.228577	0.994124	Exp	hHb
0.1675	0.228616	0.994344	Exp	hHb
0.16775	0.228621	0.994372	Exp	hHb
0.168	0.228694	0.994784	Exp	hHb
0.16825	0.228621	0.994372	Exp	hHb
0.1685	0.228632	0.994434	Exp	hHb
0.16875	0.228581	0.994146	Exp	hHb
0.169	0.228594	0.99422	Exp	hHb
0.16925	0.22867	0.994648	Exp	hHb
0.1695	0.228709	0.994868	Exp	hHb
0.16975	0.228726	0.994964	Exp	hHb
0.17	0.228706	0.994851	Exp	hHb
0.17025	0.228659	0.994586	Exp	hHb
0.1705	0.228697	0.9948	Exp	hHb
0.17075	0.228733	0.995003	Exp	hHb
0.171	0.228721	0.994936	Exp	hHb
0.17125	0.228724	0.994953	Exp	hHb
0.1715	0.228703	0.994834	Exp	hHb
0.17175	0.22872	0.99493	Exp	hHb
0.172	0.228691	0.994767	Exp	hHb
0.17225	0.228708	0.994862	Exp	hHb
0.1725	0.22877	0.995212	Exp	hHb
0.17275	0.228759	0.99515	Exp	hHb
0.173	0.228702	0.994829	Exp	hHb
0.17325	0.228688	0.99475	Exp	hHb
0.1735	0.228688	0.99475	Exp	hHb
0.17375	0.228713	0.994891	Exp	hHb
0.174	0.228721	0.994936	Exp	hHb
0.17425	0.228731	0.994992	Exp	hHb
0.1745	0.228702	0.994829	Exp	hHb
0.17475	0.228715	0.994902	Exp	hHb
0.175	0.22874	0.995043	Exp	hHb
0.17525	0.228757	0.995139	Exp	hHb
0.1755	0.228732	0.994998	Exp	hHb
0.17575	0.228817	0.995477	Exp	hHb
0.176	0.228834	0.995573	Exp	hHb
0.17625	0.22881	0.995438	Exp	hHb
0.1765	0.228775	0.99524	Exp	hHb
0.17675	0.228801	0.995387	Exp	hHb
0.177	0.228791	0.995331	Exp	hHb
0.17725	0.228846	0.995641	Exp	hHb
0.1775	0.228931	0.99612	Exp	hHb
0.17775	0.228897	0.995928	Exp	hHb
0.178	0.228881	0.995838	Exp	hHb
0.17825	0.228885	0.995861	Exp	hHb
0.1785	0.228866	0.995754	Exp	hHb
0.17875	0.228883	0.995849	Exp	hHb
0.179	0.228897	0.995928	Exp	hHb
0.17925	0.228944	0.996193	Exp	hHb
0.1795	0.228919	0.996052	Exp	hHb
0.17975	0.22888	0.995832	Exp	hHb
0.18	0.228837	0.99559	Exp	hHb
0.18025	0.22887	0.995776	Exp	hHb
0.1805	0.228934	0.996137	Exp	hHb
0.18075	0.228977	0.996379	Exp	hHb
0.181	0.228986	0.99643	Exp	hHb
0.18125	0.22898	0.996396	Exp	hHb
0.1815	0.22891	0.996002	Exp	hHb
0.18175	0.228895	0.995917	Exp	hHb
0.182	0.228945	0.996199	Exp	hHb
0.18225	0.228986	0.99643	Exp	hHb
0.1825	0.229059	0.996842	Exp	hHb
0.18275	0.229044	0.996757	Exp	hHb
0.183	0.228997	0.996492	Exp	hHb
0.18325	0.22901	0.996566	Exp	hHb
0.1835	0.228988	0.996442	Exp	hHb
0.18375	0.228987	0.996436	Exp	hHb
0.184	0.229015	0.996594	Exp	hHb
0.18425	0.229023	0.996639	Exp	hHb
0.1845	0.229004	0.996532	Exp	hHb
0.18475	0.229046	0.996769	Exp	hHb
0.185	0.229032	0.99669	Exp	hHb
0.18525	0.228983	0.996413	Exp	hHb
0.1855	0.229005	0.996537	Exp	hHb
0.18575	0.229035	0.996707	Exp	hHb
0.186	0.229043	0.996752	Exp	hHb
0.18625	0.229046	0.996769	Exp	hHb
0.1865	0.229053	0.996808	Exp	hHb
0.18675	0.228985	0.996425	Exp	hHb
0.187	0.229005	0.996537	Exp	hHb
0.18725	0.229031	0.996684	Exp	hHb
0.1875	0.229062	0.996859	Exp	hHb
0.18775	0.229059	0.996842	Exp	hHb
0.188	0.229051	0.996797	Exp	hHb
0.18825	0.229013	0.996583	Exp	hHb
0.1885	0.229043	0.996752	Exp	hHb
0.18875	0.229027	0.996661	Exp	hHb
0.189	0.229046	0.996769	Exp	hHb
0.18925	0.229076	0.996938	Exp	hHb
0.1895	0.229097	0.997056	Exp	hHb
0.18975	0.229048	0.99678	Exp	hHb
0.19	0.229028	0.996667	Exp	hHb
0.19025	0.229026	0.996656	Exp	hHb
0.1905	0.229027	0.996661	Exp	hHb
0.19075	0.22911	0.99713	Exp	hHb
0.191	0.229088	0.997005	Exp	hHb
0.19125	0.229157	0.997395	Exp	hHb
0.1915	0.229157	0.997395	Exp	hHb
0.19175	0.229098	0.997062	Exp	hHb
0.192	0.229096	0.997051	Exp	hHb
0.19225	0.229113	0.997146	Exp	hHb
0.1925	0.229119	0.99718	Exp	hHb
0.19275	0.229118	0.997175	Exp	hHb
0.193	0.229125	0.997214	Exp	hHb
0.19325	0.229124	0.997208	Exp	hHb
0.1935	0.229086	0.996994	Exp	hHb
0.19375	0.22912	0.997186	Exp	hHb
0.194	0.229115	0.997158	Exp	hHb
0.19425	0.229122	0.997197	Exp	hHb
0.1945	0.22908	0.99696	Exp	hHb
0.19475	0.229127	0.997225	Exp	hHb
0.195	0.229171	0.997474	Exp	hHb
0.19525	0.229149	0.997349	Exp	hHb
0.1955	0.229151	0.997361	Exp	hHb
0.19575	0.229141	0.997304	Exp	hHb
0.196	0.229185	0.997552	Exp	hHb
0.19625	0.229224	0.997772	Exp	hHb
0.1965	0.229236	0.99784	Exp	hHb
0.19675	0.229269	0.998026	Exp	hHb
0.197	0.229257	0.997959	Exp	hHb
0.19725	0.229257	0.997959	Exp	hHb
0.1975	0.22926	0.997975	Exp	hHb
0.19775	0.229313	0.998274	Exp	hHb
0.198	0.229304	0.998224	Exp	hHb
0.19825	0.229261	0.997981	Exp	hHb
0.1985	0.229258	0.997964	Exp	hHb
0.19875	0.229281	0.998094	Exp	hHb
0.199	0.229233	0.997823	Exp	hHb
0.19925	0.229241	0.997868	Exp	hHb
0.1995	0.229262	0.997987	Exp	hHb
0.19975	0.229279	0.998083	Exp	hHb
0.2	0.229232	0.997818	Exp	hHb
0.20025	0.22926	0.997975	Exp	hHb
0.2005	0.229211	0.997699	Exp	hHb
0.20075	0.22923	0.997806	Exp	hHb
0.201	0.229248	0.997908	Exp	hHb
0.20125	0.229275	0.99806	Exp	hHb
0.2015	0.229255	0.997947	Exp	hHb
0.20175	0.229276	0.998066	Exp	hHb
0.202	0.229263	0.997992	Exp	hHb
0.20225	0.229259	0.99797	Exp	hHb
0.2025	0.229274	0.998054	Exp	hHb
0.20275	0.229301	0.998207	Exp	hHb
0.203	0.229342	0.998438	Exp	hHb
0.20325	0.229291	0.99815	Exp	hHb
0.2035	0.229271	0.998037	Exp	hHb
0.20375	0.229307	0.998241	Exp	hHb
0.204	0.22934	0.998427	Exp	hHb
0.20425	0.229348	0.998472	Exp	hHb
0.2045	0.229344	0.998449	Exp	hHb
0.20475	0.229281	0.998094	Exp	hHb
0.205	0.229267	0.998015	Exp	hHb
0.20525	0.229304	0.998224	Exp	hHb
0.2055	0.229295	0.998173	Exp	hHb
0.20575	0.229301	0.998207	Exp	hHb
0.206	0.229295	0.998173	Exp	hHb
0.20625	0.229262	0.997987	Exp	hHb
0.2065	0.229224	0.997772	Exp	hHb
0.20675	0.22925	0.997919	Exp	hHb
0.207	0.229283	0.998105	Exp	hHb
0.20725	0.229323	0.998331	Exp	hHb
0.2075	0.229338	0.998415	Exp	hHb
0.20775	0.22926	0.997975	Exp	hHb
0.208	0.229257	0.997959	Exp	hHb
0.20825	0.229282	0.9981	Exp	hHb
0.2085	0.229328	0.998359	Exp	hHb
0.20875	0.229362	0.998551	Exp	hHb
0.209	0.229383	0.998669	Exp	hHb
0.20925	0.229377	0.998635	Exp	hHb
0.2095	0.229374	0.998618	Exp	hHb
0.20975	0.229353	0.9985	Exp	hHb
0.21	0.229372	0.998607	Exp	hHb
0.21025	0.229419	0.998872	Exp	hHb
0.2105	0.229344	0.998449	Exp	hHb
0.21075	0.22936	0.998539	Exp	hHb
0.211	0.229355	0.998511	Exp	hHb
0.21125	0.229345	0.998455	Exp	hHb
0.2115	0.229403	0.998782	Exp	hHb
0.21175	0.229406	0.998799	Exp	hHb
0.212	0.229416	0.998855	Exp	hHb
0.21225	0.22936	0.998539	Exp	hHb
0.2125	0.229348	0.998472	Exp	hHb
0.21275	0.229382	0.998663	Exp	hHb
0.213	0.229387	0.998692	Exp	hHb
0.21325	0.229426	0.998912	Exp	hHb
0.2135	0.22946	0.999103	Exp	hHb
0.21375	0.229452	0.999058	Exp	hHb
0.214	0.229421	0.998883	Exp	hHb
0.21425	0.229468	0.999148	Exp	hHb
0.2145	0.229461	0.999109	Exp	hHb
0.21475	0.229489	0.999267	Exp	hHb
0.215	0.229459	0.999098	Exp	hHb
0.21525	0.22949	0.999273	Exp	hHb
0.2155	0.229489	0.999267	Exp	hHb
0.21575	0.229462	0.999115	Exp	hHb
0.216	0.229511	0.999391	Exp	hHb
0.21625	0.229529	0.999492	Exp	hHb
0.2165	0.229492	0.999284	Exp	hHb
0.21675	0.229521	0.999447	Exp	hHb
0.217	0.229527	0.999481	Exp	hHb
0.21725	0.229475	0.999188	Exp	hHb
0.2175	0.22952	0.999442	Exp	hHb
0.21775	0.229451	0.999053	Exp	hHb
0.218	0.229466	0.999137	Exp	hHb
0.21825	0.229485	0.999244	Exp	hHb
0.2185	0.229507	0.999368	Exp	hHb
0.21875	0.229486	0.99925	Exp	hHb
0.219	0.229482	0.999227	Exp	hHb
0.21925	0.229451	0.999053	Exp	hHb
0.2195	0.229472	0.999171	Exp	hHb
0.21975	0.229509	0.99938	Exp	hHb
0.22	0.229522	0.999453	Exp	hHb
0.22025	0.2295	0.999329	Exp	hHb
0.2205	0.229436	0.998968	Exp	hHb
0.22075	0.229467	0.999143	Exp	hHb
0.221	0.229515	0.999414	Exp	hHb
0.22125	0.229506	0.999363	Exp	hHb
0.2215	0.22948	0.999216	Exp	hHb
0.22175	0.229457	0.999086	Exp	hHb
0.222	0.229476	0.999194	Exp	hHb
0.22225	0.229508	0.999374	Exp	hHb
0.2225	0.229508	0.999374	Exp	hHb
0.22275	0.229557	0.99965	Exp	hHb
0.223	0.229548	0.9996	Exp	hHb
0.22325	0.229537	0.999538	Exp	hHb
0.2235	0.229504	0.999351	Exp	hHb
0.22375	0.229528	0.999487	Exp	hHb
0.224	0.229592	0.999848	Exp	hHb
0.22425	0.229573	0.999741	Exp	hHb
0.2245	0.229563	0.999684	Exp	hHb
0.22475	0.229486	0.99925	Exp	hHb
0.225	0.229473	0.999177	Exp	hHb
0.22525	0.229508	0.999374	Exp	hHb
0.2255	0.22955	0.999611	Exp	hHb
0.22575	0.229558	0.999656	Exp	hHb
0.226	0.229539	0.999549	Exp	hHb
0.22625	0.229511	0.999391	Exp	hHb
0.2265	0.229549	0.999605	Exp	hHb
0.22675	0.229579	0.999774	Exp	hHb
0.227	0.229496	0.999306	Exp	hHb
0.22725	0.229553	0.999628	Exp	hHb
0.2275	0.229587	0.99982	Exp	hHb
0.22775	0.229555	0.999639	Exp	hHb
0.228	0.229572	0.999735	Exp	hHb
0.22825	0.229544	0.999577	Exp	hHb
0.2285	0.22957	0.999724	Exp	hHb
0.22875	0.22957	0.999724	Exp	hHb
0.229	0.229572	0.999735	Exp	hHb
0.22925	0.229598	0.999882	Exp	hHb
0.2295	0.229613	0.999966	Exp	hHb
0.22975	0.229614	0.999972	Exp	hHb
0.23	0.229612	0.999961	Exp	hHb
0.23025	0.229612	0.999961	Exp	hHb
0.2305	0.229665	1.00026	Exp	hHb
0.23075	0.229649	1.00017	Exp	hHb
0.231	0.229655	1.0002	Exp	hHb
0.23125	0.229646	1.00015	Exp	hHb
0.2315	0.229676	1.00032	Exp	hHb
0.23175	0.229632	1.00007	Exp	hHb
0.232	0.229616	0.999983	Exp	hHb
0.23225	0.229616	0.999983	Exp	hHb
0.2325	0.22967	1.00029	Exp	hHb
0.23275	0.229678	1.00033	Exp	hHb
0.233	0.229645	1.00015	Exp	hHb
0.23325	0.229659	1.00023	Exp	hHb
0.2335	0.229628	1.00005	Exp	hHb
0.23375	0.229646	1.00015	Exp	hHb
0.234	0.229654	1.0002	Exp	hHb
0.23425	0.229661	1.00024	Exp	hHb
0.2345	0.229679	1.00034	Exp	hHb
0.23475	0.229693	1.00042	Exp	hHb
0.235	0.229695	1.00043	Exp	hHb
0.23525	0.229681	1.00035	Exp	hHb
0.2355	0.229712	1.00052	Exp	hHb
0.23575	0.229725	1.0006	Exp	hHb
0.236	0.229713	1.00053	Exp	hHb
0.23625	0.229723	1.00059	Exp	hHb
0.2365	0.229654	1.0002	Exp	hHb
0.23675	0.229645	1.00015	Exp	hHb
0.237	0.229654	1.0002	Exp	hHb
0.23725	0.229745	1.00071	Exp	hHb
0.2375	0.229713	1.00053	Exp	hHb
0.23775	0.229689	1.00039	Exp	hHb
0.238	0.229653	1.00019	Exp	hHb
0.23825	0.229676	1.00032	Exp	hHb
0.2385	0.229668	1.00028	Exp	hHb
0.23875	0.229625	1.00003	Exp	hHb
0.239	0.229612	0.999961	Exp	hHb
0.23925	0.229609	0.999944	Exp	hHb
0.2395	0.229653	1.00019	Exp	hHb
0.23975	0.22971	1.00051	Exp	hHb
0.24	0.229682	1.00036	Exp	hHb
0.24025	0.229683	1.00036	Exp	hHb
0.2405	0.229674	1.00031	Exp	hHb
0.24075	0.229678	1.00033	Exp	hHb
0.241	0.229692	1.00041	Exp	hHb
0.24125	0.229734	1.00065	Exp	hHb
0.2415	0.229736	1.00066	Exp	hHb
0.24175	0.229729	1.00062	Exp	hHb
0.242	0.229742	1.00069	Exp	hHb
0.24225	0.229743	1.0007	Exp	hHb
0.2425	0.229709	1.00051	Exp	hHb
0.24275	0.229731	1.00063	Exp	hHb
0.243	0.229777	1.00089	Exp	hHb
0.24325	0.229758	1.00078	Exp	hHb
0.2435	0.229716	1.00055	Exp	hHb
0.24375	0.229683	1.00036	Exp	hHb
0.244	0.229718	1.00056	Exp	hHb
0.24425	0.229719	1.00056	Exp	hHb
0.2445	0.229754	1.00076	Exp	hHb
0.24475	0.229733	1.00064	Exp	hHb
0.245	0.229739	1.00068	Exp	hHb
0.24525	0.229733	1.00064	Exp	hHb
0.2455	0.229762	1.00081	Exp	hHb
0.24575	0.229742	1.00069	Exp	hHb
0.246	0.229756	1.00077	Exp	hHb
0.24625	0.229808	1.00107	Exp	hHb
0.2465	0.229813	1.00109	Exp	hHb
0.24675	0.229789	1.00096	Exp	hHb
0.247	0.229771	1.00086	Exp	hHb
0.24725	0.229757	1.00078	Exp	hHb
0.2475	0.229796	1.001	Exp	hHb
0.24775	0.229866	1.00139	Exp	hHb
0.248	0.229852	1.00131	Exp	hHb
0.24825	0.229821	1.00114	Exp	hHb
0.2485	0.229801	1.00103	Exp	hHb
0.24875	0.229826	1.00117	Exp	hHb
0.249	0.229855	1.00133	Exp	hHb
0.24925	0.229899	1.00158	Exp	hHb
0.2495	0.229862	1.00137	Exp	hHb
0.24975	0.229834	1.00121	Exp	hHb
0.25	0.229844	1.00127	Exp	hHb
0.004	0.0522955	0	Fit	hHb
0.00425	0.0539378	0.0092616	Fit	hHb
0.0045	0.0555648	0.0184369	Fit	hHb
0.00475	0.0571767	0.0275271	Fit	hHb
0.005	0.0587737	0.0365332	Fit	hHb
0.00525	0.060356	0.0454565	Fit	hHb
0.0055	0.0619236	0.0542968	Fit	hHb
0.00575	0.0634766	0.0630548	Fit	hHb
0.006	0.0650153	0.0717322	Fit	hHb
0.00625	0.0665398	0.0803295	Fit	hHb
0.0065	0.0680501	0.0888467	Fit	hHb
0.00675	0.0695464	0.0972849	Fit	hHb
0.007	0.0710289	0.105645	Fit	hHb
0.00725	0.0724976	0.113928	Fit	hHb
0.0075	0.0739528	0.122134	Fit	hHb
0.00775	0.0753945	0.130265	Fit	hHb
0.008	0.0768228	0.13832	Fit	hHb
0.00825	0.0782379	0.1463	Fit	hHb
0.0085	0.0796399	0.154206	Fit	hHb
0.00875	0.0810289	0.162039	Fit	hHb
0.009	0.082405	0.1698	Fit	hHb
0.00925	0.0837684	0.177489	Fit	hHb
0.0095	0.0851192	0.185106	Fit	hHb
0.00975	0.0864575	0.192654	Fit	hHb
0.01	0.0877834	0.200131	Fit	hHb
0.01025	0.089097	0.207539	Fit	hHb
0.0105	0.0903984	0.214878	Fit	hHb
0.01075	0.0916878	0.222149	Fit	hHb
0.011	0.0929652	0.229353	Fit	hHb
0.01125	0.0942309	0.236491	Fit	hHb
0.0115	0.0954848	0.243562	Fit	hHb
0.01175	0.096727	0.250567	Fit	hHb
0.012	0.0979578	0.257508	Fit	hHb
0.01225	0.0991772	0.264385	Fit	hHb
0.0125	0.100385	0.271196	Fit	hHb
0.01275	0.101582	0.277947	Fit	hHb
0.013	0.102768	0.284635	Fit	hHb
0.01325	0.103943	0.291261	Fit	hHb
0.0135	0.105107	0.297826	Fit	hHb
0.01375	0.10626	0.304328	Fit	hHb
0.014	0.107403	0.310774	Fit	hHb
0.01425	0.108534	0.317152	Fit	hHb
0.0145	0.109656	0.323479	Fit	hHb
0.01475	0.110767	0.329745	Fit	hHb
0.015	0.111868	0.335954	Fit	hHb
0.01525	0.112958	0.342101	Fit	hHb
0.0155	0.114039	0.348197	Fit	hHb
0.01575	0.115109	0.354231	Fit	hHb
0.016	0.11617	0.360215	Fit	hHb
0.01625	0.117221	0.366142	Fit	hHb
0.0165	0.118262	0.372012	Fit	hHb
0.01675	0.119293	0.377826	Fit	hHb
0.017	0.120315	0.38359	Fit	hHb
0.01725	0.121327	0.389297	Fit	hHb
0.0175	0.12233	0.394953	Fit	hHb
0.01775	0.123324	0.400559	Fit	hHb
0.018	0.124308	0.406108	Fit	hHb
0.01825	0.125284	0.411612	Fit	hHb
0.0185	0.12625	0.41706	Fit	hHb
0.01875	0.127207	0.422457	Fit	hHb
0.019	0.128156	0.427808	Fit	hHb
0.01925	0.129096	0.43311	Fit	hHb
0.0195	0.130027	0.43836	Fit	hHb
0.01975	0.130949	0.443559	Fit	hHb
0.02	0.131863	0.448714	Fit	hHb
0.02025	0.132768	0.453817	Fit	hHb
0.0205	0.133665	0.458876	Fit	hHb
0.02075	0.134554	0.463889	Fit	hHb
0.021	0.135435	0.468858	Fit	hHb
0.02125	0.136307	0.473775	Fit	hHb
0.0215	0.137171	0.478648	Fit	hHb
0.02175	0.138027	0.483475	Fit	hHb
0.022	0.138876	0.488263	Fit	hHb
0.02225	0.139716	0.493	Fit	hHb
0.0225	0.140549	0.497698	Fit	hHb
0.02275	0.141374	0.50235	Fit	hHb
0.023	0.142191	0.506958	Fit	hHb
0.02325	0.143001	0.511526	Fit	hHb
0.0235	0.143803	0.516048	Fit	hHb
0.02375	0.144598	0.520532	Fit	hHb
0.024	0.145386	0.524976	Fit	hHb
0.02425	0.146166	0.529374	Fit	hHb
0.0245	0.146939	0.533734	Fit	hHb
0.02475	0.147705	0.538053	Fit	hHb
0.025	0.148463	0.542328	Fit	hHb
0.02525	0.149215	0.546569	Fit	hHb
0.0255	0.14996	0.55077	Fit	hHb
0.02575	0.150698	0.554932	Fit	hHb
0.026	0.151429	0.559054	Fit	hHb
0.02625	0.152153	0.563137	Fit	hHb
0.0265	0.15287	0.567181	Fit	hHb
0.02675	0.153581	0.571191	Fit	hHb
0.027	0.154286	0.575166	Fit	hHb
0.02725	0.154983	0.579097	Fit	hHb
0.0275	0.155675	0.582999	Fit	hHb
0.02775	0.15636	0.586862	Fit	hHb
0.028	0.157038	0.590686	Fit	hHb
0.02825	0.15771	0.594476	Fit	hHb
0.0285	0.158377	0.598237	Fit	hHb
0.02875	0.159036	0.601953	Fit	hHb
0.029	0.15969	0.605642	Fit	hHb
0.02925	0.160338	0.609296	Fit	hHb
0.0295	0.16098	0.612917	Fit	hHb
0.02975	0.161615	0.616498	Fit	hHb
0.03	0.162245	0.62005	Fit	hHb
0.03025	0.162869	0.623569	Fit	hHb
0.0305	0.163488	0.62706	Fit	hHb
0.03075	0.1641	0.630511	Fit	hHb
0.031	0.164707	0.633935	Fit	hHb
0.03125	0.165308	0.637324	Fit	hHb
0.0315	0.165904	0.640685	Fit	hHb
0.03175	0.166494	0.644012	Fit	hHb
0.032	0.167079	0.647311	Fit	hHb
0.03225	0.167658	0.650576	Fit	hHb
0.0325	0.168232	0.653814	Fit	hHb
0.03275	0.168801	0.657022	Fit	hHb
0.033	0.169364	0.660197	Fit	hHb
0.03325	0.169922	0.663344	Fit	hHb
0.0335	0.170475	0.666463	Fit	hHb
0.03375	0.171023	0.669553	Fit	hHb
0.034	0.171566	0.672615	Fit	hHb
0.03425	0.172104	0.675649	Fit	hHb
0.0345	0.172637	0.678655	Fit	hHb
0.03475	0.173164	0.681627	Fit	hHb
0.035	0.173687	0.684576	Fit	hHb
0.03525	0.174206	0.687503	Fit	hHb
0.0355	0.174719	0.690396	Fit	hHb
0.03575	0.175227	0.693261	Fit	hHb
0.036	0.175731	0.696103	Fit	hHb
0.03625	0.17623	0.698918	Fit	hHb
0.0365	0.176725	0.701709	Fit	hHb
0.03675	0.177215	0.704472	Fit	hHb
0.037	0.1777	0.707207	Fit	hHb
0.03725	0.178181	0.70992	Fit	hHb
0.0375	0.178658	0.71261	Fit	hHb
0.03775	0.17913	0.715272	Fit	hHb
0.038	0.179598	0.717911	Fit	hHb
0.03825	0.180061	0.720522	Fit	hHb
0.0385	0.18052	0.723111	Fit	hHb
0.03875	0.180975	0.725677	Fit	hHb
0.039	0.181426	0.72822	Fit	hHb
0.03925	0.181872	0.730735	Fit	hHb
0.0395	0.182314	0.733228	Fit	hHb
0.03975	0.182753	0.735703	Fit	hHb
0.04	0.183187	0.738151	Fit	hHb
0.04025	0.183617	0.740576	Fit	hHb
0.0405	0.184043	0.742978	Fit	hHb
0.04075	0.184465	0.745358	Fit	hHb
0.041	0.184884	0.747721	Fit	hHb
0.04125	0.185298	0.750056	Fit	hHb
0.0415	0.185709	0.752373	Fit	hHb
0.04175	0.186115	0.754663	Fit	hHb
0.042	0.186518	0.756936	Fit	hHb
0.04225	0.186918	0.759192	Fit	hHb
0.0425	0.187313	0.761419	Fit	hHb
0.04275	0.187705	0.76363	Fit	hHb
0.043	0.188094	0.765823	Fit	hHb
0.04325	0.188478	0.767989	Fit	hHb
0.0435	0.188859	0.770138	Fit	hHb
0.04375	0.189237	0.772269	Fit	hHb
0.044	0.189611	0.774378	Fit	hHb
0.04425	0.189982	0.776471	Fit	hHb
0.0445	0.190349	0.77854	Fit	hHb
0.04475	0.190713	0.780593	Fit	hHb
0.045	0.191073	0.782623	Fit	hHb
0.04525	0.19143	0.784637	Fit	hHb
0.0455	0.191784	0.786633	Fit	hHb
0.04575	0.192135	0.788612	Fit	hHb
0.046	0.192482	0.790569	Fit	hHb
0.04625	0.192826	0.792509	Fit	hHb
0.0465	0.193167	0.794432	Fit	hHb
0.04675	0.193505	0.796338	Fit	hHb
0.047	0.193839	0.798222	Fit	hHb
0.04725	0.194171	0.800094	Fit	hHb
0.0475	0.194499	0.801944	Fit	hHb
0.04775	0.194825	0.803782	Fit	hHb
0.048	0.195147	0.805598	Fit	hHb
0.04825	0.195466	0.807397	Fit	hHb
0.0485	0.195783	0.809185	Fit	hHb
0.04875	0.196096	0.81095	Fit	hHb
0.049	0.196407	0.812704	Fit	hHb
0.04925	0.196715	0.814441	Fit	hHb
0.0495	0.19702	0.816161	Fit	hHb
0.04975	0.197322	0.817864	Fit	hHb
0.05	0.197621	0.81955	Fit	hHb
0.05025	0.197917	0.821219	Fit	hHb
0.0505	0.198211	0.822877	Fit	hHb
0.05075	0.198502	0.824518	Fit	hHb
0.051	0.19879	0.826143	Fit	hHb
0.05125	0.199076	0.827755	Fit	hHb
0.0515	0.199359	0.829351	Fit	hHb
0.05175	0.19964	0.830936	Fit	hHb
0.052	0.199917	0.832498	Fit	hHb
0.05225	0.200193	0.834055	Fit	hHb
0.0525	0.200465	0.835589	Fit	hHb
0.05275	0.200735	0.837111	Fit	hHb
0.053	0.201003	0.838623	Fit	hHb
0.05325	0.201268	0.840117	Fit	hHb
0.0535	0.201531	0.8416	Fit	hHb
0.05375	0.201791	0.843066	Fit	hHb
0.054	0.202049	0.844521	Fit	hHb
0.05425	0.202305	0.845965	Fit	hHb
0.0545	0.202558	0.847392	Fit	hHb
0.05475	0.202808	0.848802	Fit	hHb
0.055	0.203057	0.850206	Fit	hHb
0.05525	0.203303	0.851593	Fit	hHb
0.0555	0.203547	0.852969	Fit	hHb
0.05575	0.203788	0.854328	Fit	hHb
0.056	0.204028	0.855682	Fit	hHb
0.05625	0.204265	0.857018	Fit	hHb
0.0565	0.2045	0.858344	Fit	hHb
0.05675	0.204733	0.859658	Fit	hHb
0.057	0.204963	0.860955	Fit	hHb
0.05725	0.205192	0.862246	Fit	hHb
0.0575	0.205418	0.863521	Fit	hHb
0.05775	0.205643	0.864789	Fit	hHb
0.058	0.205865	0.866041	Fit	hHb
0.05825	0.206085	0.867282	Fit	hHb
0.0585	0.206303	0.868512	Fit	hHb
0.05875	0.206519	0.86973	Fit	hHb
0.059	0.206733	0.870936	Fit	hHb
0.05925	0.206945	0.872132	Fit	hHb
0.0595	0.207155	0.873316	Fit	hHb
0.05975	0.207364	0.874495	Fit	hHb
0.06	0.20757	0.875657	Fit	hHb
0.06025	0.207774	0.876807	Fit	hHb
0.0605	0.207977	0.877952	Fit	hHb
0.06075	0.208177	0.87908	Fit	hHb
0.061	0.208376	0.880202	Fit	hHb
0.06125	0.208573	0.881313	Fit	hHb
0.0615	0.208768	0.882413	Fit	hHb
0.06175	0.208961	0.883501	Fit	hHb
0.062	0.209153	0.884584	Fit	hHb
0.06225	0.209342	0.88565	Fit	hHb
0.0625	0.20953	0.88671	Fit	hHb
0.06275	0.209717	0.887764	Fit	hHb
0.063	0.209901	0.888802	Fit	hHb
0.06325	0.210084	0.889834	Fit	hHb
0.0635	0.210265	0.890855	Fit	hHb
0.06375	0.210444	0.891864	Fit	hHb
0.064	0.210622	0.892868	Fit	hHb
0.06425	0.210798	0.893861	Fit	hHb
0.0645	0.210973	0.894848	Fit	hHb
0.06475	0.211145	0.895818	Fit	hHb
0.065	0.211317	0.896788	Fit	hHb
0.06525	0.211486	0.897741	Fit	hHb
0.0655	0.211654	0.898688	Fit	hHb
0.06575	0.211821	0.89963	Fit	hHb
0.066	0.211986	0.90056	Fit	hHb
0.06625	0.212149	0.901479	Fit	hHb
0.0665	0.212311	0.902393	Fit	hHb
0.06675	0.212472	0.903301	Fit	hHb
0.067	0.212631	0.904198	Fit	hHb
0.06725	0.212788	0.905083	Fit	hHb
0.0675	0.212944	0.905963	Fit	hHb
0.06775	0.213099	0.906837	Fit	hHb
0.068	0.213252	0.9077	Fit	hHb
0.06825	0.213404	0.908557	Fit	hHb
0.0685	0.213554	0.909403	Fit	hHb
0.06875	0.213703	0.910243	Fit	hHb
0.069	0.213851	0.911078	Fit	hHb
0.06925	0.213997	0.911901	Fit	hHb
0.0695	0.214142	0.912719	Fit	hHb
0.06975	0.214285	0.913525	Fit	hHb
0.07	0.214427	0.914326	Fit	hHb
0.07025	0.214568	0.915121	Fit	hHb
0.0705	0.214708	0.915911	Fit	hHb
0.07075	0.214846	0.916689	Fit	hHb
0.071	0.214983	0.917462	Fit	hHb
0.07125	0.215119	0.918229	Fit	hHb
0.0715	0.215253	0.918984	Fit	hHb
0.07175	0.215386	0.919734	Fit	hHb
0.072	0.215518	0.920479	Fit	hHb
0.07225	0.215649	0.921217	Fit	hHb
0.0725	0.215779	0.921951	Fit	hHb
0.07275	0.215907	0.922672	Fit	hHb
0.073	0.216034	0.923389	Fit	hHb
0.07325	0.21616	0.924099	Fit	hHb
0.0735	0.216285	0.924804	Fit	hHb
0.07375	0.216408	0.925498	Fit	hHb
0.074	0.216531	0.926191	Fit	hHb
0.07425	0.216652	0.926874	Fit	hHb
0.0745	0.216773	0.927556	Fit	hHb
0.07475	0.216892	0.928227	Fit	hHb
0.075	0.21701	0.928893	Fit	hHb
0.07525	0.217127	0.929552	Fit	hHb
0.0755	0.217243	0.930207	Fit	hHb
0.07575	0.217357	0.93085	Fit	hHb
0.076	0.217471	0.931492	Fit	hHb
0.07625	0.217584	0.93213	Fit	hHb
0.0765	0.217695	0.932756	Fit	hHb
0.07675	0.217806	0.933382	Fit	hHb
0.077	0.217916	0.934002	Fit	hHb
0.07725	0.218024	0.934611	Fit	hHb
0.0775	0.218132	0.93522	Fit	hHb
0.07775	0.218238	0.935818	Fit	hHb
0.078	0.218344	0.936416	Fit	hHb
0.07825	0.218448	0.937002	Fit	hHb
0.0785	0.218552	0.937589	Fit	hHb
0.07875	0.218655	0.93817	Fit	hHb
0.079	0.218756	0.938739	Fit	hHb
0.07925	0.218857	0.939309	Fit	hHb
0.0795	0.218957	0.939873	Fit	hHb
0.07975	0.219056	0.940431	Fit	hHb
0.08	0.219154	0.940984	Fit	hHb
0.08025	0.219251	0.941531	Fit	hHb
0.0805	0.219347	0.942072	Fit	hHb
0.08075	0.219442	0.942608	Fit	hHb
0.081	0.219537	0.943143	Fit	hHb
0.08125	0.21963	0.943668	Fit	hHb
0.0815	0.219723	0.944192	Fit	hHb
0.08175	0.219815	0.944711	Fit	hHb
0.082	0.219906	0.945224	Fit	hHb
0.08225	0.219996	0.945732	Fit	hHb
0.0825	0.220085	0.946234	Fit	hHb
0.08275	0.220174	0.946736	Fit	hHb
0.083	0.220261	0.947226	Fit	hHb
0.08325	0.220348	0.947717	Fit	hHb
0.0835	0.220434	0.948202	Fit	hHb
0.08375	0.220519	0.948681	Fit	hHb
0.084	0.220604	0.949161	Fit	hHb
0.08425	0.220687	0.949629	Fit	hHb
0.0845	0.22077	0.950097	Fit	hHb
0.08475	0.220852	0.950559	Fit	hHb
0.085	0.220934	0.951022	Fit	hHb
0.08525	0.221014	0.951473	Fit	hHb
0.0855	0.221094	0.951924	Fit	hHb
0.08575	0.221173	0.95237	Fit	hHb
0.086	0.221252	0.952815	Fit	hHb
0.08625	0.221329	0.953249	Fit	hHb
0.0865	0.221406	0.953684	Fit	hHb
0.08675	0.221483	0.954118	Fit	hHb
0.087	0.221558	0.954541	Fit	hHb
0.08725	0.221633	0.954964	Fit	hHb
0.0875	0.221707	0.955381	Fit	hHb
0.08775	0.221781	0.955798	Fit	hHb
0.088	0.221853	0.956204	Fit	hHb
0.08825	0.221925	0.95661	Fit	hHb
0.0885	0.221997	0.957016	Fit	hHb
0.08875	0.222068	0.957417	Fit	hHb
0.089	0.222138	0.957812	Fit	hHb
0.08925	0.222207	0.958201	Fit	hHb
0.0895	0.222276	0.95859	Fit	hHb
0.08975	0.222344	0.958973	Fit	hHb
0.09	0.222412	0.959357	Fit	hHb
0.09025	0.222479	0.959735	Fit	hHb
0.0905	0.222545	0.960107	Fit	hHb
0.09075	0.222611	0.960479	Fit	hHb
0.091	0.222676	0.960846	Fit	hHb
0.09125	0.22274	0.961206	Fit	hHb
0.0915	0.222804	0.961567	Fit	hHb
0.09175	0.222867	0.961923	Fit	hHb
0.092	0.22293	0.962278	Fit	hHb
0.09225	0.222992	0.962628	Fit	hHb
0.0925	0.223054	0.962977	Fit	hHb
0.09275	0.223115	0.963321	Fit	hHb
0.093	0.223175	0.96366	Fit	hHb
0.09325	0.223235	0.963998	Fit	hHb
0.0935	0.223294	0.964331	Fit	hHb
0.09375	0.223353	0.964663	Fit	hHb
0.094	0.223411	0.964991	Fit	hHb
0.09425	0.223469	0.965318	Fit	hHb
0.0945	0.223526	0.965639	Fit	hHb
0.09475	0.223582	0.965955	Fit	hHb
0.095	0.223639	0.966276	Fit	hHb
0.09525	0.223694	0.966586	Fit	hHb
0.0955	0.223749	0.966897	Fit	hHb
0.09575	0.223804	0.967207	Fit	hHb
0.096	0.223858	0.967511	Fit	hHb
0.09625	0.223911	0.96781	Fit	hHb
0.0965	0.223964	0.968109	Fit	hHb
0.09675	0.224017	0.968408	Fit	hHb
0.097	0.224069	0.968701	Fit	hHb
0.09725	0.22412	0.968989	Fit	hHb
0.0975	0.224172	0.969282	Fit	hHb
0.09775	0.224222	0.969564	Fit	hHb
0.098	0.224272	0.969846	Fit	hHb
0.09825	0.224322	0.970128	Fit	hHb
0.0985	0.224371	0.970404	Fit	hHb
0.09875	0.22442	0.970681	Fit	hHb
0.099	0.224468	0.970951	Fit	hHb
0.09925	0.224516	0.971222	Fit	hHb
0.0995	0.224564	0.971493	Fit	hHb
0.09975	0.224611	0.971758	Fit	hHb
0.1	0.224657	0.972017	Fit	hHb
0.10025	0.224703	0.972277	Fit	hHb
0.1005	0.224749	0.972536	Fit	hHb
0.10075	0.224794	0.97279	Fit	hHb
0.101	0.224839	0.973044	Fit	hHb
0.10125	0.224884	0.973297	Fit	hHb
0.1015	0.224928	0.973546	Fit	hHb
0.10175	0.224971	0.973788	Fit	hHb
0.102	0.225014	0.974031	Fit	hHb
0.10225	0.225057	0.974273	Fit	hHb
0.1025	0.2251	0.974516	Fit	hHb
0.10275	0.225142	0.974752	Fit	hHb
0.103	0.225183	0.974984	Fit	hHb
0.10325	0.225225	0.97522	Fit	hHb
0.1035	0.225265	0.975446	Fit	hHb
0.10375	0.225306	0.975677	Fit	hHb
0.104	0.225346	0.975903	Fit	hHb
0.10425	0.225386	0.976128	Fit	hHb
0.1045	0.225425	0.976348	Fit	hHb
0.10475	0.225464	0.976568	Fit	hHb
0.105	0.225503	0.976788	Fit	hHb
0.10525	0.225541	0.977002	Fit	hHb
0.1055	0.225579	0.977217	Fit	hHb
0.10575	0.225617	0.977431	Fit	hHb
0.106	0.225654	0.97764	Fit	hHb
0.10625	0.225691	0.977848	Fit	hHb
0.1065	0.225727	0.978051	Fit	hHb
0.10675	0.225764	0.97826	Fit	hHb
0.107	0.225799	0.978457	Fit	hHb
0.10725	0.225835	0.97866	Fit	hHb
0.1075	0.22587	0.978858	Fit	hHb
0.10775	0.225905	0.979055	Fit	hHb
0.108	0.22594	0.979253	Fit	hHb
0.10825	0.225974	0.979444	Fit	hHb
0.1085	0.226008	0.979636	Fit	hHb
0.10875	0.226041	0.979822	Fit	hHb
0.109	0.226075	0.980014	Fit	hHb
0.10925	0.226108	0.9802	Fit	hHb
0.1095	0.22614	0.98038	Fit	hHb
0.10975	0.226173	0.980567	Fit	hHb
0.11	0.226205	0.980747	Fit	hHb
0.11025	0.226237	0.980928	Fit	hHb
0.1105	0.226268	0.981102	Fit	hHb
0.11075	0.226299	0.981277	Fit	hHb
0.111	0.22633	0.981452	Fit	hHb
0.11125	0.226361	0.981627	Fit	hHb
0.1115	0.226391	0.981796	Fit	hHb
0.11175	0.226421	0.981965	Fit	hHb
0.112	0.226451	0.982134	Fit	hHb
0.11225	0.226481	0.982304	Fit	hHb
0.1125	0.22651	0.982467	Fit	hHb
0.11275	0.226539	0.982631	Fit	hHb
0.113	0.226568	0.982794	Fit	hHb
0.11325	0.226596	0.982952	Fit	hHb
0.1135	0.226624	0.98311	Fit	hHb
0.11375	0.226652	0.983268	Fit	hHb
0.114	0.22668	0.983426	Fit	hHb
0.11425	0.226707	0.983578	Fit	hHb
0.1145	0.226734	0.98373	Fit	hHb
0.11475	0.226761	0.983883	Fit	hHb
0.115	0.226788	0.984035	Fit	hHb
0.11525	0.226814	0.984181	Fit	hHb
0.1155	0.22684	0.984328	Fit	hHb
0.11575	0.226866	0.984475	Fit	hHb
0.116	0.226892	0.984621	Fit	hHb
0.11625	0.226917	0.984762	Fit	hHb
0.1165	0.226943	0.984909	Fit	hHb
0.11675	0.226967	0.985044	Fit	hHb
0.117	0.226992	0.985185	Fit	hHb
0.11725	0.227017	0.985326	Fit	hHb
0.1175	0.227041	0.985462	Fit	hHb
0.11775	0.227065	0.985597	Fit	hHb
0.118	0.227089	0.985732	Fit	hHb
0.11825	0.227112	0.985862	Fit	hHb
0.1185	0.227136	0.985997	Fit	hHb
0.11875	0.227159	0.986127	Fit	hHb
0.119	0.227182	0.986257	Fit	hHb
0.11925	0.227205	0.986386	Fit	hHb
0.1195	0.227227	0.986511	Fit	hHb
0.11975	0.22725	0.98664	Fit	hHb
0.12	0.227272	0.986764	Fit	hHb
0.12025	0.227294	0.986888	Fit	hHb
0.1205	0.227315	0.987007	Fit	hHb
0.12075	0.227337	0.987131	Fit	hHb
0.121	0.227358	0.987249	Fit	hHb
0.12125	0.227379	0.987368	Fit	hHb
0.1215	0.2274	0.987486	Fit	hHb
0.12175	0.227421	0.987605	Fit	hHb
0.122	0.227441	0.987717	Fit	hHb
0.12225	0.227462	0.987836	Fit	hHb
0.1225	0.227482	0.987949	Fit	hHb
0.12275	0.227502	0.988061	Fit	hHb
0.123	0.227522	0.988174	Fit	hHb
0.12325	0.227541	0.988281	Fit	hHb
0.1235	0.227561	0.988394	Fit	hHb
0.12375	0.22758	0.988501	Fit	hHb
0.124	0.227599	0.988608	Fit	hHb
0.12425	0.227618	0.988716	Fit	hHb
0.1245	0.227637	0.988823	Fit	hHb
0.12475	0.227655	0.988924	Fit	hHb
0.125	0.227673	0.989026	Fit	hHb
0.12525	0.227692	0.989133	Fit	hHb
0.1255	0.22771	0.989234	Fit	hHb
0.12575	0.227728	0.989336	Fit	hHb
0.126	0.227745	0.989432	Fit	hHb
0.12625	0.227763	0.989533	Fit	hHb
0.1265	0.22778	0.989629	Fit	hHb
0.12675	0.227797	0.989725	Fit	hHb
0.127	0.227814	0.989821	Fit	hHb
0.12725	0.227831	0.989917	Fit	hHb
0.1275	0.227848	0.990013	Fit	hHb
0.12775	0.227865	0.990108	Fit	hHb
0.128	0.227881	0.990199	Fit	hHb
0.12825	0.227897	0.990289	Fit	hHb
0.1285	0.227913	0.990379	Fit	hHb
0.12875	0.227929	0.990469	Fit	hHb
0.129	0.227945	0.99056	Fit	hHb
0.12925	0.227961	0.99065	Fit	hHb
0.1295	0.227976	0.990734	Fit	hHb
0.12975	0.227992	0.990825	Fit	hHb
0.13	0.228007	0.990909	Fit	hHb
0.13025	0.228022	0.990994	Fit	hHb
0.1305	0.228037	0.991078	Fit	hHb
0.13075	0.228052	0.991163	Fit	hHb
0.131	0.228067	0.991248	Fit	hHb
0.13125	0.228081	0.991327	Fit	hHb
0.1315	0.228096	0.991411	Fit	hHb
0.13175	0.22811	0.99149	Fit	hHb
0.132	0.228124	0.991569	Fit	hHb
0.13225	0.228138	0.991648	Fit	hHb
0.1325	0.228152	0.991727	Fit	hHb
0.13275	0.228166	0.991806	Fit	hHb
0.133	0.228179	0.991879	Fit	hHb
0.13325	0.228193	0.991958	Fit	hHb
0.1335	0.228206	0.992032	Fit	hHb
0.13375	0.228219	0.992105	Fit	hHb
0.134	0.228233	0.992184	Fit	hHb
0.13425	0.228246	0.992257	Fit	hHb
0.1345	0.228258	0.992325	Fit	hHb
0.13475	0.228271	0.992398	Fit	hHb
0.135	0.228284	0.992471	Fit	hHb
0.13525	0.228296	0.992539	Fit	hHb
0.1355	0.228309	0.992612	Fit	hHb
0.13575	0.228321	0.99268	Fit	hHb
0.136	0.228333	0.992748	Fit	hHb
0.13625	0.228345	0.992815	Fit	hHb
0.1365	0.228357	0.992883	Fit	hHb
0.13675	0.228369	0.992951	Fit	hHb
0.137	0.228381	0.993018	Fit	hHb
0.13725	0.228393	0.993086	Fit	hHb
0.1375	0.228404	0.993148	Fit	hHb
0.13775	0.228416	0.993216	Fit	hHb
0.138	0.228427	0.993278	Fit	hHb
0.13825	0.228438	0.99334	Fit	hHb
0.1385	0.228449	0.993402	Fit	hHb
0.13875	0.22846	0.993464	Fit	hHb
0.139	0.228471	0.993526	Fit	hHb
0.13925	0.228482	0.993588	Fit	hHb
0.1395	0.228493	0.99365	Fit	hHb
0.13975	0.228503	0.993706	Fit	hHb
0.14	0.228514	0.993768	Fit	hHb
0.14025	0.228524	0.993825	Fit	hHb
0.1405	0.228535	0.993887	Fit	hHb
0.14075	0.228545	0.993943	Fit	hHb
0.141	0.228555	0.994	Fit	hHb
0.14125	0.228565	0.994056	Fit	hHb
0.1415	0.228575	0.994112	Fit	hHb
0.14175	0.228585	0.994169	Fit	hHb
0.142	0.228594	0.99422	Fit	hHb
0.14225	0.228604	0.994276	Fit	hHb
0.1425	0.228614	0.994332	Fit	hHb
0.14275	0.228623	0.994383	Fit	hHb
0.143	0.228633	0.99444	Fit	hHb
0.14325	0.228642	0.99449	Fit	hHb
0.1435	0.228651	0.994541	Fit	hHb
0.14375	0.22866	0.994592	Fit	hHb
0.144	0.228669	0.994643	Fit	hHb
0.14425	0.228678	0.994693	Fit	hHb
0.1445	0.228687	0.994744	Fit	hHb
0.14475	0.228696	0.994795	Fit	hHb
0.145	0.228705	0.994846	Fit	hHb
0.14525	0.228713	0.994891	Fit	hHb
0.1455	0.228722	0.994941	Fit	hHb
0.14575	0.22873	0.994987	Fit	hHb
0.146	0.228739	0.995037	Fit	hHb
0.14625	0.228747	0.995082	Fit	hHb
0.1465	0.228755	0.995128	Fit	hHb
0.14675	0.228764	0.995178	Fit	hHb
0.147	0.228772	0.995223	Fit	hHb
0.14725	0.22878	0.995269	Fit	hHb
0.1475	0.228788	0.995314	Fit	hHb
0.14775	0.228795	0.995353	Fit	hHb
0.148	0.228803	0.995398	Fit	hHb
0.14825	0.228811	0.995443	Fit	hHb
0.1485	0.228819	0.995488	Fit	hHb
0.14875	0.228826	0.995528	Fit	hHb
0.149	0.228834	0.995573	Fit	hHb
0.14925	0.228841	0.995613	Fit	hHb
0.1495	0.228849	0.995658	Fit	hHb
0.14975	0.228856	0.995697	Fit	hHb
0.15	0.228863	0.995737	Fit	hHb
0.15025	0.22887	0.995776	Fit	hHb
0.1505	0.228877	0.995816	Fit	hHb
0.15075	0.228884	0.995855	Fit	hHb
0.151	0.228891	0.995895	Fit	hHb
0.15125	0.228898	0.995934	Fit	hHb
0.1515	0.228905	0.995973	Fit	hHb
0.15175	0.228912	0.996013	Fit	hHb
0.152	0.228919	0.996052	Fit	hHb
0.15225	0.228925	0.996086	Fit	hHb
0.1525	0.228932	0.996126	Fit	hHb
0.15275	0.228939	0.996165	Fit	hHb
0.153	0.228945	0.996199	Fit	hHb
0.15325	0.228951	0.996233	Fit	hHb
0.1535	0.228958	0.996272	Fit	hHb
0.15375	0.228964	0.996306	Fit	hHb
0.154	0.22897	0.99634	Fit	hHb
0.15425	0.228976	0.996374	Fit	hHb
0.1545	0.228983	0.996413	Fit	hHb
0.15475	0.228989	0.996447	Fit	hHb
0.155	0.228995	0.996481	Fit	hHb
0.15525	0.229001	0.996515	Fit	hHb
0.1555	0.229007	0.996549	Fit	hHb
0.15575	0.229012	0.996577	Fit	hHb
0.156	0.229018	0.996611	Fit	hHb
0.15625	0.229024	0.996645	Fit	hHb
0.1565	0.22903	0.996678	Fit	hHb
0.15675	0.229035	0.996707	Fit	hHb
0.157	0.229041	0.99674	Fit	hHb
0.15725	0.229046	0.996769	Fit	hHb
0.1575	0.229052	0.996802	Fit	hHb
0.15775	0.229057	0.996831	Fit	hHb
0.158	0.229063	0.996864	Fit	hHb
0.15825	0.229068	0.996893	Fit	hHb
0.1585	0.229073	0.996921	Fit	hHb
0.15875	0.229078	0.996949	Fit	hHb
0.159	0.229084	0.996983	Fit	hHb
0.15925	0.229089	0.997011	Fit	hHb
0.1595	0.229094	0.997039	Fit	hHb
0.15975	0.229099	0.997068	Fit	hHb
0.16	0.229104	0.997096	Fit	hHb
0.16025	0.229109	0.997124	Fit	hHb
0.1605	0.229114	0.997152	Fit	hHb
0.16075	0.229119	0.99718	Fit	hHb
0.161	0.229123	0.997203	Fit	hHb
0.16125	0.229128	0.997231	Fit	hHb
0.1615	0.229133	0.997259	Fit	hHb
0.16175	0.229138	0.997287	Fit	hHb
0.162	0.229142	0.99731	Fit	hHb
0.16225	0.229147	0.997338	Fit	hHb
0.1625	0.229151	0.997361	Fit	hHb
0.16275	0.229156	0.997389	Fit	hHb
0.163	0.22916	0.997412	Fit	hHb
0.16325	0.229165	0.99744	Fit	hHb
0.1635	0.229169	0.997462	Fit	hHb
0.16375	0.229173	0.997485	Fit	hHb
0.164	0.229178	0.997513	Fit	hHb
0.16425	0.229182	0.997536	Fit	hHb
0.1645	0.229186	0.997558	Fit	hHb
0.16475	0.22919	0.997581	Fit	hHb
0.165	0.229195	0.997609	Fit	hHb
0.16525	0.229199	0.997631	Fit	hHb
0.1655	0.229203	0.997654	Fit	hHb
0.16575	0.229207	0.997677	Fit	hHb
0.166	0.229211	0.997699	Fit	hHb
0.16625	0.229215	0.997722	Fit	hHb
0.1665	0.229219	0.997744	Fit	hHb
0.16675	0.229223	0.997767	Fit	hHb
0.167	0.229226	0.997784	Fit	hHb
0.16725	0.22923	0.997806	Fit	hHb
0.1675	0.229234	0.997829	Fit	hHb
0.16775	0.229238	0.997851	Fit	hHb
0.168	0.229241	0.997868	Fit	hHb
0.16825	0.229245	0.997891	Fit	hHb
0.1685	0.229249	0.997913	Fit	hHb
0.16875	0.229252	0.99793	Fit	hHb
0.169	0.229256	0.997953	Fit	hHb
0.16925	0.229259	0.99797	Fit	hHb
0.1695	0.229263	0.997992	Fit	hHb
0.16975	0.229266	0.998009	Fit	hHb
0.17	0.22927	0.998032	Fit	hHb
0.17025	0.229273	0.998049	Fit	hHb
0.1705	0.229277	0.998071	Fit	hHb
0.17075	0.22928	0.998088	Fit	hHb
0.171	0.229283	0.998105	Fit	hHb
0.17125	0.229287	0.998128	Fit	hHb
0.1715	0.22929	0.998145	Fit	hHb
0.17175	0.229293	0.998162	Fit	hHb
0.172	0.229296	0.998178	Fit	hHb
0.17225	0.229299	0.998195	Fit	hHb
0.1725	0.229303	0.998218	Fit	hHb
0.17275	0.229306	0.998235	Fit	hHb
0.173	0.229309	0.998252	Fit	hHb
0.17325	0.229312	0.998269	Fit	hHb
0.1735	0.229315	0.998286	Fit	hHb
0.17375	0.229318	0.998303	Fit	hHb
0.174	0.229321	0.998319	Fit	hHb
0.17425	0.229324	0.998336	Fit	hHb
0.1745	0.229327	0.998353	Fit	hHb
0.17475	0.22933	0.99837	Fit	hHb
0.175	0.229332	0.998381	Fit	hHb
0.17525	0.229335	0.998398	Fit	hHb
0.1755	0.229338	0.998415	Fit	hHb
0.17575	0.229341	0.998432	Fit	hHb
0.176	0.229344	0.998449	Fit	hHb
0.17625	0.229346	0.99846	Fit	hHb
0.1765	0.229349	0.998477	Fit	hHb
0.17675	0.229352	0.998494	Fit	hHb
0.177	0.229354	0.998506	Fit	hHb
0.17725	0.229357	0.998522	Fit	hHb
0.1775	0.22936	0.998539	Fit	hHb
0.17775	0.229362	0.998551	Fit	hHb
0.178	0.229365	0.998568	Fit	hHb
0.17825	0.229367	0.998579	Fit	hHb
0.1785	0.22937	0.998596	Fit	hHb
0.17875	0.229372	0.998607	Fit	hHb
0.179	0.229375	0.998624	Fit	hHb
0.17925	0.229377	0.998635	Fit	hHb
0.1795	0.22938	0.998652	Fit	hHb
0.17975	0.229382	0.998663	Fit	hHb
0.18	0.229384	0.998675	Fit	hHb
0.18025	0.229387	0.998692	Fit	hHb
0.1805	0.229389	0.998703	Fit	hHb
0.18075	0.229391	0.998714	Fit	hHb
0.181	0.229394	0.998731	Fit	hHb
0.18125	0.229396	0.998742	Fit	hHb
0.1815	0.229398	0.998754	Fit	hHb
0.18175	0.2294	0.998765	Fit	hHb
0.182	0.229402	0.998776	Fit	hHb
0.18225	0.229405	0.998793	Fit	hHb
0.1825	0.229407	0.998804	Fit	hHb
0.18275	0.229409	0.998816	Fit	hHb
0.183	0.229411	0.998827	Fit	hHb
0.18325	0.229413	0.998838	Fit	hHb
0.1835	0.229415	0.99885	Fit	hHb
0.18375	0.229417	0.998861	Fit	hHb
0.184	0.229419	0.998872	Fit	hHb
0.18425	0.229421	0.998883	Fit	hHb
0.1845	0.229423	0.998895	Fit	hHb
0.18475	0.229425	0.998906	Fit	hHb
0.185	0.229427	0.998917	Fit	hHb
0.18525	0.229429	0.998929	Fit	hHb
0.1855	0.229431	0.99894	Fit	hHb
0.18575	0.229433	0.998951	Fit	hHb
0.186	0.229435	0.998962	Fit	hHb
0.18625	0.229437	0.998974	Fit	hHb
0.1865	0.229439	0.998985	Fit	hHb
0.18675	0.229441	0.998996	Fit	hHb
0.187	0.229442	0.999002	Fit	hHb
0.18725	0.229444	0.999013	Fit	hHb
0.1875	0.229446	0.999024	Fit	hHb
0.18775	0.229448	0.999036	Fit	hHb
0.188	0.22945	0.999047	Fit	hHb
0.18825	0.229451	0.999053	Fit	hHb
0.1885	0.229453	0.999064	Fit	hHb
0.18875	0.229455	0.999075	Fit	hHb
0.189	0.229456	0.999081	Fit	hHb
0.18925	0.229458	0.999092	Fit	hHb
0.1895	0.22946	0.999103	Fit	hHb
0.18975	0.229461	0.999109	Fit	hHb
0.19	0.229463	0.99912	Fit	hHb
0.19025	0.229465	0.999132	Fit	hHb
0.1905	0.229466	0.999137	Fit	hHb
0.19075	0.229468	0.999148	Fit	hHb
0.191	0.22947	0.99916	Fit	hHb
0.19125	0.229471	0.999165	Fit	hHb
0.1915	0.229473	0.999177	Fit	hHb
0.19175	0.229474	0.999182	Fit	hHb
0.192	0.229476	0.999194	Fit	hHb
0.19225	0.229477	0.999199	Fit	hHb
0.1925	0.229479	0.99921	Fit	hHb
0.19275	0.22948	0.999216	Fit	hHb
0.193	0.229482	0.999227	Fit	hHb
0.19325	0.229483	0.999233	Fit	hHb
0.1935	0.229484	0.999239	Fit	hHb
0.19375	0.229486	0.99925	Fit	hHb
0.194	0.229487	0.999256	Fit	hHb
0.19425	0.229489	0.999267	Fit	hHb
0.1945	0.22949	0.999273	Fit	hHb
0.19475	0.229491	0.999278	Fit	hHb
0.195	0.229493	0.999289	Fit	hHb
0.19525	0.229494	0.999295	Fit	hHb
0.1955	0.229495	0.999301	Fit	hHb
0.19575	0.229497	0.999312	Fit	hHb
0.196	0.229498	0.999318	Fit	hHb
0.19625	0.229499	0.999323	Fit	hHb
0.1965	0.229501	0.999335	Fit	hHb
0.19675	0.229502	0.99934	Fit	hHb
0.197	0.229503	0.999346	Fit	hHb
0.19725	0.229504	0.999351	Fit	hHb
0.1975	0.229506	0.999363	Fit	hHb
0.19775	0.229507	0.999368	Fit	hHb
0.198	0.229508	0.999374	Fit	hHb
0.19825	0.229509	0.99938	Fit	hHb
0.1985	0.229511	0.999391	Fit	hHb
0.19875	0.229512	0.999397	Fit	hHb
0.199	0.229513	0.999402	Fit	hHb
0.19925	0.229514	0.999408	Fit	hHb
0.1995	0.229515	0.999414	Fit	hHb
0.19975	0.229516	0.999419	Fit	hHb
0.2	0.229517	0.999425	Fit	hHb
0.20025	0.229519	0.999436	Fit	hHb
0.2005	0.22952	0.999442	Fit	hHb
0.20075	0.229521	0.999447	Fit	hHb
0.201	0.229522	0.999453	Fit	hHb
0.20125	0.229523	0.999459	Fit	hHb
0.2015	0.229524	0.999464	Fit	hHb
0.20175	0.229525	0.99947	Fit	hHb
0.202	0.229526	0.999476	Fit	hHb
0.20225	0.229527	0.999481	Fit	hHb
0.2025	0.229528	0.999487	Fit	hHb
0.20275	0.229529	0.999492	Fit	hHb
0.203	0.22953	0.999498	Fit	hHb
0.20325	0.229531	0.999504	Fit	hHb
0.2035	0.229532	0.999509	Fit	hHb
0.20375	0.229533	0.999515	Fit	hHb
0.204	0.229534	0.999521	Fit	hHb
0.20425	0.229535	0.999526	Fit	hHb
0.2045	0.229536	0.999532	Fit	hHb
0.20475	0.229537	0.999538	Fit	hHb
0.205	0.229538	0.999543	Fit	hHb
0.20525	0.229539	0.999549	Fit	hHb
0.2055	0.22954	0.999554	Fit	hHb
0.20575	0.229541	0.99956	Fit	hHb
0.206	0.229542	0.999566	Fit	hHb
0.20625	0.229542	0.999566	Fit	hHb
0.2065	0.229543	0.999571	Fit	hHb
0.20675	0.229544	0.999577	Fit	hHb
0.207	0.229545	0.999583	Fit	hHb
0.20725	0.229546	0.999588	Fit	hHb
0.2075	0.229547	0.999594	Fit	hHb
0.20775	0.229548	0.9996	Fit	hHb
0.208	0.229549	0.999605	Fit	hHb
0.20825	0.229549	0.999605	Fit	hHb
0.2085	0.22955	0.999611	Fit	hHb
0.20875	0.229551	0.999617	Fit	hHb
0.209	0.229552	0.999622	Fit	hHb
0.20925	0.229553	0.999628	Fit	hHb
0.2095	0.229553	0.999628	Fit	hHb
0.20975	0.229554	0.999633	Fit	hHb
0.21	0.229555	0.999639	Fit	hHb
0.21025	0.229556	0.999645	Fit	hHb
0.2105	0.229556	0.999645	Fit	hHb
0.21075	0.229557	0.99965	Fit	hHb
0.211	0.229558	0.999656	Fit	hHb
0.21125	0.229559	0.999662	Fit	hHb
0.2115	0.229559	0.999662	Fit	hHb
0.21175	0.22956	0.999667	Fit	hHb
0.212	0.229561	0.999673	Fit	hHb
0.21225	0.229562	0.999679	Fit	hHb
0.2125	0.229562	0.999679	Fit	hHb
0.21275	0.229563	0.999684	Fit	hHb
0.213	0.229564	0.99969	Fit	hHb
0.21325	0.229564	0.99969	Fit	hHb
0.2135	0.229565	0.999695	Fit	hHb
0.21375	0.229566	0.999701	Fit	hHb
0.214	0.229566	0.999701	Fit	hHb
0.21425	0.229567	0.999707	Fit	hHb
0.2145	0.229568	0.999712	Fit	hHb
0.21475	0.229568	0.999712	Fit	hHb
0.215	0.229569	0.999718	Fit	hHb
0.21525	0.22957	0.999724	Fit	hHb
0.2155	0.22957	0.999724	Fit	hHb
0.21575	0.229571	0.999729	Fit	hHb
0.216	0.229572	0.999735	Fit	hHb
0.21625	0.229572	0.999735	Fit	hHb
0.2165	0.229573	0.999741	Fit	hHb
0.21675	0.229573	0.999741	Fit	hHb
0.217	0.229574	0.999746	Fit	hHb
0.21725	0.229575	0.999752	Fit	hHb
0.2175	0.229575	0.999752	Fit	hHb
0.21775	0.229576	0.999758	Fit	hHb
0.218	0.229576	0.999758	Fit	hHb
0.21825	0.229577	0.999763	Fit	hHb
0.2185	0.229577	0.999763	Fit	hHb
0.21875	0.229578	0.999769	Fit	hHb
0.219	0.229579	0.999774	Fit	hHb
0.21925	0.229579	0.999774	Fit	hHb
0.2195	0.22958	0.99978	Fit	hHb
0.21975	0.22958	0.99978	Fit	hHb
0.22	0.229581	0.999786	Fit	hHb
0.22025	0.229581	0.999786	Fit	hHb
0.2205	0.229582	0.999791	Fit	hHb
0.22075	0.229582	0.999791	Fit	hHb
0.221	0.229583	0.999797	Fit	hHb
0.22125	0.229583	0.999797	Fit	hHb
0.2215	0.229584	0.999803	Fit	hHb
0.22175	0.229584	0.999803	Fit	hHb
0.222	0.229585	0.999808	Fit	hHb
0.22225	0.229585	0.999808	Fit	hHb
0.2225	0.229586	0.999814	Fit	hHb
0.22275	0.229586	0.999814	Fit	hHb
0.223	0.229587	0.99982	Fit	hHb
0.22325	0.229587	0.99982	Fit	hHb
0.2235	0.229588	0.999825	Fit	hHb
0.22375	0.229588	0.999825	Fit	hHb
0.224	0.229589	0.999831	Fit	hHb
0.22425	0.229589	0.999831	Fit	hHb
0.2245	0.22959	0.999836	Fit	hHb
0.22475	0.22959	0.999836	Fit	hHb
0.225	0.22959	0.999836	Fit	hHb
0.22525	0.229591	0.999842	Fit	hHb
0.2255	0.229591	0.999842	Fit	hHb
0.22575	0.229592	0.999848	Fit	hHb
0.226	0.229592	0.999848	Fit	hHb
0.22625	0.229593	0.999853	Fit	hHb
0.2265	0.229593	0.999853	Fit	hHb
0.22675	0.229593	0.999853	Fit	hHb
0.227	0.229594	0.999859	Fit	hHb
0.22725	0.229594	0.999859	Fit	hHb
0.2275	0.229595	0.999865	Fit	hHb
0.22775	0.229595	0.999865	Fit	hHb
0.228	0.229595	0.999865	Fit	hHb
0.22825	0.229596	0.99987	Fit	hHb
0.2285	0.229596	0.99987	Fit	hHb
0.22875	0.229597	0.999876	Fit	hHb
0.229	0.229597	0.999876	Fit	hHb
0.22925	0.229597	0.999876	Fit	hHb
0.2295	0.229598	0.999882	Fit	hHb
0.22975	0.229598	0.999882	Fit	hHb
0.23	0.229599	0.999887	Fit	hHb
0.23025	0.229599	0.999887	Fit	hHb
0.2305	0.229599	0.999887	Fit	hHb
0.23075	0.2296	0.999893	Fit	hHb
0.231	0.2296	0.999893	Fit	hHb
0.23125	0.2296	0.999893	Fit	hHb
0.2315	0.229601	0.999898	Fit	hHb
0.23175	0.229601	0.999898	Fit	hHb
0.232	0.229601	0.999898	Fit	hHb
0.23225	0.229602	0.999904	Fit	hHb
0.2325	0.229602	0.999904	Fit	hHb
0.23275	0.229602	0.999904	Fit	hHb
0.233	0.229603	0.99991	Fit	hHb
0.23325	0.229603	0.99991	Fit	hHb
0.2335	0.229603	0.99991	Fit	hHb
0.23375	0.229604	0.999915	Fit	hHb
0.234	0.229604	0.999915	Fit	hHb
0.23425	0.229604	0.999915	Fit	hHb
0.2345	0.229605	0.999921	Fit	hHb
0.23475	0.229605	0.999921	Fit	hHb
0.235	0.229605	0.999921	Fit	hHb
0.23525	0.229606	0.999927	Fit	hHb
0.2355	0.229606	0.999927	Fit	hHb
0.23575	0.229606	0.999927	Fit	hHb
0.236	0.229606	0.999927	Fit	hHb
0.23625	0.229607	0.999932	Fit	hHb
0.2365	0.229607	0.999932	Fit	hHb
0.23675	0.229607	0.999932	Fit	hHb
0.237	0.229608	0.999938	Fit	hHb
0.23725	0.229608	0.999938	Fit	hHb
0.2375	0.229608	0.999938	Fit	hHb
0.23775	0.229608	0.999938	Fit	hHb
0.238	0.229609	0.999944	Fit	hHb
0.23825	0.229609	0.999944	Fit	hHb
0.2385	0.229609	0.999944	Fit	hHb
0.23875	0.22961	0.999949	Fit	hHb
0.239	0.22961	0.999949	Fit	hHb
0.23925	0.22961	0.999949	Fit	hHb
0.2395	0.22961	0.999949	Fit	hHb
0.23975	0.229611	0.999955	Fit	hHb
0.24	0.229611	0.999955	Fit	hHb
0.24025	0.229611	0.999955	Fit	hHb
0.2405	0.229611	0.999955	Fit	hHb
0.24075	0.229612	0.999961	Fit	hHb
0.241	0.229612	0.999961	Fit	hHb
0.24125	0.229612	0.999961	Fit	hHb
0.2415	0.229612	0.999961	Fit	hHb
0.24175	0.229613	0.999966	Fit	hHb
0.242	0.229613	0.999966	Fit	hHb
0.24225	0.229613	0.999966	Fit	hHb
0.2425	0.229613	0.999966	Fit	hHb
0.24275	0.229613	0.999966	Fit	hHb
0.243	0.229614	0.999972	Fit	hHb
0.24325	0.229614	0.999972	Fit	hHb
0.2435	0.229614	0.999972	Fit	hHb
0.24375	0.229614	0.999972	Fit	hHb
0.244	0.229615	0.999977	Fit	hHb
0.24425	0.229615	0.999977	Fit	hHb
0.2445	0.229615	0.999977	Fit	hHb
0.24475	0.229615	0.999977	Fit	hHb
0.245	0.229615	0.999977	Fit	hHb
0.24525	0.229616	0.999983	Fit	hHb
0.2455	0.229616	0.999983	Fit	hHb
0.24575	0.229616	0.999983	Fit	hHb
0.246	0.229616	0.999983	Fit	hHb
0.24625	0.229616	0.999983	Fit	hHb
0.2465	0.229617	0.999989	Fit	hHb
0.24675	0.229617	0.999989	Fit	hHb
0.247	0.229617	0.999989	Fit	hHb
0.24725	0.229617	0.999989	Fit	hHb
0.2475	0.229617	0.999989	Fit	hHb
0.24775	0.229618	0.999994	Fit	hHb
0.248	0.229618	0.999994	Fit	hHb
0.24825	0.229618	0.999994	Fit	hHb
0.2485	0.229618	0.999994	Fit	hHb
0.24875	0.229618	0.999994	Fit	hHb
0.249	0.229619	1	Fit	hHb
0.24925	0.229619	1	Fit	hHb
0.2495	0.229619	1	Fit	hHb
0.24975	0.229619	1	Fit	hHb
0.25	0.229619	1	Fit	hHb

## Sheet: O2 Offloading LEHs
Time	Value	Fit	Group	Norm
0.064	0.21112	Exp	PEG-LEH	0.130856
0.068	0.211351	Exp	PEG-LEH	0.134428
0.072	0.211495	Exp	PEG-LEH	0.136655
0.076	0.212011	Exp	PEG-LEH	0.144633
0.08	0.212843	Exp	PEG-LEH	0.157498
0.084	0.213668	Exp	PEG-LEH	0.170254
0.088	0.214718	Exp	PEG-LEH	0.186489
0.092	0.216077	Exp	PEG-LEH	0.207502
0.096	0.217714	Exp	PEG-LEH	0.232814
0.1	0.219693	Exp	PEG-LEH	0.263413
0.104	0.221961	Exp	PEG-LEH	0.298482
0.108	0.224335	Exp	PEG-LEH	0.335189
0.112	0.226947	Exp	PEG-LEH	0.375576
0.116	0.229531	Exp	PEG-LEH	0.41553
0.12	0.231923	Exp	PEG-LEH	0.452516
0.124	0.234151	Exp	PEG-LEH	0.486965
0.128	0.236244	Exp	PEG-LEH	0.519328
0.132	0.23821	Exp	PEG-LEH	0.549726
0.136	0.240034	Exp	PEG-LEH	0.577929
0.14	0.241666	Exp	PEG-LEH	0.603164
0.144	0.243149	Exp	PEG-LEH	0.626094
0.148	0.244669	Exp	PEG-LEH	0.649596
0.152	0.246007	Exp	PEG-LEH	0.670285
0.156	0.247212	Exp	PEG-LEH	0.688917
0.16	0.248362	Exp	PEG-LEH	0.706698
0.164	0.249437	Exp	PEG-LEH	0.72332
0.168	0.250454	Exp	PEG-LEH	0.739045
0.172	0.25139	Exp	PEG-LEH	0.753518
0.176	0.252188	Exp	PEG-LEH	0.765856
0.18	0.252981	Exp	PEG-LEH	0.778118
0.184	0.253794	Exp	PEG-LEH	0.790689
0.188	0.254471	Exp	PEG-LEH	0.801157
0.192	0.255078	Exp	PEG-LEH	0.810542
0.196	0.25569	Exp	PEG-LEH	0.820005
0.2	0.256235	Exp	PEG-LEH	0.828432
0.204	0.256795	Exp	PEG-LEH	0.837091
0.208	0.257232	Exp	PEG-LEH	0.843848
0.212	0.257653	Exp	PEG-LEH	0.850357
0.216	0.258107	Exp	PEG-LEH	0.857377
0.22	0.258551	Exp	PEG-LEH	0.864242
0.224	0.258878	Exp	PEG-LEH	0.869298
0.228	0.259232	Exp	PEG-LEH	0.874772
0.232	0.259564	Exp	PEG-LEH	0.879905
0.236	0.25986	Exp	PEG-LEH	0.884482
0.24	0.260205	Exp	PEG-LEH	0.889817
0.244	0.26043	Exp	PEG-LEH	0.893296
0.248	0.260662	Exp	PEG-LEH	0.896883
0.252	0.260959	Exp	PEG-LEH	0.901475
0.256	0.261203	Exp	PEG-LEH	0.905248
0.26	0.261393	Exp	PEG-LEH	0.908186
0.264	0.261605	Exp	PEG-LEH	0.911464
0.268	0.261791	Exp	PEG-LEH	0.91434
0.272	0.261991	Exp	PEG-LEH	0.917432
0.276	0.262171	Exp	PEG-LEH	0.920215
0.28	0.262285	Exp	PEG-LEH	0.921978
0.284	0.262445	Exp	PEG-LEH	0.924452
0.288	0.262637	Exp	PEG-LEH	0.927421
0.292	0.262712	Exp	PEG-LEH	0.92858
0.296	0.262863	Exp	PEG-LEH	0.930915
0.3	0.262998	Exp	PEG-LEH	0.933002
0.304	0.263127	Exp	PEG-LEH	0.934997
0.308	0.263252	Exp	PEG-LEH	0.93693
0.312	0.26336	Exp	PEG-LEH	0.9386
0.316	0.263422	Exp	PEG-LEH	0.939558
0.32	0.263561	Exp	PEG-LEH	0.941708
0.324	0.263669	Exp	PEG-LEH	0.943378
0.328	0.263708	Exp	PEG-LEH	0.943981
0.332	0.263816	Exp	PEG-LEH	0.94565
0.336	0.263894	Exp	PEG-LEH	0.946857
0.34	0.263984	Exp	PEG-LEH	0.948248
0.344	0.264085	Exp	PEG-LEH	0.94981
0.348	0.264125	Exp	PEG-LEH	0.950428
0.352	0.264204	Exp	PEG-LEH	0.95165
0.356	0.264306	Exp	PEG-LEH	0.953227
0.36	0.264363	Exp	PEG-LEH	0.954108
0.364	0.264382	Exp	PEG-LEH	0.954402
0.368	0.264467	Exp	PEG-LEH	0.955716
0.372	0.264535	Exp	PEG-LEH	0.956768
0.376	0.264619	Exp	PEG-LEH	0.958067
0.38	0.264686	Exp	PEG-LEH	0.959103
0.384	0.264688	Exp	PEG-LEH	0.959133
0.388	0.264787	Exp	PEG-LEH	0.960664
0.392	0.264845	Exp	PEG-LEH	0.961561
0.396	0.264871	Exp	PEG-LEH	0.961963
0.4	0.264903	Exp	PEG-LEH	0.962458
0.404	0.264978	Exp	PEG-LEH	0.963618
0.408	0.26501	Exp	PEG-LEH	0.964112
0.412	0.265071	Exp	PEG-LEH	0.965056
0.416	0.265121	Exp	PEG-LEH	0.965829
0.42	0.26513	Exp	PEG-LEH	0.965968
0.424	0.265227	Exp	PEG-LEH	0.967468
0.428	0.265264	Exp	PEG-LEH	0.96804
0.432	0.265275	Exp	PEG-LEH	0.96821
0.436	0.26533	Exp	PEG-LEH	0.96906
0.44	0.265359	Exp	PEG-LEH	0.969509
0.444	0.265382	Exp	PEG-LEH	0.969864
0.448	0.265441	Exp	PEG-LEH	0.970777
0.452	0.265451	Exp	PEG-LEH	0.970931
0.456	0.26548	Exp	PEG-LEH	0.97138
0.46	0.265558	Exp	PEG-LEH	0.972586
0.464	0.265568	Exp	PEG-LEH	0.97274
0.468	0.265567	Exp	PEG-LEH	0.972725
0.472	0.265622	Exp	PEG-LEH	0.973575
0.476	0.265631	Exp	PEG-LEH	0.973714
0.48	0.265659	Exp	PEG-LEH	0.974147
0.484	0.265676	Exp	PEG-LEH	0.97441
0.488	0.265698	Exp	PEG-LEH	0.97475
0.492	0.265743	Exp	PEG-LEH	0.975446
0.496	0.265795	Exp	PEG-LEH	0.97625
0.5	0.265771	Exp	PEG-LEH	0.975879
0.504	0.26581	Exp	PEG-LEH	0.976482
0.508	0.265861	Exp	PEG-LEH	0.977271
0.512	0.265844	Exp	PEG-LEH	0.977008
0.516	0.265866	Exp	PEG-LEH	0.977348
0.52	0.265872	Exp	PEG-LEH	0.977441
0.524	0.265896	Exp	PEG-LEH	0.977812
0.528	0.265954	Exp	PEG-LEH	0.978709
0.532	0.265947	Exp	PEG-LEH	0.9786
0.536	0.26597	Exp	PEG-LEH	0.978956
0.54	0.265993	Exp	PEG-LEH	0.979312
0.544	0.266004	Exp	PEG-LEH	0.979482
0.548	0.266	Exp	PEG-LEH	0.97942
0.552	0.266056	Exp	PEG-LEH	0.980286
0.556	0.266038	Exp	PEG-LEH	0.980007
0.56	0.266057	Exp	PEG-LEH	0.980301
0.564	0.266112	Exp	PEG-LEH	0.981152
0.568	0.266086	Exp	PEG-LEH	0.98075
0.572	0.266099	Exp	PEG-LEH	0.980951
0.576	0.266124	Exp	PEG-LEH	0.981337
0.58	0.266137	Exp	PEG-LEH	0.981538
0.584	0.266146	Exp	PEG-LEH	0.981677
0.588	0.266171	Exp	PEG-LEH	0.982064
0.592	0.266174	Exp	PEG-LEH	0.98211
0.596	0.266202	Exp	PEG-LEH	0.982543
0.6	0.266217	Exp	PEG-LEH	0.982775
0.604	0.266208	Exp	PEG-LEH	0.982636
0.608	0.266239	Exp	PEG-LEH	0.983115
0.612	0.266253	Exp	PEG-LEH	0.983332
0.616	0.26624	Exp	PEG-LEH	0.983131
0.62	0.266287	Exp	PEG-LEH	0.983858
0.624	0.266287	Exp	PEG-LEH	0.983858
0.628	0.266309	Exp	PEG-LEH	0.984198
0.632	0.266324	Exp	PEG-LEH	0.98443
0.636	0.266349	Exp	PEG-LEH	0.984816
0.64	0.266351	Exp	PEG-LEH	0.984847
0.644	0.266381	Exp	PEG-LEH	0.985311
0.648	0.266378	Exp	PEG-LEH	0.985265
0.652	0.266389	Exp	PEG-LEH	0.985435
0.656	0.266403	Exp	PEG-LEH	0.985651
0.66	0.266408	Exp	PEG-LEH	0.985728
0.664	0.266444	Exp	PEG-LEH	0.986285
0.668	0.266471	Exp	PEG-LEH	0.986703
0.672	0.266448	Exp	PEG-LEH	0.986347
0.676	0.266464	Exp	PEG-LEH	0.986594
0.68	0.266496	Exp	PEG-LEH	0.987089
0.684	0.266498	Exp	PEG-LEH	0.98712
0.688	0.266514	Exp	PEG-LEH	0.987367
0.692	0.266524	Exp	PEG-LEH	0.987522
0.696	0.26651	Exp	PEG-LEH	0.987306
0.7	0.266555	Exp	PEG-LEH	0.988001
0.704	0.266552	Exp	PEG-LEH	0.987955
0.708	0.266561	Exp	PEG-LEH	0.988094
0.712	0.266589	Exp	PEG-LEH	0.988527
0.716	0.266593	Exp	PEG-LEH	0.988589
0.72	0.266602	Exp	PEG-LEH	0.988728
0.724	0.266617	Exp	PEG-LEH	0.98896
0.728	0.266612	Exp	PEG-LEH	0.988883
0.732	0.266626	Exp	PEG-LEH	0.989099
0.736	0.266669	Exp	PEG-LEH	0.989764
0.74	0.266666	Exp	PEG-LEH	0.989718
0.744	0.266662	Exp	PEG-LEH	0.989656
0.748	0.266695	Exp	PEG-LEH	0.990166
0.752	0.26671	Exp	PEG-LEH	0.990398
0.756	0.266706	Exp	PEG-LEH	0.990336
0.76	0.266713	Exp	PEG-LEH	0.990444
0.764	0.266692	Exp	PEG-LEH	0.99012
0.768	0.266725	Exp	PEG-LEH	0.99063
0.772	0.26674	Exp	PEG-LEH	0.990862
0.776	0.266732	Exp	PEG-LEH	0.990738
0.78	0.266735	Exp	PEG-LEH	0.990785
0.784	0.266783	Exp	PEG-LEH	0.991527
0.788	0.266747	Exp	PEG-LEH	0.99097
0.792	0.266775	Exp	PEG-LEH	0.991403
0.796	0.266768	Exp	PEG-LEH	0.991295
0.8	0.266784	Exp	PEG-LEH	0.991542
0.804	0.266804	Exp	PEG-LEH	0.991851
0.808	0.266789	Exp	PEG-LEH	0.99162
0.812	0.266799	Exp	PEG-LEH	0.991774
0.816	0.266803	Exp	PEG-LEH	0.991836
0.82	0.266827	Exp	PEG-LEH	0.992207
0.824	0.266817	Exp	PEG-LEH	0.992052
0.828	0.266812	Exp	PEG-LEH	0.991975
0.832	0.266833	Exp	PEG-LEH	0.9923
0.836	0.266838	Exp	PEG-LEH	0.992377
0.84	0.266879	Exp	PEG-LEH	0.993011
0.844	0.266829	Exp	PEG-LEH	0.992238
0.848	0.266849	Exp	PEG-LEH	0.992547
0.852	0.266862	Exp	PEG-LEH	0.992748
0.856	0.266861	Exp	PEG-LEH	0.992733
0.86	0.26686	Exp	PEG-LEH	0.992717
0.864	0.266858	Exp	PEG-LEH	0.992686
0.868	0.26687	Exp	PEG-LEH	0.992872
0.872	0.266881	Exp	PEG-LEH	0.993042
0.876	0.266897	Exp	PEG-LEH	0.993289
0.88	0.266853	Exp	PEG-LEH	0.992609
0.884	0.2669	Exp	PEG-LEH	0.993336
0.888	0.266886	Exp	PEG-LEH	0.993119
0.892	0.26689	Exp	PEG-LEH	0.993181
0.896	0.266899	Exp	PEG-LEH	0.99332
0.9	0.266903	Exp	PEG-LEH	0.993382
0.904	0.266917	Exp	PEG-LEH	0.993599
0.908	0.266934	Exp	PEG-LEH	0.993862
0.912	0.266928	Exp	PEG-LEH	0.993769
0.916	0.266934	Exp	PEG-LEH	0.993862
0.92	0.266925	Exp	PEG-LEH	0.993722
0.924	0.26693	Exp	PEG-LEH	0.9938
0.928	0.266917	Exp	PEG-LEH	0.993599
0.932	0.266953	Exp	PEG-LEH	0.994155
0.936	0.266939	Exp	PEG-LEH	0.993939
0.94	0.266956	Exp	PEG-LEH	0.994202
0.944	0.266959	Exp	PEG-LEH	0.994248
0.948	0.266972	Exp	PEG-LEH	0.994449
0.952	0.266977	Exp	PEG-LEH	0.994526
0.956	0.266982	Exp	PEG-LEH	0.994604
0.96	0.266979	Exp	PEG-LEH	0.994557
0.964	0.266992	Exp	PEG-LEH	0.994758
0.968	0.267027	Exp	PEG-LEH	0.9953
0.972	0.267015	Exp	PEG-LEH	0.995114
0.976	0.267025	Exp	PEG-LEH	0.995269
0.98	0.267016	Exp	PEG-LEH	0.995129
0.984	0.267017	Exp	PEG-LEH	0.995145
0.988	0.267026	Exp	PEG-LEH	0.995284
0.992	0.267024	Exp	PEG-LEH	0.995253
0.996	0.267029	Exp	PEG-LEH	0.99533
1	0.267069	Exp	PEG-LEH	0.995949
1.004	0.267076	Exp	PEG-LEH	0.996057
1.008	0.267076	Exp	PEG-LEH	0.996057
1.012	0.267065	Exp	PEG-LEH	0.995887
1.016	0.267066	Exp	PEG-LEH	0.995903
1.02	0.26707	Exp	PEG-LEH	0.995964
1.024	0.267108	Exp	PEG-LEH	0.996552
1.028	0.267079	Exp	PEG-LEH	0.996104
1.032	0.267116	Exp	PEG-LEH	0.996676
1.036	0.267116	Exp	PEG-LEH	0.996676
1.04	0.267121	Exp	PEG-LEH	0.996753
1.044	0.26712	Exp	PEG-LEH	0.996737
1.048	0.267111	Exp	PEG-LEH	0.996598
1.052	0.267101	Exp	PEG-LEH	0.996444
1.056	0.267109	Exp	PEG-LEH	0.996567
1.06	0.267118	Exp	PEG-LEH	0.996707
1.064	0.267111	Exp	PEG-LEH	0.996598
1.068	0.267122	Exp	PEG-LEH	0.996768
1.072	0.267143	Exp	PEG-LEH	0.997093
1.076	0.267138	Exp	PEG-LEH	0.997016
1.08	0.267125	Exp	PEG-LEH	0.996815
1.084	0.267119	Exp	PEG-LEH	0.996722
1.088	0.267143	Exp	PEG-LEH	0.997093
1.092	0.267134	Exp	PEG-LEH	0.996954
1.096	0.267144	Exp	PEG-LEH	0.997109
1.1	0.267122	Exp	PEG-LEH	0.996768
1.104	0.267143	Exp	PEG-LEH	0.997093
1.108	0.267147	Exp	PEG-LEH	0.997155
1.112	0.267123	Exp	PEG-LEH	0.996784
1.116	0.26713	Exp	PEG-LEH	0.996892
1.12	0.267136	Exp	PEG-LEH	0.996985
1.124	0.267143	Exp	PEG-LEH	0.997093
1.128	0.267122	Exp	PEG-LEH	0.996768
1.132	0.267125	Exp	PEG-LEH	0.996815
1.136	0.267116	Exp	PEG-LEH	0.996676
1.14	0.267143	Exp	PEG-LEH	0.997093
1.144	0.267124	Exp	PEG-LEH	0.996799
1.148	0.267129	Exp	PEG-LEH	0.996877
1.152	0.267122	Exp	PEG-LEH	0.996768
1.156	0.267129	Exp	PEG-LEH	0.996877
1.16	0.267131	Exp	PEG-LEH	0.996908
1.164	0.267126	Exp	PEG-LEH	0.99683
1.168	0.267099	Exp	PEG-LEH	0.996413
1.172	0.267136	Exp	PEG-LEH	0.996985
1.176	0.267147	Exp	PEG-LEH	0.997155
1.18	0.267142	Exp	PEG-LEH	0.997078
1.184	0.267112	Exp	PEG-LEH	0.996614
1.188	0.267131	Exp	PEG-LEH	0.996908
1.192	0.267135	Exp	PEG-LEH	0.996969
1.196	0.267168	Exp	PEG-LEH	0.99748
1.2	0.267137	Exp	PEG-LEH	0.997
1.204	0.26713	Exp	PEG-LEH	0.996892
1.208	0.267161	Exp	PEG-LEH	0.997371
1.212	0.267132	Exp	PEG-LEH	0.996923
1.216	0.267145	Exp	PEG-LEH	0.997124
1.22	0.26715	Exp	PEG-LEH	0.997201
1.224	0.267156	Exp	PEG-LEH	0.997294
1.228	0.267165	Exp	PEG-LEH	0.997433
1.232	0.267161	Exp	PEG-LEH	0.997371
1.236	0.267146	Exp	PEG-LEH	0.997139
1.24	0.267158	Exp	PEG-LEH	0.997325
1.244	0.267178	Exp	PEG-LEH	0.997634
1.248	0.267178	Exp	PEG-LEH	0.997634
1.252	0.267178	Exp	PEG-LEH	0.997634
1.256	0.267175	Exp	PEG-LEH	0.997588
1.26	0.267186	Exp	PEG-LEH	0.997758
1.264	0.267214	Exp	PEG-LEH	0.998191
1.268	0.267185	Exp	PEG-LEH	0.997743
1.272	0.267197	Exp	PEG-LEH	0.997928
1.276	0.267216	Exp	PEG-LEH	0.998222
1.28	0.267242	Exp	PEG-LEH	0.998624
1.284	0.267207	Exp	PEG-LEH	0.998083
1.288	0.267217	Exp	PEG-LEH	0.998237
1.292	0.267216	Exp	PEG-LEH	0.998222
1.296	0.267232	Exp	PEG-LEH	0.998469
1.3	0.267233	Exp	PEG-LEH	0.998485
1.304	0.267211	Exp	PEG-LEH	0.998145
1.308	0.267252	Exp	PEG-LEH	0.998778
1.312	0.267271	Exp	PEG-LEH	0.999072
1.316	0.267258	Exp	PEG-LEH	0.998871
1.32	0.267239	Exp	PEG-LEH	0.998577
1.324	0.267259	Exp	PEG-LEH	0.998887
1.328	0.267275	Exp	PEG-LEH	0.999134
1.332	0.267278	Exp	PEG-LEH	0.999181
1.336	0.267258	Exp	PEG-LEH	0.998871
1.34	0.26725	Exp	PEG-LEH	0.998748
1.344	0.267286	Exp	PEG-LEH	0.999304
1.348	0.267288	Exp	PEG-LEH	0.999335
1.352	0.267252	Exp	PEG-LEH	0.998778
1.356	0.267252	Exp	PEG-LEH	0.998778
1.36	0.267266	Exp	PEG-LEH	0.998995
1.364	0.267289	Exp	PEG-LEH	0.999351
1.368	0.26728	Exp	PEG-LEH	0.999211
1.372	0.267292	Exp	PEG-LEH	0.999397
1.376	0.267278	Exp	PEG-LEH	0.999181
1.38	0.267297	Exp	PEG-LEH	0.999474
1.384	0.267282	Exp	PEG-LEH	0.999242
1.388	0.267263	Exp	PEG-LEH	0.998949
1.392	0.267279	Exp	PEG-LEH	0.999196
1.396	0.267287	Exp	PEG-LEH	0.99932
1.4	0.267308	Exp	PEG-LEH	0.999644
1.404	0.267289	Exp	PEG-LEH	0.999351
1.408	0.26727	Exp	PEG-LEH	0.999057
1.412	0.267302	Exp	PEG-LEH	0.999552
1.416	0.267289	Exp	PEG-LEH	0.999351
1.42	0.267264	Exp	PEG-LEH	0.998964
1.424	0.267252	Exp	PEG-LEH	0.998778
1.428	0.267289	Exp	PEG-LEH	0.999351
1.432	0.267275	Exp	PEG-LEH	0.999134
1.436	0.267266	Exp	PEG-LEH	0.998995
1.44	0.267251	Exp	PEG-LEH	0.998763
1.444	0.267276	Exp	PEG-LEH	0.99915
1.448	0.267294	Exp	PEG-LEH	0.999428
1.452	0.267274	Exp	PEG-LEH	0.999119
1.456	0.267279	Exp	PEG-LEH	0.999196
1.46	0.267276	Exp	PEG-LEH	0.99915
1.464	0.267293	Exp	PEG-LEH	0.999412
1.468	0.267266	Exp	PEG-LEH	0.998995
1.472	0.267293	Exp	PEG-LEH	0.999412
1.476	0.26727	Exp	PEG-LEH	0.999057
1.48	0.267272	Exp	PEG-LEH	0.999088
1.484	0.267302	Exp	PEG-LEH	0.999552
1.488	0.267288	Exp	PEG-LEH	0.999335
1.492	0.267289	Exp	PEG-LEH	0.999351
1.496	0.26729	Exp	PEG-LEH	0.999366
1.5	0.267299	Exp	PEG-LEH	0.999505
1.504	0.267291	Exp	PEG-LEH	0.999382
1.508	0.267281	Exp	PEG-LEH	0.999227
1.512	0.267312	Exp	PEG-LEH	0.999706
1.516	0.26732	Exp	PEG-LEH	0.99983
1.52	0.267341	Exp	PEG-LEH	1.00015
1.524	0.267315	Exp	PEG-LEH	0.999753
1.528	0.267329	Exp	PEG-LEH	0.999969
1.532	0.267345	Exp	PEG-LEH	1.00022
1.536	0.267333	Exp	PEG-LEH	1.00003
1.54	0.267342	Exp	PEG-LEH	1.00017
1.544	0.267333	Exp	PEG-LEH	1.00003
1.548	0.267342	Exp	PEG-LEH	1.00017
1.552	0.267347	Exp	PEG-LEH	1.00025
1.556	0.267354	Exp	PEG-LEH	1.00036
1.56	0.267375	Exp	PEG-LEH	1.00068
1.564	0.267374	Exp	PEG-LEH	1.00066
1.568	0.267385	Exp	PEG-LEH	1.00083
1.572	0.267384	Exp	PEG-LEH	1.00082
1.576	0.267381	Exp	PEG-LEH	1.00077
1.58	0.267368	Exp	PEG-LEH	1.00057
1.584	0.267378	Exp	PEG-LEH	1.00073
1.588	0.267384	Exp	PEG-LEH	1.00082
1.592	0.267394	Exp	PEG-LEH	1.00097
1.596	0.267395	Exp	PEG-LEH	1.00099
1.6	0.267403	Exp	PEG-LEH	1.00111
1.604	0.267407	Exp	PEG-LEH	1.00118
1.608	0.26738	Exp	PEG-LEH	1.00076
1.612	0.267405	Exp	PEG-LEH	1.00114
1.616	0.267388	Exp	PEG-LEH	1.00088
1.62	0.267417	Exp	PEG-LEH	1.00133
1.624	0.267402	Exp	PEG-LEH	1.0011
1.628	0.267408	Exp	PEG-LEH	1.00119
1.632	0.267424	Exp	PEG-LEH	1.00144
1.636	0.267426	Exp	PEG-LEH	1.00147
1.64	0.267412	Exp	PEG-LEH	1.00125
1.644	0.267421	Exp	PEG-LEH	1.00139
1.648	0.267415	Exp	PEG-LEH	1.0013
1.652	0.267424	Exp	PEG-LEH	1.00144
1.656	0.26741	Exp	PEG-LEH	1.00122
1.66	0.267418	Exp	PEG-LEH	1.00135
1.664	0.267412	Exp	PEG-LEH	1.00125
1.668	0.267427	Exp	PEG-LEH	1.00148
1.672	0.267419	Exp	PEG-LEH	1.00136
1.676	0.267433	Exp	PEG-LEH	1.00158
1.68	0.267426	Exp	PEG-LEH	1.00147
1.684	0.267426	Exp	PEG-LEH	1.00147
1.688	0.267414	Exp	PEG-LEH	1.00128
1.692	0.26742	Exp	PEG-LEH	1.00138
1.696	0.267429	Exp	PEG-LEH	1.00152
1.7	0.267419	Exp	PEG-LEH	1.00136
1.704	0.267422	Exp	PEG-LEH	1.00141
1.708	0.267413	Exp	PEG-LEH	1.00127
1.712	0.267427	Exp	PEG-LEH	1.00148
1.716	0.267419	Exp	PEG-LEH	1.00136
1.72	0.267421	Exp	PEG-LEH	1.00139
1.724	0.267421	Exp	PEG-LEH	1.00139
1.728	0.267422	Exp	PEG-LEH	1.00141
1.732	0.267434	Exp	PEG-LEH	1.00159
1.736	0.267443	Exp	PEG-LEH	1.00173
1.74	0.267423	Exp	PEG-LEH	1.00142
1.744	0.267418	Exp	PEG-LEH	1.00135
1.748	0.267429	Exp	PEG-LEH	1.00152
1.752	0.267432	Exp	PEG-LEH	1.00156
1.756	0.267421	Exp	PEG-LEH	1.00139
1.76	0.267426	Exp	PEG-LEH	1.00147
1.764	0.267421	Exp	PEG-LEH	1.00139
1.768	0.267447	Exp	PEG-LEH	1.00179
1.772	0.267427	Exp	PEG-LEH	1.00148
1.776	0.267445	Exp	PEG-LEH	1.00176
1.78	0.267444	Exp	PEG-LEH	1.00175
1.784	0.267447	Exp	PEG-LEH	1.00179
1.788	0.267437	Exp	PEG-LEH	1.00164
1.792	0.267426	Exp	PEG-LEH	1.00147
1.796	0.26745	Exp	PEG-LEH	1.00184
1.8	0.267448	Exp	PEG-LEH	1.00181
1.804	0.267448	Exp	PEG-LEH	1.00181
1.808	0.267462	Exp	PEG-LEH	1.00203
1.812	0.267469	Exp	PEG-LEH	1.00213
1.816	0.267468	Exp	PEG-LEH	1.00212
1.82	0.267463	Exp	PEG-LEH	1.00204
1.824	0.267468	Exp	PEG-LEH	1.00212
1.828	0.267457	Exp	PEG-LEH	1.00195
1.832	0.267473	Exp	PEG-LEH	1.0022
1.836	0.26748	Exp	PEG-LEH	1.0023
1.84	0.267482	Exp	PEG-LEH	1.00233
1.844	0.267489	Exp	PEG-LEH	1.00244
1.848	0.26748	Exp	PEG-LEH	1.0023
1.852	0.267507	Exp	PEG-LEH	1.00272
1.856	0.267487	Exp	PEG-LEH	1.00241
1.86	0.267493	Exp	PEG-LEH	1.0025
1.864	0.26749	Exp	PEG-LEH	1.00246
1.868	0.267505	Exp	PEG-LEH	1.00269
1.872	0.267478	Exp	PEG-LEH	1.00227
1.876	0.267491	Exp	PEG-LEH	1.00247
1.88	0.267499	Exp	PEG-LEH	1.0026
1.884	0.26752	Exp	PEG-LEH	1.00292
1.888	0.267507	Exp	PEG-LEH	1.00272
1.892	0.267518	Exp	PEG-LEH	1.00289
1.896	0.267514	Exp	PEG-LEH	1.00283
1.9	0.267517	Exp	PEG-LEH	1.00288
1.904	0.267502	Exp	PEG-LEH	1.00264
1.908	0.267516	Exp	PEG-LEH	1.00286
1.912	0.267504	Exp	PEG-LEH	1.00267
1.916	0.26752	Exp	PEG-LEH	1.00292
1.92	0.267512	Exp	PEG-LEH	1.0028
1.924	0.267537	Exp	PEG-LEH	1.00319
1.928	0.267511	Exp	PEG-LEH	1.00278
1.932	0.267521	Exp	PEG-LEH	1.00294
1.936	0.267505	Exp	PEG-LEH	1.00269
1.94	0.267511	Exp	PEG-LEH	1.00278
1.944	0.267518	Exp	PEG-LEH	1.00289
1.948	0.267489	Exp	PEG-LEH	1.00244
1.952	0.267497	Exp	PEG-LEH	1.00257
1.956	0.267506	Exp	PEG-LEH	1.00271
1.96	0.267506	Exp	PEG-LEH	1.00271
1.964	0.267497	Exp	PEG-LEH	1.00257
1.968	0.267506	Exp	PEG-LEH	1.00271
1.972	0.267514	Exp	PEG-LEH	1.00283
1.976	0.267503	Exp	PEG-LEH	1.00266
1.98	0.267504	Exp	PEG-LEH	1.00267
1.984	0.267489	Exp	PEG-LEH	1.00244
1.988	0.267484	Exp	PEG-LEH	1.00237
1.992	0.267478	Exp	PEG-LEH	1.00227
1.996	0.267473	Exp	PEG-LEH	1.0022
2	0.267494	Exp	PEG-LEH	1.00252
2.004	0.267477	Exp	PEG-LEH	1.00226
2.008	0.267503	Exp	PEG-LEH	1.00266
2.012	0.267485	Exp	PEG-LEH	1.00238
2.016	0.267487	Exp	PEG-LEH	1.00241
2.02	0.267476	Exp	PEG-LEH	1.00224
2.024	0.267497	Exp	PEG-LEH	1.00257
2.028	0.267469	Exp	PEG-LEH	1.00213
2.032	0.267464	Exp	PEG-LEH	1.00206
2.036	0.26747	Exp	PEG-LEH	1.00215
2.04	0.26748	Exp	PEG-LEH	1.0023
2.044	0.267459	Exp	PEG-LEH	1.00198
2.048	0.267456	Exp	PEG-LEH	1.00193
2.052	0.267462	Exp	PEG-LEH	1.00203
2.056	0.267483	Exp	PEG-LEH	1.00235
2.06	0.267461	Exp	PEG-LEH	1.00201
2.064	0.267455	Exp	PEG-LEH	1.00192
2.068	0.267437	Exp	PEG-LEH	1.00164
2.072	0.267476	Exp	PEG-LEH	1.00224
2.076	0.267467	Exp	PEG-LEH	1.0021
2.08	0.267459	Exp	PEG-LEH	1.00198
2.084	0.267451	Exp	PEG-LEH	1.00186
2.088	0.267469	Exp	PEG-LEH	1.00213
2.092	0.267496	Exp	PEG-LEH	1.00255
2.096	0.267492	Exp	PEG-LEH	1.00249
2.1	0.267471	Exp	PEG-LEH	1.00216
2.104	0.267472	Exp	PEG-LEH	1.00218
2.108	0.267488	Exp	PEG-LEH	1.00243
2.112	0.267461	Exp	PEG-LEH	1.00201
2.116	0.267467	Exp	PEG-LEH	1.0021
2.12	0.267467	Exp	PEG-LEH	1.0021
2.124	0.267495	Exp	PEG-LEH	1.00254
2.128	0.267484	Exp	PEG-LEH	1.00237
2.132	0.267488	Exp	PEG-LEH	1.00243
2.136	0.267494	Exp	PEG-LEH	1.00252
2.14	0.267507	Exp	PEG-LEH	1.00272
2.144	0.267491	Exp	PEG-LEH	1.00247
2.148	0.267496	Exp	PEG-LEH	1.00255
2.152	0.267477	Exp	PEG-LEH	1.00226
2.156	0.267503	Exp	PEG-LEH	1.00266
2.16	0.267501	Exp	PEG-LEH	1.00263
2.164	0.267508	Exp	PEG-LEH	1.00274
2.168	0.26749	Exp	PEG-LEH	1.00246
2.172	0.267507	Exp	PEG-LEH	1.00272
2.176	0.267511	Exp	PEG-LEH	1.00278
2.18	0.267506	Exp	PEG-LEH	1.00271
2.184	0.267484	Exp	PEG-LEH	1.00237
2.188	0.267505	Exp	PEG-LEH	1.00269
2.192	0.26751	Exp	PEG-LEH	1.00277
2.196	0.267503	Exp	PEG-LEH	1.00266
2.2	0.267486	Exp	PEG-LEH	1.0024
2.204	0.267485	Exp	PEG-LEH	1.00238
2.208	0.267519	Exp	PEG-LEH	1.00291
2.212	0.267506	Exp	PEG-LEH	1.00271
2.216	0.267495	Exp	PEG-LEH	1.00254
2.22	0.2675	Exp	PEG-LEH	1.00261
2.224	0.267501	Exp	PEG-LEH	1.00263
2.228	0.267508	Exp	PEG-LEH	1.00274
2.232	0.267497	Exp	PEG-LEH	1.00257
2.236	0.267496	Exp	PEG-LEH	1.00255
2.24	0.267485	Exp	PEG-LEH	1.00238
2.244	0.267496	Exp	PEG-LEH	1.00255
2.248	0.267511	Exp	PEG-LEH	1.00278
2.252	0.267478	Exp	PEG-LEH	1.00227
2.256	0.267498	Exp	PEG-LEH	1.00258
2.26	0.267487	Exp	PEG-LEH	1.00241
2.264	0.267495	Exp	PEG-LEH	1.00254
2.268	0.267478	Exp	PEG-LEH	1.00227
2.272	0.267479	Exp	PEG-LEH	1.00229
2.276	0.267481	Exp	PEG-LEH	1.00232
2.28	0.267472	Exp	PEG-LEH	1.00218
2.284	0.26748	Exp	PEG-LEH	1.0023
2.288	0.267474	Exp	PEG-LEH	1.00221
2.292	0.267478	Exp	PEG-LEH	1.00227
2.296	0.26748	Exp	PEG-LEH	1.0023
2.3	0.26747	Exp	PEG-LEH	1.00215
2.304	0.267476	Exp	PEG-LEH	1.00224
2.308	0.26745	Exp	PEG-LEH	1.00184
2.312	0.267472	Exp	PEG-LEH	1.00218
2.316	0.267457	Exp	PEG-LEH	1.00195
2.32	0.267465	Exp	PEG-LEH	1.00207
2.324	0.267459	Exp	PEG-LEH	1.00198
2.328	0.267472	Exp	PEG-LEH	1.00218
2.332	0.267471	Exp	PEG-LEH	1.00216
2.336	0.267464	Exp	PEG-LEH	1.00206
2.34	0.267471	Exp	PEG-LEH	1.00216
2.344	0.267461	Exp	PEG-LEH	1.00201
2.348	0.26748	Exp	PEG-LEH	1.0023
2.352	0.267458	Exp	PEG-LEH	1.00196
2.356	0.267472	Exp	PEG-LEH	1.00218
2.36	0.267469	Exp	PEG-LEH	1.00213
2.364	0.267468	Exp	PEG-LEH	1.00212
2.368	0.267476	Exp	PEG-LEH	1.00224
2.372	0.267468	Exp	PEG-LEH	1.00212
2.376	0.267484	Exp	PEG-LEH	1.00237
2.38	0.267493	Exp	PEG-LEH	1.0025
2.384	0.267499	Exp	PEG-LEH	1.0026
2.388	0.267482	Exp	PEG-LEH	1.00233
2.392	0.267486	Exp	PEG-LEH	1.0024
2.396	0.267502	Exp	PEG-LEH	1.00264
2.4	0.267491	Exp	PEG-LEH	1.00247
2.404	0.267498	Exp	PEG-LEH	1.00258
2.408	0.267499	Exp	PEG-LEH	1.0026
2.412	0.267525	Exp	PEG-LEH	1.003
2.416	0.267514	Exp	PEG-LEH	1.00283
2.42	0.267535	Exp	PEG-LEH	1.00315
2.424	0.267518	Exp	PEG-LEH	1.00289
2.428	0.267518	Exp	PEG-LEH	1.00289
2.432	0.267515	Exp	PEG-LEH	1.00285
2.436	0.267531	Exp	PEG-LEH	1.00309
2.44	0.26754	Exp	PEG-LEH	1.00323
2.444	0.267537	Exp	PEG-LEH	1.00319
2.448	0.267534	Exp	PEG-LEH	1.00314
2.452	0.267543	Exp	PEG-LEH	1.00328
2.456	0.267546	Exp	PEG-LEH	1.00332
2.46	0.267558	Exp	PEG-LEH	1.00351
2.464	0.267545	Exp	PEG-LEH	1.00331
2.468	0.267564	Exp	PEG-LEH	1.0036
2.472	0.267557	Exp	PEG-LEH	1.00349
2.476	0.267548	Exp	PEG-LEH	1.00336
2.48	0.267565	Exp	PEG-LEH	1.00362
2.484	0.267569	Exp	PEG-LEH	1.00368
2.488	0.267576	Exp	PEG-LEH	1.00379
2.492	0.267558	Exp	PEG-LEH	1.00351
2.496	0.26757	Exp	PEG-LEH	1.0037
2.5	0.267557	Exp	PEG-LEH	1.00349
2.504	0.267573	Exp	PEG-LEH	1.00374
2.508	0.267557	Exp	PEG-LEH	1.00349
2.512	0.267585	Exp	PEG-LEH	1.00393
2.516	0.267563	Exp	PEG-LEH	1.00359
2.52	0.267574	Exp	PEG-LEH	1.00376
2.524	0.267563	Exp	PEG-LEH	1.00359
2.528	0.267566	Exp	PEG-LEH	1.00363
2.532	0.267566	Exp	PEG-LEH	1.00363
2.536	0.267577	Exp	PEG-LEH	1.0038
2.54	0.267566	Exp	PEG-LEH	1.00363
2.544	0.267571	Exp	PEG-LEH	1.00371
2.548	0.267567	Exp	PEG-LEH	1.00365
2.552	0.267586	Exp	PEG-LEH	1.00394
2.556	0.267571	Exp	PEG-LEH	1.00371
2.56	0.267563	Exp	PEG-LEH	1.00359
2.564	0.267556	Exp	PEG-LEH	1.00348
2.568	0.267566	Exp	PEG-LEH	1.00363
2.572	0.267567	Exp	PEG-LEH	1.00365
2.576	0.267571	Exp	PEG-LEH	1.00371
2.58	0.267575	Exp	PEG-LEH	1.00377
2.584	0.267576	Exp	PEG-LEH	1.00379
2.588	0.267573	Exp	PEG-LEH	1.00374
2.592	0.267558	Exp	PEG-LEH	1.00351
2.596	0.267559	Exp	PEG-LEH	1.00353
2.6	0.267562	Exp	PEG-LEH	1.00357
2.604	0.26756	Exp	PEG-LEH	1.00354
2.608	0.267554	Exp	PEG-LEH	1.00345
2.612	0.267556	Exp	PEG-LEH	1.00348
2.616	0.267565	Exp	PEG-LEH	1.00362
2.62	0.267566	Exp	PEG-LEH	1.00363
2.624	0.267564	Exp	PEG-LEH	1.0036
2.628	0.267572	Exp	PEG-LEH	1.00373
2.632	0.267552	Exp	PEG-LEH	1.00342
2.636	0.267568	Exp	PEG-LEH	1.00366
2.64	0.267559	Exp	PEG-LEH	1.00353
2.644	0.267572	Exp	PEG-LEH	1.00373
2.648	0.267557	Exp	PEG-LEH	1.00349
2.652	0.26757	Exp	PEG-LEH	1.0037
2.656	0.26758	Exp	PEG-LEH	1.00385
2.66	0.267591	Exp	PEG-LEH	1.00402
2.664	0.267569	Exp	PEG-LEH	1.00368
2.668	0.267594	Exp	PEG-LEH	1.00407
2.672	0.267587	Exp	PEG-LEH	1.00396
2.676	0.267582	Exp	PEG-LEH	1.00388
2.68	0.267573	Exp	PEG-LEH	1.00374
2.684	0.267573	Exp	PEG-LEH	1.00374
2.688	0.267586	Exp	PEG-LEH	1.00394
2.692	0.267584	Exp	PEG-LEH	1.00391
2.696	0.26759	Exp	PEG-LEH	1.004
2.7	0.267616	Exp	PEG-LEH	1.00441
2.704	0.267615	Exp	PEG-LEH	1.00439
2.708	0.2676	Exp	PEG-LEH	1.00416
2.712	0.267587	Exp	PEG-LEH	1.00396
2.716	0.267593	Exp	PEG-LEH	1.00405
2.72	0.267603	Exp	PEG-LEH	1.00421
2.724	0.267609	Exp	PEG-LEH	1.0043
2.728	0.267616	Exp	PEG-LEH	1.00441
2.732	0.267617	Exp	PEG-LEH	1.00442
2.736	0.267622	Exp	PEG-LEH	1.0045
2.74	0.267622	Exp	PEG-LEH	1.0045
2.744	0.267643	Exp	PEG-LEH	1.00482
2.748	0.26762	Exp	PEG-LEH	1.00447
2.752	0.267615	Exp	PEG-LEH	1.00439
2.756	0.267614	Exp	PEG-LEH	1.00438
2.76	0.267624	Exp	PEG-LEH	1.00453
2.764	0.267619	Exp	PEG-LEH	1.00445
2.768	0.267614	Exp	PEG-LEH	1.00438
2.772	0.267633	Exp	PEG-LEH	1.00467
2.776	0.267635	Exp	PEG-LEH	1.0047
2.78	0.267614	Exp	PEG-LEH	1.00438
2.784	0.267615	Exp	PEG-LEH	1.00439
2.788	0.267622	Exp	PEG-LEH	1.0045
2.792	0.267633	Exp	PEG-LEH	1.00467
2.796	0.26762	Exp	PEG-LEH	1.00447
2.8	0.267622	Exp	PEG-LEH	1.0045
2.804	0.267616	Exp	PEG-LEH	1.00441
2.808	0.26763	Exp	PEG-LEH	1.00462
2.812	0.267618	Exp	PEG-LEH	1.00444
2.816	0.267616	Exp	PEG-LEH	1.00441
2.82	0.267601	Exp	PEG-LEH	1.00417
2.824	0.26761	Exp	PEG-LEH	1.00431
2.828	0.267618	Exp	PEG-LEH	1.00444
2.832	0.267601	Exp	PEG-LEH	1.00417
2.836	0.267598	Exp	PEG-LEH	1.00413
2.84	0.267598	Exp	PEG-LEH	1.00413
2.844	0.267607	Exp	PEG-LEH	1.00427
2.848	0.267596	Exp	PEG-LEH	1.0041
2.852	0.267579	Exp	PEG-LEH	1.00383
2.856	0.267582	Exp	PEG-LEH	1.00388
2.86	0.267618	Exp	PEG-LEH	1.00444
2.864	0.267613	Exp	PEG-LEH	1.00436
2.868	0.267581	Exp	PEG-LEH	1.00387
2.872	0.267568	Exp	PEG-LEH	1.00366
2.876	0.267578	Exp	PEG-LEH	1.00382
2.88	0.267576	Exp	PEG-LEH	1.00379
2.884	0.267556	Exp	PEG-LEH	1.00348
2.888	0.267554	Exp	PEG-LEH	1.00345
2.892	0.267585	Exp	PEG-LEH	1.00393
2.896	0.26757	Exp	PEG-LEH	1.0037
2.9	0.26757	Exp	PEG-LEH	1.0037
[truncated: 1,260 more rows]

## Sheet: NO Dioxygenation RBCs
Time	Value	Fit	Group	NormTime
[truncated: 1,962 more rows]

## Sheet: NO Dioxygenation Hbs
Time	Value	Fit	Group	NormTime
[truncated: 1,746 more rows]

[truncated: 7 more sheets: NO Dioxygenation LEHs, NO Comparison, Size Distribution, O2 Equilibrium Data, 7A - UV VIS Data of Soret Bands, 7B - UV VIS Data of Q Bands, UV VIS Data of HBCO and Mixture]
